# Supplementary material for: Improving cell-free glycoprotein synthesis by characterizing and enriching native membrane vesicles
Source: Nat Commun. 2021 Apr 22;12:2363. doi: 10.1038/s41467-021-22329-3 (PMC8062659; doi:10.1038/s41467-021-22329-3)
Supplement: Supplementary file 4 — Source Data [file 41467_2021_22329_MOESM4_ESM.zip]

Archive with 2 entries (2 files):
- 20210226_SourceData_1_tosubmit.xlsx
- 20210226_SourceData_2_tosubmit.xlsx
