# Supplementary material for: Improving cell-free glycoprotein synthesis by characterizing and enriching native membrane vesicles
Source: Nat Commun. 2021 Apr 22;12:2363. doi: 10.1038/s41467-021-22329-3 (PMC8062659; doi:10.1038/s41467-021-22329-3)
Supplement: Supplementary file 4 — Source Data [file 41467_2021_22329_MOESM4_ESM.zip › 20210226_SourceData_2_tosubmit.xlsx]

## Sheet: Key
Sheet name	Figure	Notes
Figure 3B	Figure 3B	N/A
S30-HOM-1	Figure 3C	Replicate 1
S30-HOM-2	Figure 3C	Replicate 2
S30-HOM-3	Figure 3C	Replicate 3
S30HOM-SUMMARY	Figure 3C	Averages & error
S12-HOM-1	Figure 3D	Replicate 1
S12-HOM-2	Figure 3D	Replicate 2
S12-HOM-3	Figure 3D	Replicate 3
S12HOM-SUMMARY	Figure 3D	Averages & error
S30-SON-1	Figure 3C	Replicate 1
S30-SON-2	Figure 3C	Replicate 2
S30-SON-3	Figure 3C	Replicate 3
S30HSON-SUMMARY	Figure 3C	Averages & error
S12-SON-1	Figure 3D	Replicate 1
S12-SON-2	Figure 3D	Replicate 2
S12-SON-3	Figure 3D	Replicate 3
S12HOM-SUMMARY	Figure 3D	Averages & error

## Sheet: Fig. 3B and Fig. S5A
Homogenized extracts
DF (dilution factor)							DF	20000
1:20,000
							Averages, corrected for DF		STDEV, corrected for DF
Sample	[particles], particles/mL	stdev, particles/mL	Mean Diameter, nm	stdev, nm			S30	S12	S30	S12
S30.1	175000000	4900000	163.5	2.5		Average	3400000000000	6500000000000	9.71815e+10	2.75169e+11
S30.2	191000000	2830000	163.5	0.7		For plot	3.4	6.5	0.0971815	0.275169
S30.3	144000000	6230000	167	1.2			Averages, corrected for DF		STDEV, corrected for DF
S12.1	371000000	5440000	158.8	8			S30	S12	S30	S12
S12.2	311000000	17700000	158	1.4			164.667	159.067	1.65126	4.74868
S12.3	293000000	15000000	160.4	1.3
Sonicated extracts
DF (dilution factor)							DF	10000
1:10,000
							Averages, corrected for DF		STDEV, corrected for DF
Sample	[particles], particles/mL	stdev, particles/mL	Mean Diameter, nm	stdev, nm			S30	S12	S30	S12
S30.1	292000000	5140000	136.7	1		Average	5.87333e+12	4.14667e+12	5.74159e+10	1.61677e+11
S30.2	288000000	4330000	132.9	1.4		For plot	5.87333	4.14667	0.0574159	0.161677
S30.3	301000000	7330000	131.1	1.2			Averages, corrected for DF		STDEV, corrected for DF
S12.1	480000000	10800000	130	0.6			S30	S12	S30	S12
S12.2	385000000	12700000	131.2	0.7			133.567	132.567	1.21106	1.16762
S12.3	379000000	22500000	136.5	1.8

## Sheet: S30-HOM-1
Filename	S30_1_1 to 20K 2019-09-26 15-57-04	S30_1_1 to 20K 2019-09-26 15-58-13	S30_1_1 to 20K 2019-09-26 15-59-21	S30_1_1 to 20K 2019-09-26 16-00-29	S30_1_1 to 20K 2019-09-26 16-01-37	Average	Standard Error
Mean	159.7	172.1	165.6	161.2	158.8	163.5	2.5
Mode	153.2	123.9	115.8	106.1	114.3	122.7	8.1
SD	51.2	55.8	53.2	52.2	51.1	52.7	0.9
D10	95.9	110.4	105.5	100.6	99.5	102.4	2.5
D50	155.5	163.5	158.8	155.8	150.4	156.8	2.1
D90	225.1	240.3	235.6	228.2	227.8	231.4	2.8
Valid Tracks	635	593	549	568	602
Graph Data
Bin centre (nm)	Concentration (particles / ml)	Concentration (particles / ml)	Concentration (particles / ml)	Concentration (particles / ml)	Concentration (particles / ml)	Concentration average	Standard Error
0.5	0	0	0	0	0	0	0
1.5	0	0	0	0	0	0	0
2.5	0	0	0	0	0	0	0
3.5	0	0	0	0	0	0	0
4.5	0	0	0	0	0	0	0
5.5	0	0	0	0	0	0	0
6.5	0	0	0	0	0	0	0
7.5	0	0	0	0	0	0	0
8.5	0	0	0	0	0	0	0
9.5	0	0	0	0	0	0	0
10.5	0	0	0	0	0	0	0
11.5	0	0	0	0	0	0	0
12.5	0	0	0	0	0	0	0
13.5	0	0	0	0	0	0	0
14.5	0	0	0	0	0	0	0
15.5	0	0	0	0	0	0	0
16.5	0	0	0	0	0	0	0
17.5	0	0	0	0	0	0	0
18.5	0	0	0	0	0	0	0
19.5	0	0	0	0	0	0	0
20.5	0	0	0	0	0	0	0
21.5	0	0	0	0	0	0	0
22.5	0	0	0	0	0	0	0
23.5	0	0	0	0	0	0	0
24.5	0	0	0	0	0	0	0
25.5	0	0	0	0	0	0	0
26.5	0	0	0	0	0	0	0
27.5	0	0	0	0	0	0	0
28.5	0	0	0	0	0	0	0
29.5	0	0	0	0	0	0	0
30.5	0	0	0	0	0	0	0
31.5	0	0	0	0	0	0	0
32.5	0	0	0	0	0	0	0
33.5	0	0	0	0	0	0	0
34.5	0	0	0	0	2	0	0
35.5	2	0	0	0	5	1	0
36.5	3	0	0	0	11	3	2
37.5	6	0	0	0	21	5	4
38.5	10	0	0	0	39	10	8
39.5	17	0	0	0	70	17	14
40.5	29	0	0	0	119	30	23
41.5	48	0	0	0	195	49	38
42.5	81	0	0	0	307	78	59
43.5	133	0	0	0	468	120	91
44.5	216	0	0	0	692	182	134
45.5	346	0	0	0	996	269	194
46.5	545	0	0	2	1399	389	274
47.5	845	0	0	3	1920	554	379
48.5	1286	0	0	6	2583	775	516
49.5	1925	0	0	11	3411	1070	694
50.5	2830	0	0	20	4432	1457	923
51.5	4088	1	0	35	5673	1959	1218
52.5	5800	2	0	57	7162	2604	1597
53.5	8088	4	0	90	8932	3423	2081
54.5	11087	6	0	138	11015	4449	2695
55.5	14944	10	0	205	13446	5721	3468
56.5	19820	15	0	299	16262	7279	4430
57.5	25877	22	0	426	19501	9165	5613
58.5	33282	33	0	594	23206	11423	7050
59.5	42196	49	1	816	27420	14096	8774
60.5	52774	72	3	1104	32191	17229	10813
61.5	65157	104	5	1478	37571	20863	13196
62.5	79470	150	9	1958	43615	25040	15948
63.5	95819	214	16	2575	50382	29801	19086
64.5	114288	306	29	3365	57937	35185	22628
65.5	134937	435	51	4375	66349	41229	26580
66.5	157798	616	90	5668	75691	47973	30948
67.5	182874	869	157	7320	86043	55453	35725
68.5	210135	1221	272	9432	97487	63709	40900
69.5	239520	1708	465	12125	110110	72786	46452
70.5	270928	2379	782	15557	123999	82729	52348
71.5	304221	3295	1296	19917	139243	93594	58544
72.5	339217	4535	2113	25437	155933	105447	64985
73.5	375695	6202	3381	32398	174155	118366	71597
74.5	413390	8417	5308	41130	193991	132447	78295
75.5	451999	11333	8167	52014	215517	147806	84976
76.5	491181	15127	12304	65488	238801	164580	91521
77.5	530568	20008	18141	82033	263901	182930	97798
78.5	569768	26209	26167	102171	290861	203035	103665
79.5	608380	33990	36918	126448	319715	225090	108978
80.5	646003	43626	50953	155411	350479	249295	113593
81.5	682254	55407	68815	189585	383156	275843	117384
82.5	716777	69618	90990	229439	417731	304911	120246
83.5	749258	86536	117866	275350	454175	336637	122114
84.5	779439	106413	149705	327567	492442	371113	122970
85.5	807123	129461	186614	386178	532467	408369	122854
86.5	832185	155847	228548	451076	574173	448366	121869
87.5	854574	185675	275308	521938	617461	490991	120184
88.5	874310	218984	326569	598213	662219	536059	118029
89.5	891482	255739	381906	679122	708313	583312	115681
90.5	906242	295833	440829	763675	755592	632434	113441
91.5	918795	339091	502816	850695	803883	683056	111596
92.5	929387	385269	567342	938862	852989	734770	110383
93.5	938296	434072	633898	1026761	902694	787144	109945
94.5	945816	485156	702006	1112943	952753	839735	110310
95.5	952250	538145	771223	1195976	1002900	892099	111385
96.5	957900	592641	841139	1274511	1052844	943807	112985
97.5	963054	648236	911371	1347329	1102273	994452	114870
98.5	967983	704522	981552	1413383	1150856	1043659	116787
99.5	972933	761104	1051319	1471836	1198249	1091088	118508
100.5	978126	817600	1120301	1522077	1244099	1136441	119852
101.5	983750	873655	1188110	1563728	1288055	1179460	120696
102.5	989965	928938	1254337	1596647	1329772	1219932	120980
103.5	996899	983148	1318542	1620907	1368919	1257683	120703
104.5	1004651	1036012	1380261	1636776	1405195	1292579	119911
105.5	1013289	1087284	1439008	1644692	1438329	1324520	118684
106.5	1022856	1136745	1494279	1645229	1468094	1353441	117125
107.5	1033370	1184201	1545570	1639060	1494311	1379302	115343
108.5	1044826	1229478	1592381	1626933	1516855	1402094	113439
109.5	1057198	1272420	1634240	1609630	1535656	1421829	111495
110.5	1070445	1312891	1670713	1587949	1550704	1438540	109565
111.5	1084510	1350766	1701419	1562671	1562042	1452282	107672
112.5	1099322	1385938	1726048	1534550	1569770	1463125	105810
113.5	1114803	1418309	1744371	1504292	1574032	1471161	103949
114.5	1130867	1447797	1756250	1472544	1575017	1476495	102046
115.5	1147421	1474333	1761646	1439893	1572948	1479248	100053
116.5	1164371	1497861	1760620	1406856	1568074	1479556	97927
117.5	1181622	1518342	1753334	1373884	1560662	1477569	95642
118.5	1199079	1535752	1740048	1341361	1550991	1473446	93192
119.5	1216649	1550088	1721108	1309607	1539341	1467359	90597
120.5	1234244	1561364	1696941	1278887	1525991	1459486	87902
121.5	1251781	1569615	1668040	1249409	1511208	1450011	85183
122.5	1269182	1574898	1634948	1221336	1495246	1439122	82536
123.5	1286373	1577291	1598244	1194787	1478342	1427007	80077
124.5	1303291	1576892	1558532	1169846	1460711	1413854	77933
125.5	1319877	1573821	1516416	1146566	1442549	1399846	76232
126.5	1336078	1568217	1472498	1124972	1424027	1385159	75085
127.5	1351850	1560237	1427356	1105069	1405294	1369961	74580
128.5	1367153	1550052	1381539	1086844	1386479	1354414	74764
129.5	1381954	1537845	1335557	1070268	1367690	1338663	75642
130.5	1396224	1523812	1289873	1055303	1349014	1322845	77176
131.5	1409940	1508155	1244903	1041900	1330524	1307084	79293
132.5	1423082	1491079	1201010	1030005	1312277	1291490	81898
133.5	1435636	1472791	1158505	1019558	1294314	1276161	84886
134.5	1447588	1453497	1117648	1010496	1276670	1261180	88152
135.5	1458929	1433398	1078652	1002755	1259368	1246620	91599
136.5	1469651	1412690	1041681	996268	1242422	1232543	95138
137.5	1479749	1391559	1006862	990969	1225845	1218997	98695
138.5	1489218	1370182	974283	986789	1209642	1206023	102208
139.5	1498057	1348723	943997	983664	1193816	1193652	105625
140.5	1506263	1327337	916034	981527	1178370	1181906	108906
141.5	1513835	1306162	890397	980314	1163306	1170803	112019
142.5	1520775	1285324	867069	979961	1148623	1160350	114938
143.5	1527081	1264937	846019	980406	1134324	1150553	117646
144.5	1532756	1245100	827203	981586	1120413	1141412	120128
145.5	1537801	1225899	810566	983442	1106893	1132920	122374
146.5	1542219	1207408	796048	985915	1093770	1125072	124377
147.5	1546010	1189690	783582	988945	1081052	1117856	126132
148.5	1549178	1172795	773098	992477	1068748	1111259	127638
149.5	1551725	1156765	764523	996453	1056867	1105267	128893
150.5	1553655	1141631	757785	1000818	1045422	1099862	129897
151.5	1554969	1127416	752809	1005518	1034423	1095027	130651
152.5	1555672	1114135	749520	1010498	1023884	1090742	131158
153.5	1555764	1101795	747844	1015707	1013819	1086986	131420
154.5	1555250	1090399	747705	1021091	1004239	1083737	131440
155.5	1554132	1079942	749028	1026602	995159	1080972	131223
156.5	1552411	1070415	751737	1032188	986589	1078668	130771
157.5	1550089	1061804	755757	1037802	978541	1076799	130091
158.5	1547169	1054093	761008	1043395	971026	1075338	129186
159.5	1543652	1047260	767413	1048923	964051	1074260	128063
160.5	1539537	1041281	774890	1054340	957624	1073535	126726
161.5	1534826	1036130	783356	1059605	951750	1073134	125183
162.5	1529519	1031776	792727	1064676	946432	1073026	123440
163.5	1523615	1028189	802913	1069515	941671	1073181	121505
164.5	1517114	1025334	813826	1074084	937466	1073565	119384
165.5	1510015	1023177	825372	1078350	933811	1074145	117085
166.5	1502319	1021679	837457	1082279	930702	1074887	114618
167.5	1494023	1020802	849984	1085842	928129	1075756	111990
168.5	1485127	1020505	862853	1089011	926079	1076715	109211
169.5	1475632	1020748	875964	1091762	924540	1077729	106289
170.5	1465537	1021486	889216	1094071	923492	1078761	103234
171.5	1454843	1022676	902508	1095919	922917	1079773	100056
172.5	1443552	1024271	915739	1097289	922790	1080728	96765
173.5	1431666	1026226	928809	1098165	923085	1081590	93370
174.5	1419189	1028493	941619	1098534	923775	1082322	89882
175.5	1406126	1031024	954075	1098387	924827	1082888	86310
176.5	1392482	1033770	966084	1097716	926207	1083252	82666
177.5	1378266	1036681	977559	1096513	927878	1083379	78959
178.5	1363487	1039708	988416	1094776	929799	1083237	75200
179.5	1348156	1042801	998577	1092502	931930	1082793	71401
180.5	1332287	1045911	1007972	1089690	934225	1082017	67573
181.5	1315894	1048986	1016534	1086341	936637	1080878	63728
182.5	1298994	1051978	1024206	1082459	939118	1079351	59878
183.5	1281606	1054839	1030936	1078045	941618	1077409	56038
184.5	1263752	1057520	1036682	1073106	944085	1075029	52222
185.5	1245453	1059976	1041407	1067647	946466	1072190	48448
186.5	1226735	1062160	1045083	1061673	948707	1068872	44734
187.5	1207624	1064031	1047691	1055193	950756	1065059	41104
188.5	1188147	1065545	1049216	1048214	952557	1060736	37583
189.5	1168335	1066665	1049655	1040745	954057	1055891	34204
190.5	1148218	1067351	1049007	1032794	955204	1050515	31008
191.5	1127829	1067571	1047282	1024370	955947	1044600	28045
192.5	1107199	1067293	1044494	1015484	956235	1038141	25378
193.5	1086362	1066486	1040664	1006145	956023	1031136	23083
194.5	1065353	1065127	1035817	996363	955265	1023585	21247
195.5	1044207	1063191	1029984	986149	953920	1015490	19952
196.5	1022956	1060660	1023201	975514	951950	1006856	19259
197.5	1001637	1057517	1015505	964469	949322	997690	19177
198.5	980283	1053750	1006941	953026	946006	988001	19657
199.5	958927	1049349	997553	941196	941977	977801	20602
200.5	937603	1044308	987389	928993	937215	967102	21895
201.5	916342	1038624	976498	916428	931705	955919	23426
202.5	895174	1032296	964931	903517	925438	944271	25101
203.5	874130	1025329	952741	890271	918408	932176	26847
204.5	853238	1017729	939978	876707	910617	919654	28608
205.5	832523	1009503	926696	862839	902069	906726	30344
206.5	812013	1000665	912946	848683	892777	893417	32025
207.5	791728	991227	898780	834256	882757	879750	33627
208.5	771693	981207	884249	819575	872028	865750	35136
209.5	751927	970622	869401	804658	860616	851445	36539
210.5	732447	959493	854285	789523	848549	836859	37830
211.5	713272	947840	838947	774190	835862	822022	39002
212.5	694415	935689	823430	758680	822589	806961	40052
213.5	675890	923062	807779	743011	808770	791702	40981
214.5	657709	909987	792031	727207	794446	776276	41787
215.5	639882	896488	776226	711288	779661	760709	42472
216.5	622416	882594	760398	695277	764460	745029	43039
217.5	605319	868333	744582	679196	748888	729264	43491
218.5	588597	853732	728807	663068	732993	713439	43831
219.5	572254	838819	713102	646917	716821	697583	44064
220.5	556293	823625	697493	630765	700420	681719	44195
221.5	540715	808176	682003	614635	683836	665873	44228
222.5	525522	792502	666654	598551	667114	650068	44169
223.5	510713	776630	651464	582535	650299	634328	44024
224.5	496288	760589	636450	566610	633433	618674	43797
225.5	482244	744406	621626	550797	616558	603126	43493
226.5	468579	728108	607006	535119	599713	587705	43120
227.5	455289	711722	592599	519596	582936	572429	42681
228.5	442372	695274	578414	504249	566261	557314	42182
229.5	429822	678788	564458	489095	549722	542377	41628
230.5	417634	662290	550737	474154	533348	527633	41024
231.5	405804	645804	537254	459443	517169	513095	40374
232.5	394327	629352	524012	444977	501211	498776	39684
233.5	383195	612957	511013	430772	485495	484686	38958
234.5	372403	596641	498255	416842	470044	470837	38199
235.5	361946	580425	485740	403199	454877	457237	37412
236.5	351815	564329	473464	389854	440010	443894	36601
237.5	342006	548371	461426	376818	425457	430816	35769
238.5	332511	532570	449622	364098	411231	418006	34918
239.5	323324	516944	438049	351703	397342	405472	34053
240.5	314438	501508	426703	339638	383799	393217	33177
241.5	305846	486279	415579	327908	370608	381244	32291
242.5	297541	471271	404672	316517	357775	369555	31398
243.5	289517	456498	393978	305467	345303	358153	30502
244.5	281766	441972	383492	294760	333195	347037	29603
245.5	274283	427706	373208	284396	321451	336209	28704
246.5	267059	413710	363123	274374	310071	325667	27806
247.5	260090	399994	353230	264692	299053	315412	26912
248.5	253367	386567	343526	255348	288396	305441	26023
249.5	246885	373438	334006	246338	278096	295753	25140
250.5	240637	360613	324666	237658	268148	286344	24264
251.5	234616	348098	315502	229303	258548	277213	23398
252.5	228816	335899	306511	221267	249291	268357	22541
253.5	223231	324020	297689	213544	240369	259771	21696
254.5	217854	312464	289033	206128	231778	251451	20863
255.5	212679	301235	280541	199011	223509	243395	20043
256.5	207700	290332	272211	192186	215555	235597	19237
257.5	202910	279759	264040	185645	207909	228053	18446
258.5	198305	269514	256028	179380	200563	220758	17671
259.5	193877	259596	248174	173383	193508	213708	16913
260.5	189621	250005	240475	167646	186737	206897	16173
261.5	185530	240739	232933	162160	180240	200320	15452
262.5	181600	231794	225545	156917	174010	193973	14751
263.5	177824	223167	218313	151908	168038	187850	14072
264.5	174196	214854	211236	147125	162315	181945	13414
265.5	170712	206851	204315	142559	156832	176254	12781
266.5	167364	199153	197550	138202	151582	170770	12172
267.5	164149	191754	190940	134046	146556	165489	11590
268.5	161059	184649	184488	130082	141745	160405	11036
269.5	158091	177831	178193	126303	137142	155512	10511
270.5	155237	171293	172055	122701	132737	150805	10018
271.5	152494	165030	166076	119268	128524	146278	9558
272.5	149856	159034	160255	115996	124493	141927	9132
273.5	147317	153297	154592	112879	120638	137745	8742
274.5	144872	147814	149089	109909	116951	133727	8389
275.5	142517	142575	143744	107080	113424	129868	8074
276.5	140245	137574	138557	104384	110050	126162	7798
277.5	138053	132803	133528	101817	106822	122605	7560
278.5	135934	128255	128657	99370	103734	119190	7362
279.5	133885	123921	123942	97038	100777	115913	7200
280.5	131899	119795	119382	94816	97946	112768	7075
281.5	129973	115869	114976	92698	95235	109750	6983
282.5	128102	112136	110723	90678	92637	106855	6921
283.5	126280	108587	106620	88751	90145	104077	6888
284.5	124504	105218	102667	86913	87755	101411	6878
285.5	122768	102019	98859	85158	85461	98853	6888
286.5	121068	98985	95196	83481	83256	96397	6915
287.5	119399	96108	91674	81879	81136	94039	6955
288.5	117758	93383	88291	80346	79096	91775	7004
289.5	116140	90803	85044	78879	77130	89599	7061
290.5	114541	88361	81929	77474	75234	87508	7120
291.5	112957	86052	78944	76127	73402	85496	7181
292.5	111384	83870	76086	74833	71631	83561	7241
293.5	109818	81810	73350	73591	69916	81697	7297
294.5	108255	79865	70733	72395	68252	79900	7349
295.5	106693	78032	68232	71244	66636	78167	7394
296.5	105128	76304	65843	70133	65065	76495	7431
297.5	103557	74677	63563	69059	63533	74878	7460
298.5	101977	73147	61387	68020	62038	73314	7480
299.5	100385	71709	59313	67013	60576	71799	7490
300.5	98779	70358	57336	66035	59144	70330	7489
301.5	97156	69090	55453	65083	57740	68905	7478
302.5	95515	67902	53661	64156	56359	67519	7456
303.5	93854	66789	51955	63250	55000	66170	7424
304.5	92172	65748	50332	62363	53660	64855	7381
305.5	90467	64776	48789	61493	52336	63572	7328
306.5	88738	63868	47323	60638	51027	62319	7265
307.5	86984	63022	45929	59796	49730	61092	7193
308.5	85207	62234	44605	58965	48445	59891	7113
309.5	83404	61501	43349	58143	47168	58713	7025
310.5	81577	60821	42155	57329	45900	57556	6931
311.5	79726	60190	41023	56521	44638	56419	6831
312.5	77852	59605	39948	55717	43383	55301	6727
313.5	75956	59063	38928	54916	42132	54199	6620
314.5	74040	58563	37961	54116	40886	53113	6510
315.5	72105	58101	37043	53317	39645	52042	6401
316.5	70152	57674	36172	52518	38407	50985	6293
317.5	68185	57281	35346	51717	37174	49941	6188
318.5	66205	56918	34562	50913	35946	48909	6088
319.5	64215	56584	33818	50105	34722	47889	5993
320.5	62217	56276	33112	49294	33505	46881	5907
321.5	60216	55991	32442	48478	32293	45884	5830
322.5	58213	55728	31805	47656	31089	44898	5763
323.5	56211	55483	31200	46829	29893	43923	5709
324.5	54215	55255	30625	45996	28707	42960	5667
325.5	52226	55042	30077	45157	27532	42007	5640
326.5	50250	54841	29556	44311	26369	41065	5626
327.5	48288	54651	29059	43460	25220	40135	5627
328.5	46344	54468	28585	42601	24086	39217	5643
329.5	44422	54292	28132	41737	22969	38310	5672
330.5	42524	54119	27698	40867	21870	37416	5715
331.5	40655	53949	27283	39991	20791	36534	5769
332.5	38816	53779	26884	39110	19734	35664	5834
333.5	37010	53607	26501	38224	18700	34808	5909
334.5	35241	53431	26132	37334	17690	33966	5992
335.5	33510	53250	25776	36440	16707	33137	6082
336.5	31821	53062	25431	35544	15750	32321	6176
337.5	30175	52865	25096	34645	14822	31521	6274
338.5	28574	52658	24770	33745	13924	30734	6374
339.5	27021	52439	24453	32845	13056	29963	6474
340.5	25516	52207	24142	31944	12220	29206	6574
341.5	24060	51960	23838	31045	11415	28464	6672
342.5	22655	51698	23539	30148	10643	27737	6766
343.5	21302	51419	23244	29254	9905	27025	6856
344.5	20001	51122	22952	28364	9200	26328	6941
345.5	18753	50806	22662	27479	8528	25645	7021
346.5	17557	50471	22375	26599	7889	24978	7094
347.5	16414	50115	22088	25727	7284	24326	7159
348.5	15323	49739	21802	24862	6712	23688	7217
349.5	14284	49341	21515	24007	6172	23064	7267
350.5	13297	48922	21227	23160	5664	22454	7309
351.5	12360	48482	20939	22325	5187	21858	7342
352.5	11472	48019	20648	21501	4740	21276	7366
353.5	10633	47535	20355	20689	4323	20707	7382
354.5	9841	47030	20059	19890	3935	20151	7389
355.5	9095	46503	19761	19106	3574	19608	7387
356.5	8394	45955	19459	18335	3239	19077	7376
357.5	7736	45387	19154	17580	2930	18557	7357
358.5	7119	44800	18845	16841	2644	18050	7330
359.5	6542	44193	18532	16119	2382	17554	7294
360.5	6004	43568	18216	15413	2141	17068	7251
361.5	5502	42926	17896	14725	1920	16594	7200
362.5	5035	42267	17573	14055	1719	16130	7143
363.5	4601	41594	17245	13402	1535	15675	7078
364.5	4199	40906	16915	12769	1368	15231	7007
365.5	3826	40204	16581	12154	1217	14797	6930
366.5	3482	39491	16244	11558	1081	14371	6847
367.5	3165	38768	15904	10981	957	13955	6759
368.5	2872	38035	15561	10423	846	13548	6666
369.5	2603	37294	15217	9884	747	13149	6569
370.5	2357	36546	14870	9365	658	12759	6467
371.5	2130	35793	14522	8864	578	12377	6362
372.5	1923	35035	14172	8383	507	12004	6253
373.5	1734	34275	13822	7920	444	11639	6142
374.5	1561	33513	13472	7476	387	11282	6028
375.5	1404	32751	13121	7050	338	10933	5912
376.5	1261	31989	12771	6643	294	10592	5794
377.5	1131	31230	12422	6253	255	10258	5674
378.5	1013	30474	12074	5881	221	9933	5553
379.5	906	29722	11728	5526	191	9615	5432
380.5	810	28975	11385	5187	165	9304	5310
381.5	722	28235	11043	4865	142	9002	5188
382.5	644	27502	10705	4559	123	8706	5065
383.5	573	26776	10371	4268	105	8419	4943
384.5	510	26060	10040	3992	90	8138	4822
385.5	452	25354	9714	3730	77	7865	4701
386.5	401	24658	9392	3483	66	7600	4581
387.5	355	23973	9074	3249	56	7341	4462
388.5	315	23299	8763	3028	48	7090	4345
389.5	278	22638	8456	2819	41	6846	4229
390.5	245	21989	8155	2623	35	6609	4114
391.5	216	21353	7861	2438	29	6379	4002
392.5	190	20730	7572	2264	25	6156	3891
393.5	167	20121	7290	2101	21	5940	3782
394.5	147	19526	7014	1948	18	5731	3675
395.5	129	18945	6745	1804	15	5528	3570
396.5	113	18378	6483	1670	12	5331	3467
397.5	99	17825	6228	1544	10	5141	3367
398.5	87	17286	5980	1426	9	4958	3269
399.5	76	16762	5738	1317	7	4780	3173
400.5	66	16251	5504	1215	6	4608	3080
401.5	58	15755	5277	1119	5	4443	2989
402.5	50	15273	5057	1031	4	4283	2900
403.5	44	14805	4844	948	4	4129	2814
404.5	38	14351	4638	872	3	3980	2729
405.5	33	13910	4439	801	2	3837	2648
406.5	28	13482	4246	735	2	3699	2568
407.5	25	13068	4060	674	2	3566	2491
408.5	21	12666	3881	618	1	3438	2417
409.5	18	12277	3709	566	1	3314	2344
410.5	16	11901	3543	517	0	3196	2274
411.5	14	11536	3383	473	0	3081	2205
412.5	12	11184	3229	432	0	2971	2139
413.5	10	10842	3082	394	0	2866	2075
414.5	9	10512	2940	360	0	2764	2013
415.5	7	10193	2804	328	0	2667	1953
416.5	6	9884	2673	299	0	2573	1895
417.5	5	9586	2548	272	0	2482	1839
418.5	5	9297	2428	247	0	2396	1785
419.5	4	9019	2313	225	0	2312	1732
420.5	3	8749	2203	204	0	2232	1681
421.5	3	8488	2098	185	0	2155	1632
422.5	2	8237	1997	168	0	2081	1584
423.5	2	7993	1901	152	0	2010	1538
424.5	2	7758	1809	138	0	1941	1494
425.5	2	7530	1721	125	0	1875	1451
426.5	1	7310	1637	113	0	1812	1409
427.5	1	7097	1557	102	0	1751	1369
428.5	0	6891	1480	92	0	1693	1330
429.5	0	6692	1407	83	0	1637	1292
430.5	0	6499	1338	75	0	1582	1255
431.5	0	6313	1271	67	0	1530	1220
432.5	0	6132	1208	61	0	1480	1186
433.5	0	5957	1147	55	0	1432	1152
434.5	0	5788	1089	49	0	1385	1120
435.5	0	5623	1035	44	0	1340	1089
436.5	0	5464	982	40	0	1297	1059
437.5	0	5310	932	36	0	1256	1029
438.5	0	5160	885	32	0	1215	1001
439.5	0	5015	840	29	0	1177	973
440.5	0	4874	796	26	0	1139	946
441.5	0	4737	755	23	0	1103	920
442.5	0	4603	716	21	0	1068	894
443.5	0	4474	679	18	0	1034	870
444.5	0	4348	644	16	0	1002	846
445.5	0	4226	610	15	0	970	822
446.5	0	4107	578	13	0	940	800
447.5	0	3991	547	12	0	910	777
448.5	0	3878	518	10	0	881	756
449.5	0	3767	491	9	0	854	735
450.5	0	3660	465	8	0	827	714
451.5	0	3556	440	7	0	801	694
452.5	0	3453	416	7	0	775	674
453.5	0	3354	393	6	0	751	655
454.5	0	3257	372	5	0	727	636
455.5	0	3162	351	5	0	704	618
456.5	0	3069	332	4	0	681	600
457.5	0	2978	314	4	0	659	583
458.5	0	2889	296	3	0	638	566
459.5	0	2803	280	3	0	617	549
460.5	0	2718	264	3	0	597	533
461.5	0	2635	249	2	0	577	517
462.5	0	2554	235	2	0	558	501
463.5	0	2475	221	2	0	539	486
464.5	0	2397	208	2	0	521	471
465.5	0	2321	196	1	0	504	456
466.5	0	2246	185	1	0	486	441
467.5	0	2174	174	1	0	470	427
468.5	0	2102	163	0	0	453	413
469.5	0	2033	153	0	0	437	400
470.5	0	1964	144	0	0	422	387
471.5	0	1897	135	0	0	407	374
472.5	0	1832	127	0	0	392	361
473.5	0	1768	119	0	0	378	348
474.5	0	1706	112	0	0	364	336
475.5	0	1644	105	0	0	350	324
476.5	0	1585	98	0	0	337	313
477.5	0	1526	92	0	0	324	301
478.5	0	1469	86	0	0	311	290
479.5	0	1413	80	0	0	299	279
480.5	0	1359	75	0	0	287	268
481.5	0	1306	70	0	0	275	258
482.5	0	1254	65	0	0	264	248
483.5	0	1203	61	0	0	253	238
484.5	0	1154	57	0	0	242	228
485.5	0	1106	53	0	0	232	219
486.5	0	1060	49	0	0	222	210
487.5	0	1014	46	0	0	212	201
488.5	0	970	42	0	0	202	192
489.5	0	927	39	0	0	193	184
490.5	0	886	36	0	0	184	175
491.5	0	845	34	0	0	176	167
492.5	0	806	31	0	0	167	160
493.5	0	768	29	0	0	159	152
494.5	0	731	27	0	0	152	145
495.5	0	696	25	0	0	144	138
496.5	0	662	23	0	0	137	131
497.5	0	628	21	0	0	130	125
498.5	0	597	19	0	0	123	118
499.5	0	566	18	0	0	117	112
500.5	0	536	16	0	0	110	106
501.5	0	507	15	0	0	105	101
502.5	0	480	14	0	0	99	95
503.5	0	454	13	0	0	93	90
504.5	0	428	12	0	0	88	85
505.5	0	404	11	0	0	83	80
506.5	0	381	10	0	0	78	76
507.5	0	359	9	0	0	74	71
508.5	0	337	8	0	0	69	67
509.5	0	317	7	0	0	65	63
510.5	0	298	7	0	0	61	59
511.5	0	279	6	0	0	57	56
512.5	0	262	6	0	0	53	52
513.5	0	245	5	0	0	50	49
514.5	0	229	5	0	0	47	46
515.5	0	214	4	0	0	44	43
516.5	0	200	4	0	0	41	40
517.5	0	187	3	0	0	38	37
518.5	0	174	3	0	0	35	35
519.5	0	162	3	0	0	33	32
520.5	0	150	3	0	0	31	30
521.5	0	140	2	0	0	28	28
522.5	0	130	2	0	0	26	26
523.5	0	120	2	0	0	24	24
524.5	0	111	2	0	0	23	22
525.5	0	103	1	0	0	21	20
526.5	0	95	1	0	0	19	19
527.5	0	88	1	0	0	18	17
528.5	0	81	1	0	0	16	16
529.5	0	74	0	0	0	15	15
530.5	0	69	0	0	0	14	14
531.5	0	63	0	0	0	13	13
532.5	0	58	0	0	0	12	12
533.5	0	53	0	0	0	11	11
534.5	0	49	0	0	0	10	10
535.5	0	44	0	0	0	9	9
536.5	0	41	0	0	0	8	8
537.5	0	37	0	0	0	7	7
538.5	0	34	0	0	0	7	7
539.5	0	31	0	0	0	6	6
540.5	0	28	0	0	0	6	6
541.5	0	25	0	0	0	5	5
542.5	0	23	0	0	0	5	5
543.5	0	21	0	0	0	4	4
544.5	0	19	0	0	0	4	4
545.5	0	17	0	0	0	3	3
546.5	0	16	0	0	0	3	3
547.5	0	14	0	0	0	3	3
548.5	0	13	0	0	0	3	3
549.5	0	11	0	0	0	2	2
550.5	0	10	0	0	0	2	2
551.5	0	9	0	0	0	2	2
552.5	0	8	0	0	0	2	2
553.5	0	7	0	0	0	1	1
554.5	0	7	0	0	0	1	1
555.5	0	6	0	0	0	1	1
556.5	0	5	0	0	0	1	1
557.5	0	5	0	0	0	0	0
558.5	0	4	0	0	0	0	0
559.5	0	4	0	0	0	0	0
560.5	0	3	0	0	0	0	0
561.5	0	3	0	0	0	0	0
562.5	0	3	0	0	0	0	0
563.5	0	2	0	0	0	0	0
564.5	0	2	0	0	0	0	0
565.5	0	2	0	0	0	0	0
566.5	0	2	0	0	0	0	0
567.5	0	1	0	0	0	0	0
568.5	0	1	0	0	0	0	0
569.5	0	1	0	0	0	0	0
570.5	0	0	0	0	0	0	0
571.5	0	0	0	0	0	0	0
572.5	0	0	0	0	0	0	0
573.5	0	0	0	0	0	0	0
574.5	0	0	0	0	0	0	0
575.5	0	0	0	0	0	0	0
576.5	0	0	0	0	0	0	0
577.5	0	0	0	0	0	0	0
578.5	0	0	0	0	0	0	0
579.5	0	0	0	0	0	0	0
580.5	0	0	0	0	0	0	0
581.5	0	0	0	0	0	0	0
582.5	0	0	0	0	0	0	0
583.5	0	0	0	0	0	0	0
584.5	0	0	0	0	0	0	0
585.5	0	0	0	0	0	0	0
586.5	0	0	0	0	0	0	0
587.5	0	0	0	0	0	0	0
588.5	0	0	0	0	0	0	0
589.5	0	0	0	0	0	0	0
590.5	0	0	0	0	0	0	0
591.5	0	0	0	0	0	0	0
592.5	0	0	0	0	0	0	0
593.5	0	0	0	0	0	0	0
594.5	0	0	0	0	0	0	0
595.5	0	0	0	0	0	0	0
596.5	0	0	0	0	0	0	0
597.5	0	0	0	0	0	0	0
598.5	0	0	0	0	0	0	0
599.5	0	0	0	0	0	0	0
600.5	0	0	0	0	0	0	0
601.5	0	0	0	0	0	0	0
602.5	0	0	0	0	0	0	0
603.5	0	0	0	0	0	0	0
604.5	0	0	0	0	0	0	0
605.5	0	0	0	0	0	0	0
606.5	0	0	0	0	0	0	0
607.5	0	0	0	0	0	0	0
608.5	0	0	0	0	0	0	0
609.5	0	0	0	0	0	0	0
610.5	0	0	0	0	0	0	0
611.5	0	0	0	0	0	0	0
612.5	0	0	0	0	0	0	0
613.5	0	0	0	0	0	0	0
614.5	0	0	0	0	0	0	0
615.5	0	0	0	0	0	0	0
616.5	0	0	0	0	0	0	0
617.5	0	0	0	0	0	0	0
618.5	0	0	0	0	0	0	0
619.5	0	0	0	0	0	0	0
620.5	0	0	0	0	0	0	0
621.5	0	0	0	0	0	0	0
622.5	0	0	0	0	0	0	0
623.5	0	0	0	0	0	0	0
624.5	0	0	0	0	0	0	0
625.5	0	0	0	0	0	0	0
626.5	0	0	0	0	0	0	0
627.5	0	0	0	0	0	0	0
628.5	0	0	0	0	0	0	0
629.5	0	0	0	0	0	0	0
630.5	0	0	0	0	0	0	0
631.5	0	0	0	0	0	0	0
632.5	0	0	0	0	0	0	0
633.5	0	0	0	0	0	0	0
634.5	0	0	0	0	0	0	0
635.5	0	0	0	0	0	0	0
636.5	0	0	0	0	0	0	0
637.5	0	0	0	0	0	0	0
638.5	0	0	0	0	0	0	0
639.5	0	0	0	0	0	0	0
640.5	0	0	0	0	0	0	0
641.5	0	0	0	0	0	0	0
642.5	0	0	0	0	0	0	0
643.5	0	0	0	0	0	0	0
644.5	0	0	0	0	0	0	0
645.5	0	0	0	0	0	0	0
646.5	0	0	0	0	0	0	0
647.5	0	0	0	0	0	0	0
648.5	0	0	0	0	0	0	0
649.5	0	0	0	0	0	0	0
650.5	0	0	0	0	0	0	0
651.5	0	0	0	0	0	0	0
652.5	0	0	0	0	0	0	0
653.5	0	0	0	0	0	0	0
654.5	0	0	0	0	0	0	0
655.5	0	0	0	0	0	0	0
656.5	0	0	0	0	0	0	0
657.5	0	0	0	0	0	0	0
658.5	0	0	0	0	0	0	0
659.5	0	0	0	0	0	0	0
660.5	0	0	0	0	0	0	0
661.5	0	0	0	0	0	0	0
662.5	0	0	0	0	0	0	0
663.5	0	0	0	0	0	0	0
664.5	0	0	0	0	0	0	0
665.5	0	0	0	0	0	0	0
666.5	0	0	0	0	0	0	0
667.5	0	0	0	0	0	0	0
668.5	0	0	0	0	0	0	0
669.5	0	0	0	0	0	0	0
670.5	0	0	0	0	0	0	0
671.5	0	0	0	0	0	0	0
672.5	0	0	0	0	0	0	0
673.5	0	0	0	0	0	0	0
674.5	0	0	0	0	0	0	0
675.5	0	0	0	0	0	0	0
676.5	0	0	0	0	0	0	0
677.5	0	0	0	0	0	0	0
678.5	0	0	0	0	0	0	0
679.5	0	0	0	0	0	0	0
680.5	0	0	0	0	0	0	0
681.5	0	0	0	0	0	0	0
682.5	0	0	0	0	0	0	0
683.5	0	0	0	0	0	0	0
684.5	0	0	0	0	0	0	0
685.5	0	0	0	0	0	0	0
686.5	0	0	0	0	0	0	0
687.5	0	0	0	0	0	0	0
688.5	0	0	0	0	0	0	0
689.5	0	0	0	0	0	0	0
690.5	0	0	0	0	0	0	0
691.5	0	0	0	0	0	0	0
692.5	0	0	0	0	0	0	0
693.5	0	0	0	0	0	0	0
694.5	0	0	0	0	0	0	0
695.5	0	0	0	0	0	0	0
696.5	0	0	0	0	0	0	0
697.5	0	0	0	0	0	0	0
698.5	0	0	0	0	0	0	0
699.5	0	0	0	0	0	0	0
700.5	0	0	0	0	0	0	0
701.5	0	0	0	0	0	0	0
702.5	0	0	0	0	0	0	0
703.5	0	0	0	0	0	0	0
704.5	0	0	0	0	0	0	0
705.5	0	0	0	0	0	0	0
706.5	0	0	0	0	0	0	0
707.5	0	0	0	0	0	0	0
708.5	0	0	0	0	0	0	0
709.5	0	0	0	0	0	0	0
710.5	0	0	0	0	0	0	0
711.5	0	0	0	0	0	0	0
712.5	0	0	0	0	0	0	0
713.5	0	0	0	0	0	0	0
714.5	0	0	0	0	0	0	0
715.5	0	0	0	0	0	0	0
716.5	0	0	0	0	0	0	0
717.5	0	0	0	0	0	0	0
718.5	0	0	0	0	0	0	0
719.5	0	0	0	0	0	0	0
720.5	0	0	0	0	0	0	0
721.5	0	0	0	0	0	0	0
722.5	0	0	0	0	0	0	0
723.5	0	0	0	0	0	0	0
724.5	0	0	0	0	0	0	0
725.5	0	0	0	0	0	0	0
726.5	0	0	0	0	0	0	0
727.5	0	0	0	0	0	0	0
728.5	0	0	0	0	0	0	0
729.5	0	0	0	0	0	0	0
730.5	0	0	0	0	0	0	0
731.5	0	0	0	0	0	0	0
732.5	0	0	0	0	0	0	0
733.5	0	0	0	0	0	0	0
734.5	0	0	0	0	0	0	0
735.5	0	0	0	0	0	0	0
736.5	0	0	0	0	0	0	0
737.5	0	0	0	0	0	0	0
738.5	0	0	0	0	0	0	0
739.5	0	0	0	0	0	0	0
740.5	0	0	0	0	0	0	0
741.5	0	0	0	0	0	0	0
742.5	0	0	0	0	0	0	0
743.5	0	0	0	0	0	0	0
744.5	0	0	0	0	0	0	0
745.5	0	0	0	0	0	0	0
746.5	0	0	0	0	0	0	0
747.5	0	0	0	0	0	0	0
748.5	0	0	0	0	0	0	0
749.5	0	0	0	0	0	0	0
750.5	0	0	0	0	0	0	0
751.5	0	0	0	0	0	0	0
752.5	0	0	0	0	0	0	0
753.5	0	0	0	0	0	0	0
754.5	0	0	0	0	0	0	0
755.5	0	0	0	0	0	0	0
756.5	0	0	0	0	0	0	0
757.5	0	0	0	0	0	0	0
758.5	0	0	0	0	0	0	0
759.5	0	0	0	0	0	0	0
760.5	0	0	0	0	0	0	0
761.5	0	0	0	0	0	0	0
762.5	0	0	0	0	0	0	0
763.5	0	0	0	0	0	0	0
764.5	0	0	0	0	0	0	0
765.5	0	0	0	0	0	0	0
766.5	0	0	0	0	0	0	0
767.5	0	0	0	0	0	0	0
768.5	0	0	0	0	0	0	0
769.5	0	0	0	0	0	0	0
770.5	0	0	0	0	0	0	0
771.5	0	0	0	0	0	0	0
772.5	0	0	0	0	0	0	0
773.5	0	0	0	0	0	0	0
774.5	0	0	0	0	0	0	0
775.5	0	0	0	0	0	0	0
776.5	0	0	0	0	0	0	0
777.5	0	0	0	0	0	0	0
778.5	0	0	0	0	0	0	0
779.5	0	0	0	0	0	0	0
780.5	0	0	0	0	0	0	0
781.5	0	0	0	0	0	0	0
782.5	0	0	0	0	0	0	0
783.5	0	0	0	0	0	0	0
784.5	0	0	0	0	0	0	0
785.5	0	0	0	0	0	0	0
786.5	0	0	0	0	0	0	0
787.5	0	0	0	0	0	0	0
788.5	0	0	0	0	0	0	0
789.5	0	0	0	0	0	0	0
790.5	0	0	0	0	0	0	0
791.5	0	0	0	0	0	0	0
792.5	0	0	0	0	0	0	0
793.5	0	0	0	0	0	0	0
794.5	0	0	0	0	0	0	0
795.5	0	0	0	0	0	0	0
796.5	0	0	0	0	0	0	0
797.5	0	0	0	0	0	0	0
798.5	0	0	0	0	0	0	0
799.5	0	0	0	0	0	0	0
800.5	0	0	0	0	0	0	0
801.5	0	0	0	0	0	0	0
802.5	0	0	0	0	0	0	0
803.5	0	0	0	0	0	0	0
804.5	0	0	0	0	0	0	0
805.5	0	0	0	0	0	0	0
806.5	0	0	0	0	0	0	0
807.5	0	0	0	0	0	0	0
808.5	0	0	0	0	0	0	0
809.5	0	0	0	0	0	0	0
810.5	0	0	0	0	0	0	0
811.5	0	0	0	0	0	0	0
812.5	0	0	0	0	0	0	0
813.5	0	0	0	0	0	0	0
814.5	0	0	0	0	0	0	0
815.5	0	0	0	0	0	0	0
816.5	0	0	0	0	0	0	0
817.5	0	0	0	0	0	0	0
818.5	0	0	0	0	0	0	0
819.5	0	0	0	0	0	0	0
820.5	0	0	0	0	0	0	0
821.5	0	0	0	0	0	0	0
822.5	0	0	0	0	0	0	0
823.5	0	0	0	0	0	0	0
824.5	0	0	0	0	0	0	0
825.5	0	0	0	0	0	0	0
826.5	0	0	0	0	0	0	0
827.5	0	0	0	0	0	0	0
828.5	0	0	0	0	0	0	0
829.5	0	0	0	0	0	0	0
830.5	0	0	0	0	0	0	0
831.5	0	0	0	0	0	0	0
832.5	0	0	0	0	0	0	0
833.5	0	0	0	0	0	0	0
834.5	0	0	0	0	0	0	0
835.5	0	0	0	0	0	0	0
836.5	0	0	0	0	0	0	0
837.5	0	0	0	0	0	0	0
838.5	0	0	0	0	0	0	0
839.5	0	0	0	0	0	0	0
840.5	0	0	0	0	0	0	0
841.5	0	0	0	0	0	0	0
842.5	0	0	0	0	0	0	0
843.5	0	0	0	0	0	0	0
844.5	0	0	0	0	0	0	0
845.5	0	0	0	0	0	0	0
846.5	0	0	0	0	0	0	0
847.5	0	0	0	0	0	0	0
848.5	0	0	0	0	0	0	0
849.5	0	0	0	0	0	0	0
850.5	0	0	0	0	0	0	0
851.5	0	0	0	0	0	0	0
852.5	0	0	0	0	0	0	0
853.5	0	0	0	0	0	0	0
854.5	0	0	0	0	0	0	0
855.5	0	0	0	0	0	0	0
856.5	0	0	0	0	0	0	0
857.5	0	0	0	0	0	0	0
858.5	0	0	0	0	0	0	0
859.5	0	0	0	0	0	0	0
860.5	0	0	0	0	0	0	0
861.5	0	0	0	0	0	0	0
862.5	0	0	0	0	0	0	0
863.5	0	0	0	0	0	0	0
864.5	0	0	0	0	0	0	0
865.5	0	0	0	0	0	0	0
866.5	0	0	0	0	0	0	0
867.5	0	0	0	0	0	0	0
868.5	0	0	0	0	0	0	0
869.5	0	0	0	0	0	0	0
870.5	0	0	0	0	0	0	0
871.5	0	0	0	0	0	0	0
872.5	0	0	0	0	0	0	0
873.5	0	0	0	0	0	0	0
874.5	0	0	0	0	0	0	0
875.5	0	0	0	0	0	0	0
876.5	0	0	0	0	0	0	0
877.5	0	0	0	0	0	0	0
878.5	0	0	0	0	0	0	0
879.5	0	0	0	0	0	0	0
880.5	0	0	0	0	0	0	0
881.5	0	0	0	0	0	0	0
882.5	0	0	0	0	0	0	0
883.5	0	0	0	0	0	0	0
884.5	0	0	0	0	0	0	0
885.5	0	0	0	0	0	0	0
886.5	0	0	0	0	0	0	0
887.5	0	0	0	0	0	0	0
888.5	0	0	0	0	0	0	0
889.5	0	0	0	0	0	0	0
890.5	0	0	0	0	0	0	0
891.5	0	0	0	0	0	0	0
892.5	0	0	0	0	0	0	0
893.5	0	0	0	0	0	0	0
894.5	0	0	0	0	0	0	0
895.5	0	0	0	0	0	0	0
896.5	0	0	0	0	0	0	0
897.5	0	0	0	0	0	0	0
898.5	0	0	0	0	0	0	0
899.5	0	0	0	0	0	0	0
900.5	0	0	0	0	0	0	0
901.5	0	0	0	0	0	0	0
902.5	0	0	0	0	0	0	0
903.5	0	0	0	0	0	0	0
904.5	0	0	0	0	0	0	0
905.5	0	0	0	0	0	0	0
906.5	0	0	0	0	0	0	0
907.5	0	0	0	0	0	0	0
908.5	0	0	0	0	0	0	0
909.5	0	0	0	0	0	0	0
910.5	0	0	0	0	0	0	0
911.5	0	0	0	0	0	0	0
912.5	0	0	0	0	0	0	0
913.5	0	0	0	0	0	0	0
914.5	0	0	0	0	0	0	0
915.5	0	0	0	0	0	0	0
916.5	0	0	0	0	0	0	0
917.5	0	0	0	0	0	0	0
918.5	0	0	0	0	0	0	0
919.5	0	0	0	0	0	0	0
920.5	0	0	0	0	0	0	0
921.5	0	0	0	0	0	0	0
922.5	0	0	0	0	0	0	0
923.5	0	0	0	0	0	0	0
924.5	0	0	0	0	0	0	0
925.5	0	0	0	0	0	0	0
926.5	0	0	0	0	0	0	0
927.5	0	0	0	0	0	0	0
928.5	0	0	0	0	0	0	0
929.5	0	0	0	0	0	0	0
930.5	0	0	0	0	0	0	0
931.5	0	0	0	0	0	0	0
932.5	0	0	0	0	0	0	0
933.5	0	0	0	0	0	0	0
934.5	0	0	0	0	0	0	0
935.5	0	0	0	0	0	0	0
936.5	0	0	0	0	0	0	0
937.5	0	0	0	0	0	0	0
938.5	0	0	0	0	0	0	0
939.5	0	0	0	0	0	0	0
940.5	0	0	0	0	0	0	0
941.5	0	0	0	0	0	0	0
942.5	0	0	0	0	0	0	0
943.5	0	0	0	0	0	0	0
944.5	0	0	0	0	0	0	0
945.5	0	0	0	0	0	0	0
946.5	0	0	0	0	0	0	0
947.5	0	0	0	0	0	0	0
948.5	0	0	0	0	0	0	0
949.5	0	0	0	0	0	0	0
950.5	0	0	0	0	0	0	0
951.5	0	0	0	0	0	0	0
952.5	0	0	0	0	0	0	0
953.5	0	0	0	0	0	0	0
954.5	0	0	0	0	0	0	0
955.5	0	0	0	0	0	0	0
956.5	0	0	0	0	0	0	0
957.5	0	0	0	0	0	0	0
958.5	0	0	0	0	0	0	0
959.5	0	0	0	0	0	0	0
960.5	0	0	0	0	0	0	0
961.5	0	0	0	0	0	0	0
962.5	0	0	0	0	0	0	0
963.5	0	0	0	0	0	0	0
964.5	0	0	0	0	0	0	0
965.5	0	0	0	0	0	0	0
966.5	0	0	0	0	0	0	0
967.5	0	0	0	0	0	0	0
968.5	0	0	0	0	0	0	0
969.5	0	0	0	0	0	0	0
970.5	0	0	0	0	0	0	0
971.5	0	0	0	0	0	0	0
972.5	0	0	0	0	0	0	0
973.5	0	0	0	0	0	0	0
974.5	0	0	0	0	0	0	0
975.5	0	0	0	0	0	0	0
976.5	0	0	0	0	0	0	0
977.5	0	0	0	0	0	0	0
978.5	0	0	0	0	0	0	0
979.5	0	0	0	0	0	0	0
980.5	0	0	0	0	0	0	0
981.5	0	0	0	0	0	0	0
982.5	0	0	0	0	0	0	0
983.5	0	0	0	0	0	0	0
984.5	0	0	0	0	0	0	0
985.5	0	0	0	0	0	0	0
986.5	0	0	0	0	0	0	0
987.5	0	0	0	0	0	0	0
988.5	0	0	0	0	0	0	0
989.5	0	0	0	0	0	0	0
990.5	0	0	0	0	0	0	0
991.5	0	0	0	0	0	0	0
992.5	0	0	0	0	0	0	0
993.5	0	0	0	0	0	0	0
994.5	0	0	0	0	0	0	0
995.5	0	0	0	0	0	0	0
996.5	0	0	0	0	0	0	0
997.5	0	0	0	0	0	0	0
998.5	0	0	0	0	0	0	0
999.5	0	0	0	0	0	0	0
1000.5	0	0	0	0	0	0	0
1001.5	0	0	0	0	0	0	0
1002.5	0	0	0	0	0	0	0
1003.5	0	0	0	0	0	0	0
1004.5	0	0	0	0	0	0	0
1005.5	0	0	0	0	0	0	0
1006.5	0	0	0	0	0	0	0
1007.5	0	0	0	0	0	0	0
1008.5	0	0	0	0	0	0	0
1009.5	0	0	0	0	0	0	0
1010.5	0	0	0	0	0	0	0
1011.5	0	0	0	0	0	0	0
1012.5	0	0	0	0	0	0	0
1013.5	0	0	0	0	0	0	0
1014.5	0	0	0	0	0	0	0
1015.5	0	0	0	0	0	0	0
1016.5	0	0	0	0	0	0	0
1017.5	0	0	0	0	0	0	0
1018.5	0	0	0	0	0	0	0
1019.5	0	0	0	0	0	0	0
1020.5	0	0	0	0	0	0	0
1021.5	0	0	0	0	0	0	0
1022.5	0	0	0	0	0	0	0
1023.5	0	0	0	0	0	0	0
1024.5	0	0	0	0	0	0	0
1025.5	0	0	0	0	0	0	0
1026.5	0	0	0	0	0	0	0
1027.5	0	0	0	0	0	0	0
1028.5	0	0	0	0	0	0	0
1029.5	0	0	0	0	0	0	0
1030.5	0	0	0	0	0	0	0
1031.5	0	0	0	0	0	0	0
1032.5	0	0	0	0	0	0	0
1033.5	0	0	0	0	0	0	0
1034.5	0	0	0	0	0	0	0
1035.5	0	0	0	0	0	0	0
1036.5	0	0	0	0	0	0	0
1037.5	0	0	0	0	0	0	0
1038.5	0	0	0	0	0	0	0
1039.5	0	0	0	0	0	0	0
1040.5	0	0	0	0	0	0	0
1041.5	0	0	0	0	0	0	0
1042.5	0	0	0	0	0	0	0
1043.5	0	0	0	0	0	0	0
1044.5	0	0	0	0	0	0	0
1045.5	0	0	0	0	0	0	0
1046.5	0	0	0	0	0	0	0
1047.5	0	0	0	0	0	0	0
1048.5	0	0	0	0	0	0	0
1049.5	0	0	0	0	0	0	0
1050.5	0	0	0	0	0	0	0
1051.5	0	0	0	0	0	0	0
1052.5	0	0	0	0	0	0	0
1053.5	0	0	0	0	0	0	0
1054.5	0	0	0	0	0	0	0
1055.5	0	0	0	0	0	0	0
1056.5	0	0	0	0	0	0	0
1057.5	0	0	0	0	0	0	0
1058.5	0	0	0	0	0	0	0
1059.5	0	0	0	0	0	0	0
1060.5	0	0	0	0	0	0	0
1061.5	0	0	0	0	0	0	0
1062.5	0	0	0	0	0	0	0
1063.5	0	0	0	0	0	0	0
1064.5	0	0	0	0	0	0	0
1065.5	0	0	0	0	0	0	0
1066.5	0	0	0	0	0	0	0
1067.5	0	0	0	0	0	0	0
1068.5	0	0	0	0	0	0	0
1069.5	0	0	0	0	0	0	0
1070.5	0	0	0	0	0	0	0
1071.5	0	0	0	0	0	0	0
1072.5	0	0	0	0	0	0	0
1073.5	0	0	0	0	0	0	0
1074.5	0	0	0	0	0	0	0
1075.5	0	0	0	0	0	0	0
1076.5	0	0	0	0	0	0	0
1077.5	0	0	0	0	0	0	0
1078.5	0	0	0	0	0	0	0
1079.5	0	0	0	0	0	0	0
1080.5	0	0	0	0	0	0	0
1081.5	0	0	0	0	0	0	0
1082.5	0	0	0	0	0	0	0
1083.5	0	0	0	0	0	0	0
1084.5	0	0	0	0	0	0	0
1085.5	0	0	0	0	0	0	0
1086.5	0	0	0	0	0	0	0
1087.5	0	0	0	0	0	0	0
1088.5	0	0	0	0	0	0	0
1089.5	0	0	0	0	0	0	0
1090.5	0	0	0	0	0	0	0
1091.5	0	0	0	0	0	0	0
1092.5	0	0	0	0	0	0	0
1093.5	0	0	0	0	0	0	0
1094.5	0	0	0	0	0	0	0
1095.5	0	0	0	0	0	0	0
1096.5	0	0	0	0	0	0	0
1097.5	0	0	0	0	0	0	0
1098.5	0	0	0	0	0	0	0
1099.5	0	0	0	0	0	0	0
1100.5	0	0	0	0	0	0	0
1101.5	0	0	0	0	0	0	0
1102.5	0	0	0	0	0	0	0
1103.5	0	0	0	0	0	0	0
1104.5	0	0	0	0	0	0	0
1105.5	0	0	0	0	0	0	0
1106.5	0	0	0	0	0	0	0
1107.5	0	0	0	0	0	0	0
1108.5	0	0	0	0	0	0	0
1109.5	0	0	0	0	0	0	0
1110.5	0	0	0	0	0	0	0
1111.5	0	0	0	0	0	0	0
1112.5	0	0	0	0	0	0	0
1113.5	0	0	0	0	0	0	0
1114.5	0	0	0	0	0	0	0
1115.5	0	0	0	0	0	0	0
1116.5	0	0	0	0	0	0	0
1117.5	0	0	0	0	0	0	0
1118.5	0	0	0	0	0	0	0
1119.5	0	0	0	0	0	0	0
1120.5	0	0	0	0	0	0	0
1121.5	0	0	0	0	0	0	0
1122.5	0	0	0	0	0	0	0
1123.5	0	0	0	0	0	0	0
1124.5	0	0	0	0	0	0	0
1125.5	0	0	0	0	0	0	0
1126.5	0	0	0	0	0	0	0
1127.5	0	0	0	0	0	0	0
1128.5	0	0	0	0	0	0	0
1129.5	0	0	0	0	0	0	0
1130.5	0	0	0	0	0	0	0
1131.5	0	0	0	0	0	0	0
1132.5	0	0	0	0	0	0	0
1133.5	0	0	0	0	0	0	0
1134.5	0	0	0	0	0	0	0
1135.5	0	0	0	0	0	0	0
1136.5	0	0	0	0	0	0	0
1137.5	0	0	0	0	0	0	0
1138.5	0	0	0	0	0	0	0
1139.5	0	0	0	0	0	0	0
1140.5	0	0	0	0	0	0	0
1141.5	0	0	0	0	0	0	0
1142.5	0	0	0	0	0	0	0
1143.5	0	0	0	0	0	0	0
1144.5	0	0	0	0	0	0	0
1145.5	0	0	0	0	0	0	0
1146.5	0	0	0	0	0	0	0
1147.5	0	0	0	0	0	0	0
1148.5	0	0	0	0	0	0	0
1149.5	0	0	0	0	0	0	0
1150.5	0	0	0	0	0	0	0
1151.5	0	0	0	0	0	0	0
1152.5	0	0	0	0	0	0	0
1153.5	0	0	0	0	0	0	0
1154.5	0	0	0	0	0	0	0
1155.5	0	0	0	0	0	0	0
1156.5	0	0	0	0	0	0	0
1157.5	0	0	0	0	0	0	0
1158.5	0	0	0	0	0	0	0
1159.5	0	0	0	0	0	0	0
1160.5	0	0	0	0	0	0	0
1161.5	0	0	0	0	0	0	0
1162.5	0	0	0	0	0	0	0
1163.5	0	0	0	0	0	0	0
1164.5	0	0	0	0	0	0	0
1165.5	0	0	0	0	0	0	0
1166.5	0	0	0	0	0	0	0
1167.5	0	0	0	0	0	0	0
1168.5	0	0	0	0	0	0	0
1169.5	0	0	0	0	0	0	0
1170.5	0	0	0	0	0	0	0
1171.5	0	0	0	0	0	0	0
1172.5	0	0	0	0	0	0	0
1173.5	0	0	0	0	0	0	0
1174.5	0	0	0	0	0	0	0
1175.5	0	0	0	0	0	0	0
1176.5	0	0	0	0	0	0	0
1177.5	0	0	0	0	0	0	0
1178.5	0	0	0	0	0	0	0
1179.5	0	0	0	0	0	0	0
1180.5	0	0	0	0	0	0	0
1181.5	0	0	0	0	0	0	0
1182.5	0	0	0	0	0	0	0
1183.5	0	0	0	0	0	0	0
1184.5	0	0	0	0	0	0	0
1185.5	0	0	0	0	0	0	0
1186.5	0	0	0	0	0	0	0
1187.5	0	0	0	0	0	0	0
1188.5	0	0	0	0	0	0	0
1189.5	0	0	0	0	0	0	0
1190.5	0	0	0	0	0	0	0
1191.5	0	0	0	0	0	0	0
1192.5	0	0	0	0	0	0	0
1193.5	0	0	0	0	0	0	0
1194.5	0	0	0	0	0	0	0
1195.5	0	0	0	0	0	0	0
1196.5	0	0	0	0	0	0	0
1197.5	0	0	0	0	0	0	0
1198.5	0	0	0	0	0	0	0
1199.5	0	0	0	0	0	0	0
1200.5	0	0	0	0	0	0	0
1201.5	0	0	0	0	0	0	0
1202.5	0	0	0	0	0	0	0
1203.5	0	0	0	0	0	0	0
1204.5	0	0	0	0	0	0	0
1205.5	0	0	0	0	0	0	0
1206.5	0	0	0	0	0	0	0
1207.5	0	0	0	0	0	0	0
1208.5	0	0	0	0	0	0	0
1209.5	0	0	0	0	0	0	0
1210.5	0	0	0	0	0	0	0
1211.5	0	0	0	0	0	0	0
1212.5	0	0	0	0	0	0	0
1213.5	0	0	0	0	0	0	0
1214.5	0	0	0	0	0	0	0
1215.5	0	0	0	0	0	0	0
1216.5	0	0	0	0	0	0	0
1217.5	0	0	0	0	0	0	0
1218.5	0	0	0	0	0	0	0
1219.5	0	0	0	0	0	0	0
1220.5	0	0	0	0	0	0	0
1221.5	0	0	0	0	0	0	0
1222.5	0	0	0	0	0	0	0
1223.5	0	0	0	0	0	0	0
1224.5	0	0	0	0	0	0	0
1225.5	0	0	0	0	0	0	0
1226.5	0	0	0	0	0	0	0
1227.5	0	0	0	0	0	0	0
1228.5	0	0	0	0	0	0	0
1229.5	0	0	0	0	0	0	0
1230.5	0	0	0	0	0	0	0
1231.5	0	0	0	0	0	0	0
1232.5	0	0	0	0	0	0	0
1233.5	0	0	0	0	0	0	0
1234.5	0	0	0	0	0	0	0
1235.5	0	0	0	0	0	0	0
1236.5	0	0	0	0	0	0	0
1237.5	0	0	0	0	0	0	0
1238.5	0	0	0	0	0	0	0
1239.5	0	0	0	0	0	0	0
1240.5	0	0	0	0	0	0	0
1241.5	0	0	0	0	0	0	0
1242.5	0	0	0	0	0	0	0
1243.5	0	0	0	0	0	0	0
1244.5	0	0	0	0	0	0	0
1245.5	0	0	0	0	0	0	0
1246.5	0	0	0	0	0	0	0
1247.5	0	0	0	0	0	0	0
1248.5	0	0	0	0	0	0	0
1249.5	0	0	0	0	0	0	0
1250.5	0	0	0	0	0	0	0
1251.5	0	0	0	0	0	0	0
1252.5	0	0	0	0	0	0	0
1253.5	0	0	0	0	0	0	0
1254.5	0	0	0	0	0	0	0
1255.5	0	0	0	0	0	0	0
1256.5	0	0	0	0	0	0	0
1257.5	0	0	0	0	0	0	0
1258.5	0	0	0	0	0	0	0
1259.5	0	0	0	0	0	0	0
1260.5	0	0	0	0	0	0	0
1261.5	0	0	0	0	0	0	0
1262.5	0	0	0	0	0	0	0
1263.5	0	0	0	0	0	0	0
1264.5	0	0	0	0	0	0	0
1265.5	0	0	0	0	0	0	0
1266.5	0	0	0	0	0	0	0
1267.5	0	0	0	0	0	0	0
1268.5	0	0	0	0	0	0	0
1269.5	0	0	0	0	0	0	0
1270.5	0	0	0	0	0	0	0
1271.5	0	0	0	0	0	0	0
1272.5	0	0	0	0	0	0	0
1273.5	0	0	0	0	0	0	0
1274.5	0	0	0	0	0	0	0
1275.5	0	0	0	0	0	0	0
1276.5	0	0	0	0	0	0	0
1277.5	0	0	0	0	0	0	0
1278.5	0	0	0	0	0	0	0
1279.5	0	0	0	0	0	0	0
1280.5	0	0	0	0	0	0	0
1281.5	0	0	0	0	0	0	0
1282.5	0	0	0	0	0	0	0
1283.5	0	0	0	0	0	0	0
1284.5	0	0	0	0	0	0	0
1285.5	0	0	0	0	0	0	0
1286.5	0	0	0	0	0	0	0
1287.5	0	0	0	0	0	0	0
1288.5	0	0	0	0	0	0	0
1289.5	0	0	0	0	0	0	0
1290.5	0	0	0	0	0	0	0
1291.5	0	0	0	0	0	0	0
1292.5	0	0	0	0	0	0	0
1293.5	0	0	0	0	0	0	0
1294.5	0	0	0	0	0	0	0
1295.5	0	0	0	0	0	0	0
1296.5	0	0	0	0	0	0	0
1297.5	0	0	0	0	0	0	0
1298.5	0	0	0	0	0	0	0
1299.5	0	0	0	0	0	0	0
1300.5	0	0	0	0	0	0	0
1301.5	0	0	0	0	0	0	0
1302.5	0	0	0	0	0	0	0
1303.5	0	0	0	0	0	0	0
1304.5	0	0	0	0	0	0	0
1305.5	0	0	0	0	0	0	0
1306.5	0	0	0	0	0	0	0
1307.5	0	0	0	0	0	0	0
1308.5	0	0	0	0	0	0	0
1309.5	0	0	0	0	0	0	0
1310.5	0	0	0	0	0	0	0
1311.5	0	0	0	0	0	0	0
1312.5	0	0	0	0	0	0	0
1313.5	0	0	0	0	0	0	0
1314.5	0	0	0	0	0	0	0
1315.5	0	0	0	0	0	0	0
1316.5	0	0	0	0	0	0	0
1317.5	0	0	0	0	0	0	0
1318.5	0	0	0	0	0	0	0
1319.5	0	0	0	0	0	0	0
1320.5	0	0	0	0	0	0	0
1321.5	0	0	0	0	0	0	0
1322.5	0	0	0	0	0	0	0
1323.5	0	0	0	0	0	0	0
1324.5	0	0	0	0	0	0	0
1325.5	0	0	0	0	0	0	0
1326.5	0	0	0	0	0	0	0
1327.5	0	0	0	0	0	0	0
1328.5	0	0	0	0	0	0	0
1329.5	0	0	0	0	0	0	0
1330.5	0	0	0	0	0	0	0
1331.5	0	0	0	0	0	0	0
1332.5	0	0	0	0	0	0	0
1333.5	0	0	0	0	0	0	0
1334.5	0	0	0	0	0	0	0
1335.5	0	0	0	0	0	0	0
1336.5	0	0	0	0	0	0	0
1337.5	0	0	0	0	0	0	0
1338.5	0	0	0	0	0	0	0
1339.5	0	0	0	0	0	0	0
1340.5	0	0	0	0	0	0	0
1341.5	0	0	0	0	0	0	0
1342.5	0	0	0	0	0	0	0
1343.5	0	0	0	0	0	0	0
1344.5	0	0	0	0	0	0	0
1345.5	0	0	0	0	0	0	0
1346.5	0	0	0	0	0	0	0
1347.5	0	0	0	0	0	0	0
1348.5	0	0	0	0	0	0	0
1349.5	0	0	0	0	0	0	0
1350.5	0	0	0	0	0	0	0
1351.5	0	0	0	0	0	0	0
1352.5	0	0	0	0	0	0	0
1353.5	0	0	0	0	0	0	0
1354.5	0	0	0	0	0	0	0
1355.5	0	0	0	0	0	0	0
1356.5	0	0	0	0	0	0	0
1357.5	0	0	0	0	0	0	0
1358.5	0	0	0	0	0	0	0
1359.5	0	0	0	0	0	0	0
1360.5	0	0	0	0	0	0	0
1361.5	0	0	0	0	0	0	0
1362.5	0	0	0	0	0	0	0
1363.5	0	0	0	0	0	0	0
1364.5	0	0	0	0	0	0	0
1365.5	0	0	0	0	0	0	0
1366.5	0	0	0	0	0	0	0
1367.5	0	0	0	0	0	0	0
1368.5	0	0	0	0	0	0	0
1369.5	0	0	0	0	0	0	0
1370.5	0	0	0	0	0	0	0
1371.5	0	0	0	0	0	0	0
1372.5	0	0	0	0	0	0	0
1373.5	0	0	0	0	0	0	0
1374.5	0	0	0	0	0	0	0
1375.5	0	0	0	0	0	0	0
1376.5	0	0	0	0	0	0	0
1377.5	0	0	0	0	0	0	0
1378.5	0	0	0	0	0	0	0
1379.5	0	0	0	0	0	0	0
1380.5	0	0	0	0	0	0	0
1381.5	0	0	0	0	0	0	0
1382.5	0	0	0	0	0	0	0
1383.5	0	0	0	0	0	0	0
1384.5	0	0	0	0	0	0	0
1385.5	0	0	0	0	0	0	0
1386.5	0	0	0	0	0	0	0
1387.5	0	0	0	0	0	0	0
1388.5	0	0	0	0	0	0	0
1389.5	0	0	0	0	0	0	0
1390.5	0	0	0	0	0	0	0
1391.5	0	0	0	0	0	0	0
1392.5	0	0	0	0	0	0	0
1393.5	0	0	0	0	0	0	0
1394.5	0	0	0	0	0	0	0
1395.5	0	0	0	0	0	0	0
1396.5	0	0	0	0	0	0	0
1397.5	0	0	0	0	0	0	0
1398.5	0	0	0	0	0	0	0
1399.5	0	0	0	0	0	0	0
1400.5	0	0	0	0	0	0	0
1401.5	0	0	0	0	0	0	0
1402.5	0	0	0	0	0	0	0
1403.5	0	0	0	0	0	0	0
1404.5	0	0	0	0	0	0	0
1405.5	0	0	0	0	0	0	0
1406.5	0	0	0	0	0	0	0
1407.5	0	0	0	0	0	0	0
1408.5	0	0	0	0	0	0	0
1409.5	0	0	0	0	0	0	0
1410.5	0	0	0	0	0	0	0
1411.5	0	0	0	0	0	0	0
1412.5	0	0	0	0	0	0	0
1413.5	0	0	0	0	0	0	0
1414.5	0	0	0	0	0	0	0
1415.5	0	0	0	0	0	0	0
1416.5	0	0	0	0	0	0	0
1417.5	0	0	0	0	0	0	0
1418.5	0	0	0	0	0	0	0
1419.5	0	0	0	0	0	0	0
1420.5	0	0	0	0	0	0	0
1421.5	0	0	0	0	0	0	0
1422.5	0	0	0	0	0	0	0
1423.5	0	0	0	0	0	0	0
1424.5	0	0	0	0	0	0	0
1425.5	0	0	0	0	0	0	0
1426.5	0	0	0	0	0	0	0
1427.5	0	0	0	0	0	0	0
1428.5	0	0	0	0	0	0	0
1429.5	0	0	0	0	0	0	0
1430.5	0	0	0	0	0	0	0
1431.5	0	0	0	0	0	0	0
1432.5	0	0	0	0	0	0	0
1433.5	0	0	0	0	0	0	0
1434.5	0	0	0	0	0	0	0
1435.5	0	0	0	0	0	0	0
1436.5	0	0	0	0	0	0	0
1437.5	0	0	0	0	0	0	0
1438.5	0	0	0	0	0	0	0
1439.5	0	0	0	0	0	0	0
1440.5	0	0	0	0	0	0	0
1441.5	0	0	0	0	0	0	0
1442.5	0	0	0	0	0	0	0
1443.5	0	0	0	0	0	0	0
1444.5	0	0	0	0	0	0	0
1445.5	0	0	0	0	0	0	0
1446.5	0	0	0	0	0	0	0
1447.5	0	0	0	0	0	0	0
1448.5	0	0	0	0	0	0	0
1449.5	0	0	0	0	0	0	0
1450.5	0	0	0	0	0	0	0
1451.5	0	0	0	0	0	0	0
1452.5	0	0	0	0	0	0	0
1453.5	0	0	0	0	0	0	0
1454.5	0	0	0	0	0	0	0
1455.5	0	0	0	0	0	0	0
1456.5	0	0	0	0	0	0	0
1457.5	0	0	0	0	0	0	0
1458.5	0	0	0	0	0	0	0
1459.5	0	0	0	0	0	0	0
1460.5	0	0	0	0	0	0	0
1461.5	0	0	0	0	0	0	0
1462.5	0	0	0	0	0	0	0
1463.5	0	0	0	0	0	0	0
1464.5	0	0	0	0	0	0	0
1465.5	0	0	0	0	0	0	0
1466.5	0	0	0	0	0	0	0
1467.5	0	0	0	0	0	0	0
1468.5	0	0	0	0	0	0	0
1469.5	0	0	0	0	0	0	0
1470.5	0	0	0	0	0	0	0
1471.5	0	0	0	0	0	0	0
1472.5	0	0	0	0	0	0	0
1473.5	0	0	0	0	0	0	0
1474.5	0	0	0	0	0	0	0
1475.5	0	0	0	0	0	0	0
1476.5	0	0	0	0	0	0	0
1477.5	0	0	0	0	0	0	0
1478.5	0	0	0	0	0	0	0
1479.5	0	0	0	0	0	0	0
1480.5	0	0	0	0	0	0	0
1481.5	0	0	0	0	0	0	0
1482.5	0	0	0	0	0	0	0
1483.5	0	0	0	0	0	0	0
1484.5	0	0	0	0	0	0	0
1485.5	0	0	0	0	0	0	0
1486.5	0	0	0	0	0	0	0
1487.5	0	0	0	0	0	0	0
1488.5	0	0	0	0	0	0	0
1489.5	0	0	0	0	0	0	0
1490.5	0	0	0	0	0	0	0
1491.5	0	0	0	0	0	0	0
1492.5	0	0	0	0	0	0	0
1493.5	0	0	0	0	0	0	0
1494.5	0	0	0	0	0	0	0
1495.5	0	0	0	0	0	0	0
1496.5	0	0	0	0	0	0	0
1497.5	0	0	0	0	0	0	0
1498.5	0	0	0	0	0	0	0
1499.5	0	0	0	0	0	0	0
1500.5	0	0	0	0	0	0	0
1501.5	0	0	0	0	0	0	0
1502.5	0	0	0	0	0	0	0
1503.5	0	0	0	0	0	0	0
1504.5	0	0	0	0	0	0	0
1505.5	0	0	0	0	0	0	0
1506.5	0	0	0	0	0	0	0
1507.5	0	0	0	0	0	0	0
1508.5	0	0	0	0	0	0	0
1509.5	0	0	0	0	0	0	0
1510.5	0	0	0	0	0	0	0
1511.5	0	0	0	0	0	0	0
1512.5	0	0	0	0	0	0	0
1513.5	0	0	0	0	0	0	0
1514.5	0	0	0	0	0	0	0
1515.5	0	0	0	0	0	0	0
1516.5	0	0	0	0	0	0	0
1517.5	0	0	0	0	0	0	0
1518.5	0	0	0	0	0	0	0
1519.5	0	0	0	0	0	0	0
1520.5	0	0	0	0	0	0	0
1521.5	0	0	0	0	0	0	0
1522.5	0	0	0	0	0	0	0
1523.5	0	0	0	0	0	0	0
1524.5	0	0	0	0	0	0	0
1525.5	0	0	0	0	0	0	0
1526.5	0	0	0	0	0	0	0
1527.5	0	0	0	0	0	0	0
1528.5	0	0	0	0	0	0	0
1529.5	0	0	0	0	0	0	0
1530.5	0	0	0	0	0	0	0
1531.5	0	0	0	0	0	0	0
1532.5	0	0	0	0	0	0	0
1533.5	0	0	0	0	0	0	0
1534.5	0	0	0	0	0	0	0
1535.5	0	0	0	0	0	0	0
1536.5	0	0	0	0	0	0	0
1537.5	0	0	0	0	0	0	0
1538.5	0	0	0	0	0	0	0
1539.5	0	0	0	0	0	0	0
1540.5	0	0	0	0	0	0	0
1541.5	0	0	0	0	0	0	0
1542.5	0	0	0	0	0	0	0
1543.5	0	0	0	0	0	0	0
1544.5	0	0	0	0	0	0	0
1545.5	0	0	0	0	0	0	0
1546.5	0	0	0	0	0	0	0
1547.5	0	0	0	0	0	0	0
1548.5	0	0	0	0	0	0	0
1549.5	0	0	0	0	0	0	0
1550.5	0	0	0	0	0	0	0
1551.5	0	0	0	0	0	0	0
1552.5	0	0	0	0	0	0	0
1553.5	0	0	0	0	0	0	0
1554.5	0	0	0	0	0	0	0
1555.5	0	0	0	0	0	0	0
1556.5	0	0	0	0	0	0	0
1557.5	0	0	0	0	0	0	0
1558.5	0	0	0	0	0	0	0
1559.5	0	0	0	0	0	0	0
1560.5	0	0	0	0	0	0	0
1561.5	0	0	0	0	0	0	0
1562.5	0	0	0	0	0	0	0
1563.5	0	0	0	0	0	0	0
1564.5	0	0	0	0	0	0	0
1565.5	0	0	0	0	0	0	0
1566.5	0	0	0	0	0	0	0
1567.5	0	0	0	0	0	0	0
1568.5	0	0	0	0	0	0	0
1569.5	0	0	0	0	0	0	0
1570.5	0	0	0	0	0	0	0
1571.5	0	0	0	0	0	0	0
1572.5	0	0	0	0	0	0	0
1573.5	0	0	0	0	0	0	0
1574.5	0	0	0	0	0	0	0
1575.5	0	0	0	0	0	0	0
1576.5	0	0	0	0	0	0	0
1577.5	0	0	0	0	0	0	0
1578.5	0	0	0	0	0	0	0
1579.5	0	0	0	0	0	0	0
1580.5	0	0	0	0	0	0	0
1581.5	0	0	0	0	0	0	0
1582.5	0	0	0	0	0	0	0
1583.5	0	0	0	0	0	0	0
1584.5	0	0	0	0	0	0	0
1585.5	0	0	0	0	0	0	0
1586.5	0	0	0	0	0	0	0
1587.5	0	0	0	0	0	0	0
1588.5	0	0	0	0	0	0	0
1589.5	0	0	0	0	0	0	0
1590.5	0	0	0	0	0	0	0
1591.5	0	0	0	0	0	0	0
1592.5	0	0	0	0	0	0	0
1593.5	0	0	0	0	0	0	0
1594.5	0	0	0	0	0	0	0
1595.5	0	0	0	0	0	0	0
1596.5	0	0	0	0	0	0	0
1597.5	0	0	0	0	0	0	0
1598.5	0	0	0	0	0	0	0
1599.5	0	0	0	0	0	0	0
1600.5	0	0	0	0	0	0	0
1601.5	0	0	0	0	0	0	0
1602.5	0	0	0	0	0	0	0
1603.5	0	0	0	0	0	0	0
1604.5	0	0	0	0	0	0	0
1605.5	0	0	0	0	0	0	0
1606.5	0	0	0	0	0	0	0
1607.5	0	0	0	0	0	0	0
1608.5	0	0	0	0	0	0	0
1609.5	0	0	0	0	0	0	0
1610.5	0	0	0	0	0	0	0
1611.5	0	0	0	0	0	0	0
1612.5	0	0	0	0	0	0	0
1613.5	0	0	0	0	0	0	0
1614.5	0	0	0	0	0	0	0
1615.5	0	0	0	0	0	0	0
1616.5	0	0	0	0	0	0	0
1617.5	0	0	0	0	0	0	0
1618.5	0	0	0	0	0	0	0
1619.5	0	0	0	0	0	0	0
1620.5	0	0	0	0	0	0	0
1621.5	0	0	0	0	0	0	0
1622.5	0	0	0	0	0	0	0
1623.5	0	0	0	0	0	0	0
1624.5	0	0	0	0	0	0	0
1625.5	0	0	0	0	0	0	0
1626.5	0	0	0	0	0	0	0
1627.5	0	0	0	0	0	0	0
1628.5	0	0	0	0	0	0	0
1629.5	0	0	0	0	0	0	0
1630.5	0	0	0	0	0	0	0
1631.5	0	0	0	0	0	0	0
1632.5	0	0	0	0	0	0	0
1633.5	0	0	0	0	0	0	0
1634.5	0	0	0	0	0	0	0
1635.5	0	0	0	0	0	0	0
1636.5	0	0	0	0	0	0	0
1637.5	0	0	0	0	0	0	0
1638.5	0	0	0	0	0	0	0
1639.5	0	0	0	0	0	0	0
1640.5	0	0	0	0	0	0	0
1641.5	0	0	0	0	0	0	0
1642.5	0	0	0	0	0	0	0
1643.5	0	0	0	0	0	0	0
1644.5	0	0	0	0	0	0	0
1645.5	0	0	0	0	0	0	0
1646.5	0	0	0	0	0	0	0
1647.5	0	0	0	0	0	0	0
1648.5	0	0	0	0	0	0	0
1649.5	0	0	0	0	0	0	0
1650.5	0	0	0	0	0	0	0
1651.5	0	0	0	0	0	0	0
1652.5	0	0	0	0	0	0	0
1653.5	0	0	0	0	0	0	0
1654.5	0	0	0	0	0	0	0
1655.5	0	0	0	0	0	0	0
1656.5	0	0	0	0	0	0	0
1657.5	0	0	0	0	0	0	0
1658.5	0	0	0	0	0	0	0
1659.5	0	0	0	0	0	0	0
1660.5	0	0	0	0	0	0	0
1661.5	0	0	0	0	0	0	0
1662.5	0	0	0	0	0	0	0
1663.5	0	0	0	0	0	0	0
1664.5	0	0	0	0	0	0	0
1665.5	0	0	0	0	0	0	0
1666.5	0	0	0	0	0	0	0
1667.5	0	0	0	0	0	0	0
1668.5	0	0	0	0	0	0	0
1669.5	0	0	0	0	0	0	0
1670.5	0	0	0	0	0	0	0
1671.5	0	0	0	0	0	0	0
1672.5	0	0	0	0	0	0	0
1673.5	0	0	0	0	0	0	0
1674.5	0	0	0	0	0	0	0
1675.5	0	0	0	0	0	0	0
1676.5	0	0	0	0	0	0	0
1677.5	0	0	0	0	0	0	0
1678.5	0	0	0	0	0	0	0
1679.5	0	0	0	0	0	0	0
1680.5	0	0	0	0	0	0	0
1681.5	0	0	0	0	0	0	0
1682.5	0	0	0	0	0	0	0
1683.5	0	0	0	0	0	0	0
1684.5	0	0	0	0	0	0	0
1685.5	0	0	0	0	0	0	0
1686.5	0	0	0	0	0	0	0
1687.5	0	0	0	0	0	0	0
1688.5	0	0	0	0	0	0	0
1689.5	0	0	0	0	0	0	0
1690.5	0	0	0	0	0	0	0
1691.5	0	0	0	0	0	0	0
1692.5	0	0	0	0	0	0	0
1693.5	0	0	0	0	0	0	0
1694.5	0	0	0	0	0	0	0
1695.5	0	0	0	0	0	0	0
1696.5	0	0	0	0	0	0	0
1697.5	0	0	0	0	0	0	0
1698.5	0	0	0	0	0	0	0
1699.5	0	0	0	0	0	0	0
1700.5	0	0	0	0	0	0	0
1701.5	0	0	0	0	0	0	0
1702.5	0	0	0	0	0	0	0
1703.5	0	0	0	0	0	0	0
1704.5	0	0	0	0	0	0	0
1705.5	0	0	0	0	0	0	0
1706.5	0	0	0	0	0	0	0
1707.5	0	0	0	0	0	0	0
1708.5	0	0	0	0	0	0	0
1709.5	0	0	0	0	0	0	0
1710.5	0	0	0	0	0	0	0
1711.5	0	0	0	0	0	0	0
1712.5	0	0	0	0	0	0	0
1713.5	0	0	0	0	0	0	0
1714.5	0	0	0	0	0	0	0
1715.5	0	0	0	0	0	0	0
1716.5	0	0	0	0	0	0	0
1717.5	0	0	0	0	0	0	0
1718.5	0	0	0	0	0	0	0
1719.5	0	0	0	0	0	0	0
1720.5	0	0	0	0	0	0	0
1721.5	0	0	0	0	0	0	0
1722.5	0	0	0	0	0	0	0
1723.5	0	0	0	0	0	0	0
1724.5	0	0	0	0	0	0	0
1725.5	0	0	0	0	0	0	0
1726.5	0	0	0	0	0	0	0
1727.5	0	0	0	0	0	0	0
1728.5	0	0	0	0	0	0	0
1729.5	0	0	0	0	0	0	0
1730.5	0	0	0	0	0	0	0
1731.5	0	0	0	0	0	0	0
1732.5	0	0	0	0	0	0	0
1733.5	0	0	0	0	0	0	0
1734.5	0	0	0	0	0	0	0
1735.5	0	0	0	0	0	0	0
1736.5	0	0	0	0	0	0	0
1737.5	0	0	0	0	0	0	0
1738.5	0	0	0	0	0	0	0
1739.5	0	0	0	0	0	0	0
1740.5	0	0	0	0	0	0	0
1741.5	0	0	0	0	0	0	0
1742.5	0	0	0	0	0	0	0
1743.5	0	0	0	0	0	0	0
1744.5	0	0	0	0	0	0	0
1745.5	0	0	0	0	0	0	0
1746.5	0	0	0	0	0	0	0
1747.5	0	0	0	0	0	0	0
1748.5	0	0	0	0	0	0	0
1749.5	0	0	0	0	0	0	0
1750.5	0	0	0	0	0	0	0
1751.5	0	0	0	0	0	0	0
1752.5	0	0	0	0	0	0	0
1753.5	0	0	0	0	0	0	0
1754.5	0	0	0	0	0	0	0
1755.5	0	0	0	0	0	0	0
1756.5	0	0	0	0	0	0	0
1757.5	0	0	0	0	0	0	0
1758.5	0	0	0	0	0	0	0
1759.5	0	0	0	0	0	0	0
1760.5	0	0	0	0	0	0	0
1761.5	0	0	0	0	0	0	0
1762.5	0	0	0	0	0	0	0
1763.5	0	0	0	0	0	0	0
1764.5	0	0	0	0	0	0	0
1765.5	0	0	0	0	0	0	0
1766.5	0	0	0	0	0	0	0
1767.5	0	0	0	0	0	0	0
1768.5	0	0	0	0	0	0	0
1769.5	0	0	0	0	0	0	0
1770.5	0	0	0	0	0	0	0
1771.5	0	0	0	0	0	0	0
1772.5	0	0	0	0	0	0	0
1773.5	0	0	0	0	0	0	0
1774.5	0	0	0	0	0	0	0
1775.5	0	0	0	0	0	0	0
1776.5	0	0	0	0	0	0	0
1777.5	0	0	0	0	0	0	0
1778.5	0	0	0	0	0	0	0
1779.5	0	0	0	0	0	0	0
1780.5	0	0	0	0	0	0	0
1781.5	0	0	0	0	0	0	0
1782.5	0	0	0	0	0	0	0
1783.5	0	0	0	0	0	0	0
1784.5	0	0	0	0	0	0	0
1785.5	0	0	0	0	0	0	0
1786.5	0	0	0	0	0	0	0
1787.5	0	0	0	0	0	0	0
1788.5	0	0	0	0	0	0	0
1789.5	0	0	0	0	0	0	0
1790.5	0	0	0	0	0	0	0
1791.5	0	0	0	0	0	0	0
1792.5	0	0	0	0	0	0	0
1793.5	0	0	0	0	0	0	0
1794.5	0	0	0	0	0	0	0
1795.5	0	0	0	0	0	0	0
1796.5	0	0	0	0	0	0	0
1797.5	0	0	0	0	0	0	0
1798.5	0	0	0	0	0	0	0
1799.5	0	0	0	0	0	0	0
1800.5	0	0	0	0	0	0	0
1801.5	0	0	0	0	0	0	0
1802.5	0	0	0	0	0	0	0
1803.5	0	0	0	0	0	0	0
1804.5	0	0	0	0	0	0	0
1805.5	0	0	0	0	0	0	0
1806.5	0	0	0	0	0	0	0
1807.5	0	0	0	0	0	0	0
1808.5	0	0	0	0	0	0	0
1809.5	0	0	0	0	0	0	0
1810.5	0	0	0	0	0	0	0
1811.5	0	0	0	0	0	0	0
1812.5	0	0	0	0	0	0	0
1813.5	0	0	0	0	0	0	0
1814.5	0	0	0	0	0	0	0
1815.5	0	0	0	0	0	0	0
1816.5	0	0	0	0	0	0	0
1817.5	0	0	0	0	0	0	0
1818.5	0	0	0	0	0	0	0
1819.5	0	0	0	0	0	0	0
1820.5	0	0	0	0	0	0	0
1821.5	0	0	0	0	0	0	0
1822.5	0	0	0	0	0	0	0
1823.5	0	0	0	0	0	0	0
1824.5	0	0	0	0	0	0	0
1825.5	0	0	0	0	0	0	0
1826.5	0	0	0	0	0	0	0
1827.5	0	0	0	0	0	0	0
1828.5	0	0	0	0	0	0	0
1829.5	0	0	0	0	0	0	0
1830.5	0	0	0	0	0	0	0
1831.5	0	0	0	0	0	0	0
1832.5	0	0	0	0	0	0	0
1833.5	0	0	0	0	0	0	0
1834.5	0	0	0	0	0	0	0
1835.5	0	0	0	0	0	0	0
1836.5	0	0	0	0	0	0	0
1837.5	0	0	0	0	0	0	0
1838.5	0	0	0	0	0	0	0
1839.5	0	0	0	0	0	0	0
1840.5	0	0	0	0	0	0	0
1841.5	0	0	0	0	0	0	0
1842.5	0	0	0	0	0	0	0
1843.5	0	0	0	0	0	0	0
1844.5	0	0	0	0	0	0	0
1845.5	0	0	0	0	0	0	0
1846.5	0	0	0	0	0	0	0
1847.5	0	0	0	0	0	0	0
1848.5	0	0	0	0	0	0	0
1849.5	0	0	0	0	0	0	0
1850.5	0	0	0	0	0	0	0
1851.5	0	0	0	0	0	0	0
1852.5	0	0	0	0	0	0	0
1853.5	0	0	0	0	0	0	0
1854.5	0	0	0	0	0	0	0
1855.5	0	0	0	0	0	0	0
1856.5	0	0	0	0	0	0	0
1857.5	0	0	0	0	0	0	0
1858.5	0	0	0	0	0	0	0
1859.5	0	0	0	0	0	0	0
1860.5	0	0	0	0	0	0	0
1861.5	0	0	0	0	0	0	0
1862.5	0	0	0	0	0	0	0
1863.5	0	0	0	0	0	0	0
1864.5	0	0	0	0	0	0	0
1865.5	0	0	0	0	0	0	0
1866.5	0	0	0	0	0	0	0
1867.5	0	0	0	0	0	0	0
1868.5	0	0	0	0	0	0	0
1869.5	0	0	0	0	0	0	0
1870.5	0	0	0	0	0	0	0
1871.5	0	0	0	0	0	0	0
1872.5	0	0	0	0	0	0	0
1873.5	0	0	0	0	0	0	0
1874.5	0	0	0	0	0	0	0
1875.5	0	0	0	0	0	0	0
1876.5	0	0	0	0	0	0	0
1877.5	0	0	0	0	0	0	0
1878.5	0	0	0	0	0	0	0
1879.5	0	0	0	0	0	0	0
1880.5	0	0	0	0	0	0	0
1881.5	0	0	0	0	0	0	0
1882.5	0	0	0	0	0	0	0
1883.5	0	0	0	0	0	0	0
1884.5	0	0	0	0	0	0	0
1885.5	0	0	0	0	0	0	0
1886.5	0	0	0	0	0	0	0
1887.5	0	0	0	0	0	0	0
1888.5	0	0	0	0	0	0	0
1889.5	0	0	0	0	0	0	0
1890.5	0	0	0	0	0	0	0
1891.5	0	0	0	0	0	0	0
1892.5	0	0	0	0	0	0	0
1893.5	0	0	0	0	0	0	0
1894.5	0	0	0	0	0	0	0
1895.5	0	0	0	0	0	0	0
1896.5	0	0	0	0	0	0	0
1897.5	0	0	0	0	0	0	0
1898.5	0	0	0	0	0	0	0
1899.5	0	0	0	0	0	0	0
1900.5	0	0	0	0	0	0	0
1901.5	0	0	0	0	0	0	0
1902.5	0	0	0	0	0	0	0
1903.5	0	0	0	0	0	0	0
1904.5	0	0	0	0	0	0	0
1905.5	0	0	0	0	0	0	0
1906.5	0	0	0	0	0	0	0
1907.5	0	0	0	0	0	0	0
1908.5	0	0	0	0	0	0	0
1909.5	0	0	0	0	0	0	0
1910.5	0	0	0	0	0	0	0
1911.5	0	0	0	0	0	0	0
1912.5	0	0	0	0	0	0	0
1913.5	0	0	0	0	0	0	0
1914.5	0	0	0	0	0	0	0
1915.5	0	0	0	0	0	0	0
1916.5	0	0	0	0	0	0	0
1917.5	0	0	0	0	0	0	0
1918.5	0	0	0	0	0	0	0
1919.5	0	0	0	0	0	0	0
1920.5	0	0	0	0	0	0	0
1921.5	0	0	0	0	0	0	0
1922.5	0	0	0	0	0	0	0
1923.5	0	0	0	0	0	0	0
1924.5	0	0	0	0	0	0	0
1925.5	0	0	0	0	0	0	0
1926.5	0	0	0	0	0	0	0
1927.5	0	0	0	0	0	0	0
1928.5	0	0	0	0	0	0	0
1929.5	0	0	0	0	0	0	0
1930.5	0	0	0	0	0	0	0
1931.5	0	0	0	0	0	0	0
1932.5	0	0	0	0	0	0	0
1933.5	0	0	0	0	0	0	0
1934.5	0	0	0	0	0	0	0
1935.5	0	0	0	0	0	0	0
1936.5	0	0	0	0	0	0	0
1937.5	0	0	0	0	0	0	0
1938.5	0	0	0	0	0	0	0
1939.5	0	0	0	0	0	0	0
1940.5	0	0	0	0	0	0	0
1941.5	0	0	0	0	0	0	0
1942.5	0	0	0	0	0	0	0
1943.5	0	0	0	0	0	0	0
1944.5	0	0	0	0	0	0	0
1945.5	0	0	0	0	0	0	0
1946.5	0	0	0	0	0	0	0
1947.5	0	0	0	0	0	0	0
1948.5	0	0	0	0	0	0	0
1949.5	0	0	0	0	0	0	0
1950.5	0	0	0	0	0	0	0
1951.5	0	0	0	0	0	0	0
1952.5	0	0	0	0	0	0	0
1953.5	0	0	0	0	0	0	0
1954.5	0	0	0	0	0	0	0
1955.5	0	0	0	0	0	0	0
1956.5	0	0	0	0	0	0	0
1957.5	0	0	0	0	0	0	0
1958.5	0	0	0	0	0	0	0
1959.5	0	0	0	0	0	0	0
1960.5	0	0	0	0	0	0	0
1961.5	0	0	0	0	0	0	0
1962.5	0	0	0	0	0	0	0
1963.5	0	0	0	0	0	0	0
1964.5	0	0	0	0	0	0	0
1965.5	0	0	0	0	0	0	0
1966.5	0	0	0	0	0	0	0
1967.5	0	0	0	0	0	0	0
1968.5	0	0	0	0	0	0	0
1969.5	0	0	0	0	0	0	0
1970.5	0	0	0	0	0	0	0
1971.5	0	0	0	0	0	0	0
1972.5	0	0	0	0	0	0	0
1973.5	0	0	0	0	0	0	0
1974.5	0	0	0	0	0	0	0
1975.5	0	0	0	0	0	0	0
1976.5	0	0	0	0	0	0	0
1977.5	0	0	0	0	0	0	0
1978.5	0	0	0	0	0	0	0
1979.5	0	0	0	0	0	0	0
1980.5	0	0	0	0	0	0	0
1981.5	0	0	0	0	0	0	0
1982.5	0	0	0	0	0	0	0
1983.5	0	0	0	0	0	0	0
1984.5	0	0	0	0	0	0	0
1985.5	0	0	0	0	0	0	0
1986.5	0	0	0	0	0	0	0
1987.5	0	0	0	0	0	0	0
1988.5	0	0	0	0	0	0	0
1989.5	0	0	0	0	0	0	0
[truncated: 7,679 more rows]

## Sheet: S30-HOM-2
Filename	S30_2_1 to 20K 2019-09-26 16-09-17	S30_2_1 to 20K 2019-09-26 16-10-24	S30_2_1 to 20K 2019-09-26 16-11-31	S30_2_1 to 20K 2019-09-26 16-12-37	S30_2_1 to 20K 2019-09-26 16-13-45	Average	Standard Error
Mean	161.2	162.5	164.3	164.8	164.7	163.5	0.7
Mode	129.2	140.5	142	159.4	136.2	141.5	5
SD	47	55.7	51.9	48.5	49.8	50.6	1.5
D10	105.3	103.3	104.8	110	105.4	105.8	1.1
D50	150.9	150	152.1	157.6	158	153.7	1.7
D90	226.2	255.1	242.6	239.5	233.1	239.3	4.9
Valid Tracks	669	605	653	620	626
Graph Data
Bin centre (nm)	Concentration (particles / ml)	Concentration (particles / ml)	Concentration (particles / ml)	Concentration (particles / ml)	Concentration (particles / ml)	Concentration average	Standard Error
0.5	0	0	0	0	0	0	0
1.5	0	0	0	0	0	0	0
2.5	0	0	0	0	0	0	0
3.5	0	0	0	0	0	0	0
4.5	0	0	0	0	0	0	0
5.5	0	0	0	0	0	0	0
6.5	0	0	0	0	0	0	0
7.5	0	0	0	0	0	0	0
8.5	0	0	0	0	0	0	0
9.5	0	0	0	0	0	0	0
10.5	0	0	0	0	0	0	0
11.5	0	0	0	0	0	0	0
12.5	0	0	0	0	0	0	0
13.5	0	0	0	0	0	0	0
14.5	0	0	0	0	0	0	0
15.5	0	0	0	0	0	0	0
16.5	0	2	0	0	0	0	0
17.5	0	9	0	0	0	2	2
18.5	0	34	0	0	0	7	7
19.5	0	117	0	0	2	24	23
20.5	0	362	0	0	4	73	72
21.5	0	995	1	0	8	201	199
22.5	0	2435	4	0	13	490	486
23.5	0	5291	9	0	21	1064	1057
24.5	0	10222	23	0	31	2055	2042
25.5	0	17594	56	0	44	3539	3514
26.5	0	27084	131	0	59	5455	5407
27.5	0	37475	291	0	76	7568	7477
28.5	0	46882	620	0	94	9519	9341
29.5	0	53390	1262	0	114	10953	10612
30.5	0	55755	2446	0	136	11667	11032
31.5	0	53814	4497	0	159	11694	10565
32.5	0	48402	7818	0	184	11281	9401
33.5	0	40918	12827	0	212	10792	7927
34.5	0	32799	19836	0	245	10576	6746
35.5	0	25155	28898	0	283	10867	6624
36.5	0	18626	39683	0	329	11728	7855
37.5	1	13440	51431	0	385	13051	9935
38.5	2	9536	63038	0	455	14606	12244
39.5	3	6715	73271	0	541	16106	14347
40.5	6	4734	81029	0	649	17284	15961
41.5	9	3369	85585	0	784	17950	16920
42.5	15	2441	86704	0	952	18022	17176
43.5	24	1812	84639	0	1162	17527	16781
44.5	36	1388	80002	0	1420	16569	15861
45.5	53	1103	73593	0	1737	15297	14578
46.5	77	912	66224	0	2122	13867	13095
47.5	110	788	58602	0	2585	12417	11556
48.5	154	713	51258	0	3137	11052	10067
49.5	211	674	44541	0	3789	9843	8702
50.5	286	667	38637	0	4551	8828	7498
51.5	382	689	33608	0	5433	8023	6472
52.5	505	742	29438	0	6445	7426	5627
53.5	659	828	26062	0	7599	7030	4955
54.5	854	957	23396	0	8908	6823	4447
55.5	1096	1139	21353	0	10383	6794	4095
56.5	1400	1390	19857	0	12044	6938	3889
57.5	1778	1734	18843	0	13908	7252	3819
58.5	2248	2201	18262	0	16001	7743	3871
59.5	2835	2832	18086	0	18353	8421	4034
60.5	3566	3682	18299	0	21000	9310	4294
61.5	4479	4821	18906	0	23985	10438	4643
62.5	5617	6337	19924	0	27359	11848	5076
63.5	7039	8343	21391	0	31184	13592	5593
64.5	8814	10972	23360	0	35530	15735	6197
65.5	11028	14386	25901	1	40477	18359	6902
66.5	13785	18772	29103	3	46118	21556	7723
67.5	17209	24340	33077	6	52555	25437	8687
68.5	21449	31318	37948	12	59902	30126	9827
69.5	26675	39945	43863	25	68285	35759	11182
70.5	33086	50460	50986	49	77838	42484	12796
71.5	40899	63091	59495	94	88703	50456	14717
72.5	50355	78034	69578	174	101026	59833	16988
73.5	61706	95448	81429	314	114954	70770	19648
74.5	75212	115432	95238	552	130630	83413	22724
75.5	91127	138023	111186	944	148187	97893	26231
76.5	109685	163183	129434	1572	167740	114323	30169
77.5	131088	190800	150112	2554	189380	132787	34519
78.5	155487	220694	173316	4051	213163	153342	39247
79.5	182972	252624	199090	6276	239108	176014	44295
80.5	213556	286303	227432	9509	267186	200797	49589
81.5	247169	321413	258280	14099	297314	227655	55031
82.5	283655	357627	291518	20477	329359	256527	60500
83.5	322777	394618	326976	29153	363133	287331	65856
84.5	364222	432085	364435	40716	398395	319971	70936
85.5	407621	469756	403636	55824	434866	354340	75560
86.5	452565	507403	444285	75184	472228	390333	79535
87.5	498625	544846	486072	99526	510148	427843	82661
88.5	545376	581950	528673	129569	548282	466770	84743
89.5	592416	618631	571767	165971	586296	507016	85598
90.5	639387	654843	615042	209282	623878	548486	85073
91.5	685983	690578	658204	259887	660751	591080	83053
92.5	731962	725855	700988	317953	696685	634688	79478
93.5	777151	760715	743155	383380	731501	679181	74355
94.5	821445	795212	784503	455765	765081	724401	67773
95.5	864802	829402	824863	534382	797360	770162	59912
96.5	907236	863343	864103	618184	828334	816240	51070
97.5	948811	897088	902126	705826	858045	862379	41703
98.5	989628	930676	938866	795718	886582	908294	32554
99.5	1029813	964133	974290	886095	914066	953679	24967
100.5	1069512	997472	1008392	975105	940646	998225	21255
101.5	1108877	1030687	1041190	1060907	966484	1041629	23087
102.5	1148059	1063753	1072726	1141771	991751	1083612	28712
103.5	1187199	1096632	1103059	1216167	1016615	1123934	35502
104.5	1226425	1129269	1132265	1282842	1041235	1162407	42007
105.5	1265841	1161598	1160432	1340875	1065756	1198900	47559
106.5	1305527	1193539	1187660	1389703	1090298	1233346	51861
107.5	1345535	1225008	1214056	1429128	1114961	1265738	54831
108.5	1385884	1255913	1239731	1459295	1139815	1296128	56529
109.5	1426559	1286162	1264802	1480651	1164901	1324615	57142
110.5	1467509	1315664	1289385	1493896	1190231	1351337	56958
111.5	1508649	1344329	1313593	1499921	1215787	1376456	56355
112.5	1549856	1372077	1337539	1499743	1241523	1400147	55768
113.5	1590970	1398832	1361326	1494448	1267367	1422589	55645
114.5	1631798	1424533	1385055	1485139	1293224	1443950	56368
115.5	1672112	1449125	1408812	1472887	1318977	1464382	58175
116.5	1711652	1472568	1432677	1458702	1344494	1484019	61111
117.5	1750132	1494834	1456713	1443507	1369631	1502964	65042
118.5	1787239	1515908	1480972	1428125	1394235	1521296	69716
119.5	1822643	1535783	1505490	1413266	1418151	1539067	74833
120.5	1856000	1554468	1530283	1399536	1441223	1556302	80099
121.5	1886957	1571978	1555353	1387429	1463303	1573004	85250
122.5	1915162	1588338	1580681	1377345	1484251	1589155	90061
123.5	1940271	1603579	1606228	1369590	1503940	1604722	94351
124.5	1961955	1617737	1631934	1364390	1522259	1619655	97972
125.5	1979909	1630853	1657721	1361897	1539115	1633899	100814
126.5	1993860	1642968	1683487	1362200	1554436	1647390	102795
127.5	2003576	1654124	1709112	1365331	1568170	1660062	103864
128.5	2008872	1664360	1734455	1371272	1580285	1671849	103993
129.5	2009615	1673714	1759355	1379963	1590771	1682684	103182
130.5	2005730	1682220	1783636	1391304	1599637	1692506	101456
131.5	1997206	1689905	1807105	1405159	1606912	1701257	98867
132.5	1984093	1696791	1829554	1421362	1612638	1708888	95493
133.5	1966503	1702893	1850765	1439720	1616874	1715351	91444
134.5	1944611	1708220	1870513	1460014	1619689	1720609	86861
135.5	1918648	1712772	1888567	1482005	1621163	1724631	81924
136.5	1888899	1716543	1904694	1505436	1621381	1727390	76857
137.5	1855691	1719517	1918666	1530038	1620433	1728869	71933
138.5	1819392	1721673	1930261	1555532	1618413	1729054	67473
139.5	1780397	1722985	1939268	1581633	1615413	1727939	63837
140.5	1739122	1723417	1945493	1608057	1611527	1725523	61388
141.5	1695994	1722932	1948758	1634526	1606842	1721810	60419
142.5	1651443	1721486	1948913	1660769	1601444	1716811	61081
143.5	1605891	1719032	1945833	1686529	1595412	1710540	63331
144.5	1559750	1715524	1939423	1711568	1588822	1703017	66964
145.5	1513411	1710912	1929622	1735668	1581741	1694271	71678
146.5	1467239	1705147	1916403	1758632	1574232	1684331	77156
147.5	1421572	1698184	1899777	1780292	1566349	1673235	83116
148.5	1376716	1689978	1879791	1800504	1558141	1661026	89322
149.5	1332941	1680490	1856529	1819150	1549651	1647752	95594
150.5	1290486	1669687	1830108	1836135	1540915	1633466	101798
151.5	1249554	1657542	1800682	1851392	1531965	1618227	107834
152.5	1210314	1644034	1768436	1864870	1522826	1602096	113634
153.5	1172905	1629154	1733582	1876540	1513521	1585140	119154
154.5	1137436	1612898	1696357	1886386	1504065	1567428	124365
155.5	1103989	1595276	1657017	1894405	1494473	1549032	129252
156.5	1072621	1576305	1615837	1900601	1484755	1530024	133810
157.5	1043370	1556014	1573101	1904985	1474919	1510478	138037
158.5	1016254	1534441	1529099	1907569	1464969	1490466	141938
159.5	991273	1511635	1484125	1908364	1454910	1470061	145517
160.5	968418	1487656	1438471	1907379	1444743	1449333	148777
161.5	947665	1462570	1392419	1904619	1434468	1428348	151722
162.5	928984	1436453	1346246	1900083	1424087	1407171	154350
163.5	912337	1409391	1300211	1893763	1413598	1385860	156660
164.5	897681	1381472	1254560	1885646	1403000	1364472	158646
165.5	884969	1352793	1209520	1875712	1392292	1343057	160299
166.5	874152	1323454	1165296	1863936	1381472	1321662	161610
167.5	865177	1293558	1122074	1850290	1370540	1300328	162567
168.5	857994	1263211	1080019	1834743	1359495	1279092	163159
169.5	852550	1232518	1039272	1817267	1348336	1257988	163374
170.5	848790	1201585	999954	1797832	1337063	1237045	163202
171.5	846663	1170515	962164	1776417	1325677	1216287	162636
172.5	846115	1139411	925983	1753006	1314180	1195739	161671
173.5	847092	1108371	891471	1727594	1302572	1175420	160310
174.5	849542	1077487	858674	1700187	1290856	1155349	158557
175.5	853409	1046848	827618	1670806	1279036	1135543	156426
176.5	858639	1016537	798321	1639489	1267114	1116020	153936
177.5	865173	986631	770782	1606289	1255095	1096794	151115
178.5	872953	957200	744996	1571279	1242984	1077882	147999
179.5	881916	928307	720944	1534550	1230787	1059301	144634
180.5	891999	900009	698602	1496214	1218509	1041067	141075
181.5	903132	872357	677940	1456397	1206157	1023197	137388
182.5	915243	845392	658922	1415247	1193738	1005708	133646
183.5	928254	819151	641511	1372924	1181259	988620	129932
184.5	942083	793665	625666	1329603	1168727	971949	126338
185.5	956644	768957	611345	1285470	1156152	955713	122960
186.5	971841	745045	598504	1240719	1143540	939930	119896
187.5	987577	721941	587103	1195550	1130901	924615	117242
188.5	1003747	699653	577098	1150166	1118243	909782	115087
189.5	1020239	678185	568450	1104769	1105574	895443	113506
190.5	1036936	657534	561120	1059557	1092902	881610	112552
191.5	1053718	637696	555070	1014721	1080236	868288	112256
192.5	1070458	618662	550265	970446	1067583	855483	112619
193.5	1087023	600421	546671	926903	1054950	843194	113614
194.5	1103279	582959	544258	884250	1042346	831418	115192
195.5	1119089	566259	542995	842631	1029776	820150	117279
196.5	1134313	550304	542855	802174	1017246	809379	119791
197.5	1148811	535075	543811	762990	1004762	799090	122634
198.5	1162444	520550	545837	725173	992329	789267	125712
199.5	1175074	506708	548909	688800	979951	779888	128933
200.5	1186566	493527	553003	653930	967630	770931	132208
201.5	1196791	480984	558095	620607	955369	762369	135457
202.5	1205627	469056	564159	588860	943171	754175	138610
203.5	1212956	457721	571171	558704	931035	746317	141604
204.5	1218673	446954	579104	530139	918963	738767	144387
205.5	1222683	436734	587927	503155	906952	731490	146916
206.5	1224900	427039	597610	477732	895002	724457	149156
207.5	1225254	417846	608118	453840	883110	717633	151082
208.5	1223688	409134	619412	431442	871272	710990	152676
209.5	1220160	400883	631449	410496	859486	704495	153929
210.5	1214643	393072	644181	390954	847747	698119	154838
211.5	1207127	385683	657556	372764	836050	691836	155408
212.5	1197617	378697	671516	355873	824389	685618	155649
213.5	1186137	372096	685995	340224	812758	679442	155577
214.5	1172723	365864	700922	325762	801151	673284	155215
215.5	1157430	359983	716221	312431	789562	667125	154587
216.5	1140326	354440	731807	300175	777983	660946	153725
217.5	1121494	349220	747590	288939	766409	654730	152660
218.5	1101029	344309	763472	278673	754832	648463	151429
219.5	1079039	339693	779349	269323	743245	642130	150066
220.5	1055639	335363	795114	260844	731643	635721	148608
221.5	1030957	331305	810652	253188	720020	629224	147090
222.5	1005125	327510	825845	246313	708369	622632	145544
223.5	978281	323967	840570	240177	696685	615936	143999
224.5	950567	320668	854703	234743	684965	609129	142480
225.5	922126	317605	868119	229976	673204	602206	141006
226.5	893103	314768	880691	225843	661399	595161	139589
227.5	863639	312152	892297	222313	649548	587990	138235
228.5	833875	309750	902814	219358	637651	580689	136945
229.5	803946	307555	912125	216953	625705	573257	135711
230.5	773981	305562	920119	215074	613713	565690	134519
231.5	744106	303766	926693	213699	601676	557988	133352
232.5	714435	302162	931752	212808	589596	550150	132186
233.5	685076	300746	935211	212381	577477	542178	130995
234.5	656130	299513	936998	212402	565324	534073	129752
235.5	627685	298460	937051	212854	553144	525839	128428
236.5	599823	297584	935326	213721	540941	517479	126994
237.5	572613	296881	931790	214987	528726	509000	125424
238.5	546118	296349	926427	216638	516505	500407	123694
239.5	520390	295983	919236	218658	504289	491711	121784
240.5	495471	295782	910232	221033	492088	482921	119675
241.5	471396	295743	899444	223746	479913	474048	117356
242.5	448191	295862	886919	226782	467775	465106	114818
243.5	425873	296136	872717	230123	455686	456107	112057
244.5	404454	296563	856911	233750	443659	447067	109077
245.5	383937	297139	839589	237643	431706	438003	105882
246.5	364322	297860	820849	241782	419841	428931	102484
247.5	345600	298723	800800	246141	408075	419868	98899
248.5	327761	299724	779559	250698	396423	410833	95146
249.5	310787	300858	757251	255423	384897	401843	91250
250.5	294660	302119	734006	260288	373510	392917	87237
251.5	279357	303503	709958	265261	362273	384071	83141
252.5	264853	305003	685244	270309	351198	375322	78997
253.5	251120	306613	660001	275396	340298	366685	74843
254.5	238130	308324	634363	280484	329581	358177	70721
255.5	225854	310130	608466	285533	319060	349809	66678
256.5	214260	312020	582438	290504	308742	341593	62763
257.5	203318	313986	556403	295354	298637	333540	59027
258.5	192997	316016	530481	300040	288752	325657	55526
259.5	183266	318099	504783	304518	279094	317952	52315
260.5	174094	320223	479411	308745	269669	310428	49448
261.5	165452	322373	454460	312678	260483	303089	46977
262.5	157309	324535	430018	316276	251539	295935	44943
263.5	149637	326695	406159	319497	242842	288966	43376
264.5	142408	328835	382951	322304	234393	282178	42285
265.5	135597	330938	360453	324660	226195	275568	41660
266.5	129176	332985	338713	326533	218248	269131	41467
267.5	123121	334957	317770	327894	210552	262859	41657
268.5	117410	336835	297656	328718	203107	256745	42166
269.5	112018	338596	278393	328985	195912	250781	42927
270.5	106926	340219	259997	328678	188964	244957	43874
271.5	102112	341683	242474	327787	182261	239263	44942
272.5	97558	342963	225827	326306	175799	233691	46078
273.5	93246	344038	210050	324235	169575	228229	47234
274.5	89158	344884	195133	321580	163585	222868	48371
275.5	85278	345478	181062	318350	157823	217598	49457
276.5	81592	345797	167818	314560	152286	212410	50470
277.5	78084	345818	155377	310231	146967	207296	51388
278.5	74743	345520	143716	305386	141860	202245	52199
279.5	71556	344882	132805	300055	136960	197252	52892
280.5	68511	343884	122615	294268	132262	192308	53460
281.5	65597	342508	113115	288061	127757	187408	53899
282.5	62806	340737	104274	281471	123441	182546	54207
283.5	60127	338556	96058	274537	119306	177717	54383
284.5	57552	335954	88435	267301	115346	172918	54429
285.5	55074	332919	81373	259803	111555	168145	54346
286.5	52685	329444	74838	252087	107926	163396	54136
287.5	50379	325524	68799	244193	104452	158669	53804
288.5	48152	321159	63225	236162	101128	153965	53354
289.5	45996	316347	58085	228036	97946	149282	52789
290.5	43908	311096	53352	219852	94900	144622	52115
291.5	41885	305411	48997	211647	91984	139985	51336
292.5	39921	299305	44994	203456	89193	135374	50459
293.5	38014	292792	41316	195312	86520	130791	49488
294.5	36163	285889	37941	187243	83958	126239	48429
295.5	34364	278618	34845	179279	81504	121722	47289
296.5	32615	271002	32007	171443	79151	117244	46075
297.5	30917	263067	29408	163757	76894	112808	44791
298.5	29267	254844	27027	156240	74727	108421	43447
299.5	27664	246364	24848	148910	72646	104086	42047
300.5	26109	237659	22855	141779	70645	99810	40601
301.5	24602	228766	21031	134861	68721	95596	39114
302.5	23141	219721	19364	128163	66868	91452	37595
303.5	21728	210562	17839	121693	65082	87381	36052
304.5	20363	201326	16446	115457	63360	83390	34491
305.5	19046	192052	15172	109456	61696	79484	32920
306.5	17777	182777	14007	103693	60088	75668	31348
307.5	16558	173538	12943	98168	58531	71947	29781
308.5	15388	164373	11970	92878	57022	68326	28226
309.5	14267	155315	11080	87822	55558	64808	26691
310.5	13197	146398	10267	82995	54135	61398	25181
311.5	12178	137653	9523	78393	52750	58099	23704
312.5	11209	129109	8842	74010	51401	54914	22265
313.5	10290	120792	8219	69841	50085	51846	20869
314.5	9422	112725	7649	65879	48799	48895	19522
315.5	8604	104931	7127	62118	47541	46064	18227
316.5	7835	97426	6649	58549	46309	43353	16989
317.5	7114	90225	6211	55166	45100	40763	15810
318.5	6441	83342	5809	51961	43914	38293	14693
319.5	5815	76784	5441	48926	42747	35942	13640
320.5	5233	70559	5102	46055	41598	33710	12653
321.5	4696	64670	4792	43339	40466	31593	11731
322.5	4200	59117	4507	40772	39350	29589	10876
323.5	3745	53900	4245	38346	38249	27697	10087
324.5	3329	49015	4004	36054	37160	25912	9362
325.5	2950	44456	3782	33889	36085	24232	8700
326.5	2605	40215	3578	31845	35021	22653	8098
327.5	2293	36283	3390	29915	33969	21170	7554
328.5	2012	32650	3217	28094	32927	19780	7063
329.5	1759	29304	3057	26375	31896	18478	6622
330.5	1533	26232	2910	24753	30874	17261	6226
331.5	1331	23421	2774	23223	29864	16123	5871
332.5	1152	20857	2649	21780	28863	15060	5553
333.5	994	18525	2533	20418	27873	14069	5267
334.5	854	16412	2426	19134	26893	13144	5008
335.5	732	14502	2327	17923	25924	12281	4772
336.5	625	12781	2235	16780	24967	11478	4555
337.5	531	11235	2151	15703	24021	10728	4355
338.5	451	9852	2072	14687	23088	10030	4167
339.5	381	8617	2000	13730	22167	9379	3990
340.5	320	7517	1933	12827	21261	8772	3822
341.5	269	6542	1871	11977	20368	8205	3661
342.5	225	5678	1813	11175	19491	7676	3505
343.5	187	4917	1760	10420	18629	7183	3354
344.5	155	4247	1711	9709	17784	6721	3207
345.5	129	3659	1665	9039	16956	6290	3063
346.5	106	3145	1623	8409	16146	5886	2922
347.5	87	2697	1584	7816	15355	5508	2784
348.5	71	2307	1548	7258	14583	5154	2648
349.5	58	1968	1515	6734	13831	4821	2516
350.5	47	1676	1484	6242	13100	4510	2386
351.5	38	1423	1456	5780	12390	4217	2260
352.5	31	1206	1430	5346	11702	3943	2136
353.5	25	1019	1406	4939	11036	3685	2016
354.5	20	860	1383	4558	10393	3443	1900
355.5	16	724	1363	4201	9773	3215	1787
356.5	13	608	1344	3867	9176	3002	1678
357.5	10	509	1327	3556	8602	2801	1572
358.5	8	425	1311	3265	8052	2612	1471
359.5	6	355	1297	2993	7525	2435	1374
360.5	5	295	1284	2740	7021	2269	1281
361.5	4	245	1272	2505	6541	2113	1192
362.5	3	203	1261	2287	6084	1968	1107
363.5	2	168	1252	2084	5649	1831	1027
364.5	2	139	1243	1896	5238	1703	951
365.5	1	114	1235	1723	4848	1584	879
366.5	1	94	1228	1562	4479	1473	812
367.5	0	77	1221	1414	4132	1369	748
368.5	0	63	1215	1278	3806	1272	689
369.5	0	51	1210	1152	3499	1183	634
370.5	0	42	1206	1037	3212	1099	583
371.5	0	34	1202	932	2943	1022	536
372.5	0	28	1198	836	2692	951	493
373.5	0	22	1195	748	2459	885	454
374.5	0	18	1192	668	2241	824	418
375.5	0	15	1189	595	2040	768	386
376.5	0	12	1187	529	1853	716	358
377.5	0	10	1185	470	1681	669	333
378.5	0	8	1183	416	1522	626	311
379.5	0	6	1181	367	1376	586	292
380.5	0	5	1179	324	1241	550	276
381.5	0	4	1177	285	1118	517	263
382.5	0	3	1175	250	1006	487	252
383.5	0	2	1173	219	903	459	243
384.5	0	2	1171	191	809	435	236
385.5	0	2	1169	166	724	412	231
386.5	0	1	1166	144	647	392	227
387.5	0	0	1163	125	577	373	224
388.5	0	0	1160	108	513	357	222
389.5	0	0	1157	93	456	341	221
390.5	0	0	1153	80	405	328	219
391.5	0	0	1149	69	358	315	219
392.5	0	0	1145	59	317	304	218
393.5	0	0	1140	50	280	294	218
394.5	0	0	1134	42	247	285	217
395.5	0	0	1128	36	217	276	217
396.5	0	0	1122	30	191	269	216
397.5	0	0	1114	26	167	261	215
398.5	0	0	1107	22	146	255	215
399.5	0	0	1099	18	128	249	214
400.5	0	0	1090	15	112	243	213
401.5	0	0	1080	13	97	238	211
402.5	0	0	1070	10	85	233	210
403.5	0	0	1059	9	74	228	208
404.5	0	0	1048	7	64	224	206
405.5	0	0	1036	6	55	219	204
406.5	0	0	1023	5	48	215	202
407.5	0	0	1010	4	41	211	200
408.5	0	0	996	3	36	207	197
409.5	0	0	981	3	31	203	195
410.5	0	0	966	2	26	199	192
411.5	0	0	950	2	23	195	189
412.5	0	0	934	1	19	191	186
413.5	0	0	917	1	17	187	183
414.5	0	0	900	0	14	183	179
415.5	0	0	882	0	12	179	176
416.5	0	0	864	0	10	175	172
417.5	0	0	845	0	9	171	169
418.5	0	0	826	0	8	167	165
419.5	0	0	806	0	6	163	161
420.5	0	0	786	0	5	158	157
421.5	0	0	766	0	5	154	153
422.5	0	0	746	0	4	150	149
423.5	0	0	725	0	3	146	145
424.5	0	0	704	0	3	141	141
425.5	0	0	683	0	2	137	137
426.5	0	0	662	0	2	133	132
427.5	0	0	641	0	2	129	128
428.5	0	0	620	0	1	124	124
429.5	0	0	599	0	1	120	120
430.5	0	0	578	0	0	116	115
431.5	0	0	557	0	0	112	111
432.5	0	0	536	0	0	107	107
433.5	0	0	515	0	0	103	103
434.5	0	0	495	0	0	99	99
435.5	0	0	475	0	0	95	95
436.5	0	0	455	0	0	91	91
437.5	0	0	435	0	0	87	87
438.5	0	0	416	0	0	83	83
439.5	0	0	397	0	0	80	79
440.5	0	0	379	0	0	76	76
441.5	0	0	361	0	0	72	72
442.5	0	0	343	0	0	69	69
443.5	0	0	326	0	0	65	65
444.5	0	0	310	0	0	62	62
445.5	0	0	293	0	0	59	59
446.5	0	0	278	0	0	56	56
447.5	0	0	263	0	0	53	53
448.5	0	0	248	0	0	50	50
449.5	0	0	234	0	0	47	47
450.5	0	0	220	0	0	44	44
451.5	0	0	207	0	0	41	41
452.5	0	0	195	0	0	39	39
453.5	0	0	183	0	0	37	37
454.5	0	0	171	0	0	34	34
455.5	0	0	160	0	0	32	32
456.5	0	0	150	0	0	30	30
457.5	0	0	140	0	0	28	28
458.5	0	0	130	0	0	26	26
459.5	0	0	121	0	0	24	24
460.5	0	0	113	0	0	23	23
461.5	0	0	105	0	0	21	21
462.5	0	0	97	0	0	19	19
463.5	0	0	90	0	0	18	18
464.5	0	0	83	0	0	17	17
465.5	0	0	77	0	0	15	15
466.5	0	0	71	0	0	14	14
467.5	0	0	66	0	0	13	13
468.5	0	0	60	0	0	12	12
469.5	0	0	56	0	0	11	11
470.5	0	0	51	0	0	10	10
471.5	0	0	47	0	0	9	9
472.5	0	0	43	0	0	9	9
473.5	0	0	39	0	0	8	8
474.5	0	0	36	0	0	7	7
475.5	0	0	33	0	0	7	7
476.5	0	0	30	0	0	6	6
477.5	0	0	27	0	0	5	5
478.5	0	0	25	0	0	5	5
479.5	0	0	22	0	0	4	4
480.5	0	0	20	0	0	4	4
481.5	0	0	18	0	0	4	4
482.5	0	0	17	0	0	3	3
483.5	0	0	15	0	0	3	3
484.5	0	0	14	0	0	3	3
485.5	0	0	12	0	0	2	2
486.5	0	0	11	0	0	2	2
487.5	0	0	10	0	0	2	2
488.5	0	0	9	0	0	2	2
489.5	0	0	8	0	0	2	2
490.5	0	0	7	0	0	1	1
491.5	0	0	6	0	0	1	1
492.5	0	0	6	0	0	1	1
493.5	0	0	5	0	0	1	1
494.5	0	0	5	0	0	0	0
495.5	0	0	4	0	0	0	0
496.5	0	0	4	0	0	0	0
497.5	0	0	3	0	0	0	0
498.5	0	0	3	0	0	0	0
499.5	0	0	3	0	0	0	0
500.5	0	0	2	0	0	0	0
501.5	0	0	2	0	0	0	0
502.5	0	0	2	0	0	0	0
503.5	0	0	2	0	0	0	0
504.5	0	0	1	0	0	0	0
505.5	0	0	1	0	0	0	0
506.5	0	0	1	0	0	0	0
507.5	0	0	0	0	0	0	0
508.5	0	0	0	0	0	0	0
509.5	0	0	0	0	0	0	0
510.5	0	0	0	0	0	0	0
511.5	0	0	0	0	0	0	0
512.5	0	0	0	0	0	0	0
513.5	0	0	0	0	0	0	0
514.5	0	0	0	0	0	0	0
515.5	0	0	0	0	0	0	0
516.5	0	0	0	0	0	0	0
517.5	0	0	0	0	0	0	0
518.5	0	0	0	0	0	0	0
519.5	0	0	0	0	0	0	0
520.5	0	0	0	0	0	0	0
521.5	0	0	0	0	0	0	0
522.5	0	0	0	0	0	0	0
523.5	0	0	0	0	0	0	0
524.5	0	0	0	0	0	0	0
525.5	0	0	0	0	0	0	0
526.5	0	0	0	0	0	0	0
527.5	0	0	0	0	0	0	0
528.5	0	0	0	0	0	0	0
529.5	0	0	0	0	0	0	0
530.5	0	0	0	0	0	0	0
531.5	0	0	0	0	0	0	0
532.5	0	0	0	0	0	0	0
533.5	0	0	0	0	0	0	0
534.5	0	0	0	0	0	0	0
535.5	0	0	0	0	0	0	0
536.5	0	0	0	0	0	0	0
537.5	0	0	0	0	0	0	0
538.5	0	0	0	0	0	0	0
539.5	0	0	0	0	0	0	0
540.5	0	0	0	0	0	0	0
541.5	0	0	0	0	0	0	0
542.5	0	0	0	0	0	0	0
543.5	0	0	0	0	0	0	0
544.5	0	0	0	0	0	0	0
545.5	0	0	0	0	0	0	0
546.5	0	0	0	0	0	0	0
547.5	0	0	0	0	0	0	0
548.5	0	0	0	0	0	0	0
549.5	0	0	0	0	0	0	0
550.5	0	0	0	0	0	0	0
551.5	0	0	0	0	0	0	0
552.5	0	0	0	0	0	0	0
553.5	0	0	0	0	0	0	0
554.5	0	0	0	0	0	0	0
555.5	0	0	0	0	0	0	0
556.5	0	0	0	0	0	0	0
557.5	0	0	0	0	0	0	0
558.5	0	0	0	0	0	0	0
559.5	0	0	0	0	0	0	0
560.5	0	0	0	0	0	0	0
561.5	0	0	0	0	0	0	0
562.5	0	0	0	0	0	0	0
563.5	0	0	0	0	0	0	0
564.5	0	0	0	0	0	0	0
565.5	0	0	0	0	0	0	0
566.5	0	0	0	0	0	0	0
567.5	0	0	0	0	0	0	0
568.5	0	0	0	0	0	0	0
569.5	0	0	0	0	0	0	0
570.5	0	0	0	0	0	0	0
571.5	0	0	0	0	0	0	0
572.5	0	0	0	0	0	0	0
573.5	0	0	0	0	0	0	0
574.5	0	0	0	0	0	0	0
575.5	0	0	0	0	0	0	0
576.5	0	0	0	0	0	0	0
577.5	0	0	0	0	0	0	0
578.5	0	0	0	0	0	0	0
579.5	0	0	0	0	0	0	0
580.5	0	0	0	0	0	0	0
581.5	0	0	0	0	0	0	0
582.5	0	0	0	0	0	0	0
583.5	0	0	0	0	0	0	0
584.5	0	0	0	0	0	0	0
585.5	0	0	0	0	0	0	0
586.5	0	0	0	0	0	0	0
587.5	0	0	0	0	0	0	0
588.5	0	0	0	0	0	0	0
589.5	0	0	0	0	0	0	0
590.5	0	0	0	0	0	0	0
591.5	0	0	0	0	0	0	0
592.5	0	0	0	0	0	0	0
593.5	0	0	0	0	0	0	0
594.5	0	0	0	0	0	0	0
595.5	0	0	0	0	0	0	0
596.5	0	0	0	0	0	0	0
597.5	0	0	0	0	0	0	0
598.5	0	0	0	0	0	0	0
599.5	0	0	0	0	0	0	0
600.5	0	0	0	0	0	0	0
601.5	0	0	0	0	0	0	0
602.5	0	0	0	0	0	0	0
603.5	0	0	0	0	0	0	0
604.5	0	0	0	0	0	0	0
605.5	0	0	0	0	0	0	0
606.5	0	0	0	0	0	0	0
607.5	0	0	0	0	0	0	0
608.5	0	0	0	0	0	0	0
609.5	0	0	0	0	0	0	0
610.5	0	0	0	0	0	0	0
611.5	0	0	0	0	0	0	0
612.5	0	0	0	0	0	0	0
613.5	0	0	0	0	0	0	0
614.5	0	0	0	0	0	0	0
615.5	0	0	0	0	0	0	0
616.5	0	0	0	0	0	0	0
617.5	0	0	0	0	0	0	0
618.5	0	0	0	0	0	0	0
619.5	0	0	0	0	0	0	0
620.5	0	0	0	0	0	0	0
621.5	0	0	0	0	0	0	0
622.5	0	0	0	0	0	0	0
623.5	0	0	0	0	0	0	0
624.5	0	0	0	0	0	0	0
625.5	0	0	0	0	0	0	0
626.5	0	0	0	0	0	0	0
627.5	0	0	0	0	0	0	0
628.5	0	0	0	0	0	0	0
629.5	0	0	0	0	0	0	0
630.5	0	0	0	0	0	0	0
631.5	0	0	0	0	0	0	0
632.5	0	0	0	0	0	0	0
633.5	0	0	0	0	0	0	0
634.5	0	0	0	0	0	0	0
635.5	0	0	0	0	0	0	0
636.5	0	0	0	0	0	0	0
637.5	0	0	0	0	0	0	0
638.5	0	0	0	0	0	0	0
639.5	0	0	0	0	0	0	0
640.5	0	0	0	0	0	0	0
641.5	0	0	0	0	0	0	0
642.5	0	0	0	0	0	0	0
643.5	0	0	0	0	0	0	0
644.5	0	0	0	0	0	0	0
645.5	0	0	0	0	0	0	0
646.5	0	0	0	0	0	0	0
647.5	0	0	0	0	0	0	0
648.5	0	0	0	0	0	0	0
649.5	0	0	0	0	0	0	0
650.5	0	0	0	0	0	0	0
651.5	0	0	0	0	0	0	0
652.5	0	0	0	0	0	0	0
653.5	0	0	0	0	0	0	0
654.5	0	0	0	0	0	0	0
655.5	0	0	0	0	0	0	0
656.5	0	0	0	0	0	0	0
657.5	0	0	0	0	0	0	0
658.5	0	0	0	0	0	0	0
659.5	0	0	0	0	0	0	0
660.5	0	0	0	0	0	0	0
661.5	0	0	0	0	0	0	0
662.5	0	0	0	0	0	0	0
663.5	0	0	0	0	0	0	0
664.5	0	0	0	0	0	0	0
665.5	0	0	0	0	0	0	0
666.5	0	0	0	0	0	0	0
667.5	0	0	0	0	0	0	0
668.5	0	0	0	0	0	0	0
669.5	0	0	0	0	0	0	0
670.5	0	0	0	0	0	0	0
671.5	0	0	0	0	0	0	0
672.5	0	0	0	0	0	0	0
673.5	0	0	0	0	0	0	0
674.5	0	0	0	0	0	0	0
675.5	0	0	0	0	0	0	0
676.5	0	0	0	0	0	0	0
677.5	0	0	0	0	0	0	0
678.5	0	0	0	0	0	0	0
679.5	0	0	0	0	0	0	0
680.5	0	0	0	0	0	0	0
681.5	0	0	0	0	0	0	0
682.5	0	0	0	0	0	0	0
683.5	0	0	0	0	0	0	0
684.5	0	0	0	0	0	0	0
685.5	0	0	0	0	0	0	0
686.5	0	0	0	0	0	0	0
687.5	0	0	0	0	0	0	0
688.5	0	0	0	0	0	0	0
689.5	0	0	0	0	0	0	0
690.5	0	0	0	0	0	0	0
691.5	0	0	0	0	0	0	0
692.5	0	0	0	0	0	0	0
693.5	0	0	0	0	0	0	0
694.5	0	0	0	0	0	0	0
695.5	0	0	0	0	0	0	0
696.5	0	0	0	0	0	0	0
697.5	0	0	0	0	0	0	0
698.5	0	0	0	0	0	0	0
699.5	0	0	0	0	0	0	0
700.5	0	0	0	0	0	0	0
701.5	0	0	0	0	0	0	0
702.5	0	0	0	0	0	0	0
703.5	0	0	0	0	0	0	0
704.5	0	0	0	0	0	0	0
705.5	0	0	0	0	0	0	0
706.5	0	0	0	0	0	0	0
707.5	0	0	0	0	0	0	0
708.5	0	0	0	0	0	0	0
709.5	0	0	0	0	0	0	0
710.5	0	0	0	0	0	0	0
711.5	0	0	0	0	0	0	0
712.5	0	0	0	0	0	0	0
713.5	0	0	0	0	0	0	0
714.5	0	0	0	0	0	0	0
715.5	0	0	0	0	0	0	0
716.5	0	0	0	0	0	0	0
717.5	0	0	0	0	0	0	0
718.5	0	0	0	0	0	0	0
719.5	0	0	0	0	0	0	0
720.5	0	0	0	0	0	0	0
721.5	0	0	0	0	0	0	0
722.5	0	0	0	0	0	0	0
723.5	0	0	0	0	0	0	0
724.5	0	0	0	0	0	0	0
725.5	0	0	0	0	0	0	0
726.5	0	0	0	0	0	0	0
727.5	0	0	0	0	0	0	0
728.5	0	0	0	0	0	0	0
729.5	0	0	0	0	0	0	0
730.5	0	0	0	0	0	0	0
731.5	0	0	0	0	0	0	0
732.5	0	0	0	0	0	0	0
733.5	0	0	0	0	0	0	0
734.5	0	0	0	0	0	0	0
735.5	0	0	0	0	0	0	0
736.5	0	0	0	0	0	0	0
737.5	0	0	0	0	0	0	0
738.5	0	0	0	0	0	0	0
739.5	0	0	0	0	0	0	0
740.5	0	0	0	0	0	0	0
741.5	0	0	0	0	0	0	0
742.5	0	0	0	0	0	0	0
743.5	0	0	0	0	0	0	0
744.5	0	0	0	0	0	0	0
745.5	0	0	0	0	0	0	0
746.5	0	0	0	0	0	0	0
747.5	0	0	0	0	0	0	0
748.5	0	0	0	0	0	0	0
749.5	0	0	0	0	0	0	0
750.5	0	0	0	0	0	0	0
751.5	0	0	0	0	0	0	0
752.5	0	0	0	0	0	0	0
753.5	0	0	0	0	0	0	0
754.5	0	0	0	0	0	0	0
755.5	0	0	0	0	0	0	0
756.5	0	0	0	0	0	0	0
757.5	0	0	0	0	0	0	0
758.5	0	0	0	0	0	0	0
759.5	0	0	0	0	0	0	0
760.5	0	0	0	0	0	0	0
761.5	0	0	0	0	0	0	0
762.5	0	0	0	0	0	0	0
763.5	0	0	0	0	0	0	0
764.5	0	0	0	0	0	0	0
765.5	0	0	0	0	0	0	0
766.5	0	0	0	0	0	0	0
767.5	0	0	0	0	0	0	0
768.5	0	0	0	0	0	0	0
769.5	0	0	0	0	0	0	0
770.5	0	0	0	0	0	0	0
771.5	0	0	0	0	0	0	0
772.5	0	0	0	0	0	0	0
773.5	0	0	0	0	0	0	0
774.5	0	0	0	0	0	0	0
775.5	0	0	0	0	0	0	0
776.5	0	0	0	0	0	0	0
777.5	0	0	0	0	0	0	0
778.5	0	0	0	0	0	0	0
779.5	0	0	0	0	0	0	0
780.5	0	0	0	0	0	0	0
781.5	0	0	0	0	0	0	0
782.5	0	0	0	0	0	0	0
783.5	0	0	0	0	0	0	0
784.5	0	0	0	0	0	0	0
785.5	0	0	0	0	0	0	0
786.5	0	0	0	0	0	0	0
787.5	0	0	0	0	0	0	0
788.5	0	0	0	0	0	0	0
789.5	0	0	0	0	0	0	0
790.5	0	0	0	0	0	0	0
791.5	0	0	0	0	0	0	0
792.5	0	0	0	0	0	0	0
793.5	0	0	0	0	0	0	0
794.5	0	0	0	0	0	0	0
795.5	0	0	0	0	0	0	0
796.5	0	0	0	0	0	0	0
797.5	0	0	0	0	0	0	0
798.5	0	0	0	0	0	0	0
799.5	0	0	0	0	0	0	0
800.5	0	0	0	0	0	0	0
801.5	0	0	0	0	0	0	0
802.5	0	0	0	0	0	0	0
803.5	0	0	0	0	0	0	0
804.5	0	0	0	0	0	0	0
805.5	0	0	0	0	0	0	0
806.5	0	0	0	0	0	0	0
807.5	0	0	0	0	0	0	0
808.5	0	0	0	0	0	0	0
809.5	0	0	0	0	0	0	0
810.5	0	0	0	0	0	0	0
811.5	0	0	0	0	0	0	0
812.5	0	0	0	0	0	0	0
813.5	0	0	0	0	0	0	0
814.5	0	0	0	0	0	0	0
815.5	0	0	0	0	0	0	0
816.5	0	0	0	0	0	0	0
817.5	0	0	0	0	0	0	0
818.5	0	0	0	0	0	0	0
819.5	0	0	0	0	0	0	0
820.5	0	0	0	0	0	0	0
821.5	0	0	0	0	0	0	0
822.5	0	0	0	0	0	0	0
823.5	0	0	0	0	0	0	0
824.5	0	0	0	0	0	0	0
825.5	0	0	0	0	0	0	0
826.5	0	0	0	0	0	0	0
827.5	0	0	0	0	0	0	0
828.5	0	0	0	0	0	0	0
829.5	0	0	0	0	0	0	0
830.5	0	0	0	0	0	0	0
831.5	0	0	0	0	0	0	0
832.5	0	0	0	0	0	0	0
833.5	0	0	0	0	0	0	0
834.5	0	0	0	0	0	0	0
835.5	0	0	0	0	0	0	0
836.5	0	0	0	0	0	0	0
837.5	0	0	0	0	0	0	0
838.5	0	0	0	0	0	0	0
839.5	0	0	0	0	0	0	0
840.5	0	0	0	0	0	0	0
841.5	0	0	0	0	0	0	0
842.5	0	0	0	0	0	0	0
843.5	0	0	0	0	0	0	0
844.5	0	0	0	0	0	0	0
845.5	0	0	0	0	0	0	0
846.5	0	0	0	0	0	0	0
847.5	0	0	0	0	0	0	0
848.5	0	0	0	0	0	0	0
849.5	0	0	0	0	0	0	0
850.5	0	0	0	0	0	0	0
851.5	0	0	0	0	0	0	0
852.5	0	0	0	0	0	0	0
853.5	0	0	0	0	0	0	0
854.5	0	0	0	0	0	0	0
855.5	0	0	0	0	0	0	0
856.5	0	0	0	0	0	0	0
857.5	0	0	0	0	0	0	0
858.5	0	0	0	0	0	0	0
859.5	0	0	0	0	0	0	0
860.5	0	0	0	0	0	0	0
861.5	0	0	0	0	0	0	0
862.5	0	0	0	0	0	0	0
863.5	0	0	0	0	0	0	0
864.5	0	0	0	0	0	0	0
865.5	0	0	0	0	0	0	0
866.5	0	0	0	0	0	0	0
867.5	0	0	0	0	0	0	0
868.5	0	0	0	0	0	0	0
869.5	0	0	0	0	0	0	0
870.5	0	0	0	0	0	0	0
871.5	0	0	0	0	0	0	0
872.5	0	0	0	0	0	0	0
873.5	0	0	0	0	0	0	0
874.5	0	0	0	0	0	0	0
875.5	0	0	0	0	0	0	0
876.5	0	0	0	0	0	0	0
877.5	0	0	0	0	0	0	0
878.5	0	0	0	0	0	0	0
879.5	0	0	0	0	0	0	0
880.5	0	0	0	0	0	0	0
881.5	0	0	0	0	0	0	0
882.5	0	0	0	0	0	0	0
883.5	0	0	0	0	0	0	0
884.5	0	0	0	0	0	0	0
885.5	0	0	0	0	0	0	0
886.5	0	0	0	0	0	0	0
887.5	0	0	0	0	0	0	0
888.5	0	0	0	0	0	0	0
889.5	0	0	0	0	0	0	0
890.5	0	0	0	0	0	0	0
891.5	0	0	0	0	0	0	0
892.5	0	0	0	0	0	0	0
893.5	0	0	0	0	0	0	0
894.5	0	0	0	0	0	0	0
895.5	0	0	0	0	0	0	0
896.5	0	0	0	0	0	0	0
897.5	0	0	0	0	0	0	0
898.5	0	0	0	0	0	0	0
899.5	0	0	0	0	0	0	0
900.5	0	0	0	0	0	0	0
901.5	0	0	0	0	0	0	0
902.5	0	0	0	0	0	0	0
903.5	0	0	0	0	0	0	0
904.5	0	0	0	0	0	0	0
905.5	0	0	0	0	0	0	0
906.5	0	0	0	0	0	0	0
907.5	0	0	0	0	0	0	0
908.5	0	0	0	0	0	0	0
909.5	0	0	0	0	0	0	0
910.5	0	0	0	0	0	0	0
911.5	0	0	0	0	0	0	0
912.5	0	0	0	0	0	0	0
913.5	0	0	0	0	0	0	0
914.5	0	0	0	0	0	0	0
915.5	0	0	0	0	0	0	0
916.5	0	0	0	0	0	0	0
917.5	0	0	0	0	0	0	0
918.5	0	0	0	0	0	0	0
919.5	0	0	0	0	0	0	0
920.5	0	0	0	0	0	0	0
921.5	0	0	0	0	0	0	0
922.5	0	0	0	0	0	0	0
923.5	0	0	0	0	0	0	0
924.5	0	0	0	0	0	0	0
925.5	0	0	0	0	0	0	0
926.5	0	0	0	0	0	0	0
927.5	0	0	0	0	0	0	0
928.5	0	0	0	0	0	0	0
929.5	0	0	0	0	0	0	0
930.5	0	0	0	0	0	0	0
931.5	0	0	0	0	0	0	0
932.5	0	0	0	0	0	0	0
933.5	0	0	0	0	0	0	0
934.5	0	0	0	0	0	0	0
935.5	0	0	0	0	0	0	0
936.5	0	0	0	0	0	0	0
937.5	0	0	0	0	0	0	0
938.5	0	0	0	0	0	0	0
939.5	0	0	0	0	0	0	0
940.5	0	0	0	0	0	0	0
941.5	0	0	0	0	0	0	0
942.5	0	0	0	0	0	0	0
943.5	0	0	0	0	0	0	0
944.5	0	0	0	0	0	0	0
945.5	0	0	0	0	0	0	0
946.5	0	0	0	0	0	0	0
947.5	0	0	0	0	0	0	0
948.5	0	0	0	0	0	0	0
949.5	0	0	0	0	0	0	0
950.5	0	0	0	0	0	0	0
951.5	0	0	0	0	0	0	0
952.5	0	0	0	0	0	0	0
953.5	0	0	0	0	0	0	0
954.5	0	0	0	0	0	0	0
955.5	0	0	0	0	0	0	0
956.5	0	0	0	0	0	0	0
957.5	0	0	0	0	0	0	0
958.5	0	0	0	0	0	0	0
959.5	0	0	0	0	0	0	0
960.5	0	0	0	0	0	0	0
961.5	0	0	0	0	0	0	0
962.5	0	0	0	0	0	0	0
963.5	0	0	0	0	0	0	0
964.5	0	0	0	0	0	0	0
965.5	0	0	0	0	0	0	0
966.5	0	0	0	0	0	0	0
967.5	0	0	0	0	0	0	0
968.5	0	0	0	0	0	0	0
969.5	0	0	0	0	0	0	0
970.5	0	0	0	0	0	0	0
971.5	0	0	0	0	0	0	0
972.5	0	0	0	0	0	0	0
973.5	0	0	0	0	0	0	0
974.5	0	0	0	0	0	0	0
975.5	0	0	0	0	0	0	0
976.5	0	0	0	0	0	0	0
977.5	0	0	0	0	0	0	0
978.5	0	0	0	0	0	0	0
979.5	0	0	0	0	0	0	0
980.5	0	0	0	0	0	0	0
981.5	0	0	0	0	0	0	0
982.5	0	0	0	0	0	0	0
983.5	0	0	0	0	0	0	0
984.5	0	0	0	0	0	0	0
985.5	0	0	0	0	0	0	0
986.5	0	0	0	0	0	0	0
987.5	0	0	0	0	0	0	0
988.5	0	0	0	0	0	0	0
989.5	0	0	0	0	0	0	0
990.5	0	0	0	0	0	0	0
991.5	0	0	0	0	0	0	0
992.5	0	0	0	0	0	0	0
993.5	0	0	0	0	0	0	0
994.5	0	0	0	0	0	0	0
995.5	0	0	0	0	0	0	0
996.5	0	0	0	0	0	0	0
997.5	0	0	0	0	0	0	0
998.5	0	0	0	0	0	0	0
999.5	0	0	0	0	0	0	0
1000.5	0	0	0	0	0	0	0
1001.5	0	0	0	0	0	0	0
1002.5	0	0	0	0	0	0	0
1003.5	0	0	0	0	0	0	0
1004.5	0	0	0	0	0	0	0
1005.5	0	0	0	0	0	0	0
1006.5	0	0	0	0	0	0	0
1007.5	0	0	0	0	0	0	0
1008.5	0	0	0	0	0	0	0
1009.5	0	0	0	0	0	0	0
1010.5	0	0	0	0	0	0	0
1011.5	0	0	0	0	0	0	0
1012.5	0	0	0	0	0	0	0
1013.5	0	0	0	0	0	0	0
1014.5	0	0	0	0	0	0	0
1015.5	0	0	0	0	0	0	0
1016.5	0	0	0	0	0	0	0
1017.5	0	0	0	0	0	0	0
1018.5	0	0	0	0	0	0	0
1019.5	0	0	0	0	0	0	0
1020.5	0	0	0	0	0	0	0
1021.5	0	0	0	0	0	0	0
1022.5	0	0	0	0	0	0	0
1023.5	0	0	0	0	0	0	0
1024.5	0	0	0	0	0	0	0
1025.5	0	0	0	0	0	0	0
1026.5	0	0	0	0	0	0	0
1027.5	0	0	0	0	0	0	0
1028.5	0	0	0	0	0	0	0
1029.5	0	0	0	0	0	0	0
1030.5	0	0	0	0	0	0	0
1031.5	0	0	0	0	0	0	0
1032.5	0	0	0	0	0	0	0
1033.5	0	0	0	0	0	0	0
1034.5	0	0	0	0	0	0	0
1035.5	0	0	0	0	0	0	0
1036.5	0	0	0	0	0	0	0
1037.5	0	0	0	0	0	0	0
1038.5	0	0	0	0	0	0	0
1039.5	0	0	0	0	0	0	0
1040.5	0	0	0	0	0	0	0
1041.5	0	0	0	0	0	0	0
1042.5	0	0	0	0	0	0	0
1043.5	0	0	0	0	0	0	0
1044.5	0	0	0	0	0	0	0
1045.5	0	0	0	0	0	0	0
1046.5	0	0	0	0	0	0	0
1047.5	0	0	0	0	0	0	0
1048.5	0	0	0	0	0	0	0
1049.5	0	0	0	0	0	0	0
1050.5	0	0	0	0	0	0	0
1051.5	0	0	0	0	0	0	0
1052.5	0	0	0	0	0	0	0
1053.5	0	0	0	0	0	0	0
1054.5	0	0	0	0	0	0	0
1055.5	0	0	0	0	0	0	0
1056.5	0	0	0	0	0	0	0
1057.5	0	0	0	0	0	0	0
1058.5	0	0	0	0	0	0	0
1059.5	0	0	0	0	0	0	0
1060.5	0	0	0	0	0	0	0
1061.5	0	0	0	0	0	0	0
1062.5	0	0	0	0	0	0	0
1063.5	0	0	0	0	0	0	0
1064.5	0	0	0	0	0	0	0
1065.5	0	0	0	0	0	0	0
1066.5	0	0	0	0	0	0	0
1067.5	0	0	0	0	0	0	0
1068.5	0	0	0	0	0	0	0
1069.5	0	0	0	0	0	0	0
1070.5	0	0	0	0	0	0	0
1071.5	0	0	0	0	0	0	0
1072.5	0	0	0	0	0	0	0
1073.5	0	0	0	0	0	0	0
1074.5	0	0	0	0	0	0	0
1075.5	0	0	0	0	0	0	0
1076.5	0	0	0	0	0	0	0
1077.5	0	0	0	0	0	0	0
1078.5	0	0	0	0	0	0	0
1079.5	0	0	0	0	0	0	0
1080.5	0	0	0	0	0	0	0
1081.5	0	0	0	0	0	0	0
1082.5	0	0	0	0	0	0	0
1083.5	0	0	0	0	0	0	0
1084.5	0	0	0	0	0	0	0
1085.5	0	0	0	0	0	0	0
1086.5	0	0	0	0	0	0	0
1087.5	0	0	0	0	0	0	0
1088.5	0	0	0	0	0	0	0
1089.5	0	0	0	0	0	0	0
1090.5	0	0	0	0	0	0	0
1091.5	0	0	0	0	0	0	0
1092.5	0	0	0	0	0	0	0
1093.5	0	0	0	0	0	0	0
1094.5	0	0	0	0	0	0	0
1095.5	0	0	0	0	0	0	0
1096.5	0	0	0	0	0	0	0
1097.5	0	0	0	0	0	0	0
1098.5	0	0	0	0	0	0	0
1099.5	0	0	0	0	0	0	0
1100.5	0	0	0	0	0	0	0
1101.5	0	0	0	0	0	0	0
1102.5	0	0	0	0	0	0	0
1103.5	0	0	0	0	0	0	0
1104.5	0	0	0	0	0	0	0
1105.5	0	0	0	0	0	0	0
1106.5	0	0	0	0	0	0	0
1107.5	0	0	0	0	0	0	0
1108.5	0	0	0	0	0	0	0
1109.5	0	0	0	0	0	0	0
1110.5	0	0	0	0	0	0	0
1111.5	0	0	0	0	0	0	0
1112.5	0	0	0	0	0	0	0
1113.5	0	0	0	0	0	0	0
1114.5	0	0	0	0	0	0	0
1115.5	0	0	0	0	0	0	0
1116.5	0	0	0	0	0	0	0
1117.5	0	0	0	0	0	0	0
1118.5	0	0	0	0	0	0	0
1119.5	0	0	0	0	0	0	0
1120.5	0	0	0	0	0	0	0
1121.5	0	0	0	0	0	0	0
1122.5	0	0	0	0	0	0	0
1123.5	0	0	0	0	0	0	0
1124.5	0	0	0	0	0	0	0
1125.5	0	0	0	0	0	0	0
1126.5	0	0	0	0	0	0	0
1127.5	0	0	0	0	0	0	0
1128.5	0	0	0	0	0	0	0
1129.5	0	0	0	0	0	0	0
1130.5	0	0	0	0	0	0	0
1131.5	0	0	0	0	0	0	0
1132.5	0	0	0	0	0	0	0
1133.5	0	0	0	0	0	0	0
1134.5	0	0	0	0	0	0	0
1135.5	0	0	0	0	0	0	0
1136.5	0	0	0	0	0	0	0
1137.5	0	0	0	0	0	0	0
1138.5	0	0	0	0	0	0	0
1139.5	0	0	0	0	0	0	0
1140.5	0	0	0	0	0	0	0
1141.5	0	0	0	0	0	0	0
1142.5	0	0	0	0	0	0	0
1143.5	0	0	0	0	0	0	0
1144.5	0	0	0	0	0	0	0
1145.5	0	0	0	0	0	0	0
1146.5	0	0	0	0	0	0	0
1147.5	0	0	0	0	0	0	0
1148.5	0	0	0	0	0	0	0
1149.5	0	0	0	0	0	0	0
1150.5	0	0	0	0	0	0	0
1151.5	0	0	0	0	0	0	0
1152.5	0	0	0	0	0	0	0
1153.5	0	0	0	0	0	0	0
1154.5	0	0	0	0	0	0	0
1155.5	0	0	0	0	0	0	0
1156.5	0	0	0	0	0	0	0
1157.5	0	0	0	0	0	0	0
1158.5	0	0	0	0	0	0	0
1159.5	0	0	0	0	0	0	0
1160.5	0	0	0	0	0	0	0
1161.5	0	0	0	0	0	0	0
1162.5	0	0	0	0	0	0	0
1163.5	0	0	0	0	0	0	0
1164.5	0	0	0	0	0	0	0
1165.5	0	0	0	0	0	0	0
1166.5	0	0	0	0	0	0	0
1167.5	0	0	0	0	0	0	0
1168.5	0	0	0	0	0	0	0
1169.5	0	0	0	0	0	0	0
1170.5	0	0	0	0	0	0	0
1171.5	0	0	0	0	0	0	0
1172.5	0	0	0	0	0	0	0
1173.5	0	0	0	0	0	0	0
1174.5	0	0	0	0	0	0	0
1175.5	0	0	0	0	0	0	0
1176.5	0	0	0	0	0	0	0
1177.5	0	0	0	0	0	0	0
1178.5	0	0	0	0	0	0	0
1179.5	0	0	0	0	0	0	0
1180.5	0	0	0	0	0	0	0
1181.5	0	0	0	0	0	0	0
1182.5	0	0	0	0	0	0	0
1183.5	0	0	0	0	0	0	0
1184.5	0	0	0	0	0	0	0
1185.5	0	0	0	0	0	0	0
1186.5	0	0	0	0	0	0	0
1187.5	0	0	0	0	0	0	0
1188.5	0	0	0	0	0	0	0
1189.5	0	0	0	0	0	0	0
1190.5	0	0	0	0	0	0	0
1191.5	0	0	0	0	0	0	0
1192.5	0	0	0	0	0	0	0
1193.5	0	0	0	0	0	0	0
1194.5	0	0	0	0	0	0	0
1195.5	0	0	0	0	0	0	0
1196.5	0	0	0	0	0	0	0
1197.5	0	0	0	0	0	0	0
1198.5	0	0	0	0	0	0	0
1199.5	0	0	0	0	0	0	0
1200.5	0	0	0	0	0	0	0
1201.5	0	0	0	0	0	0	0
1202.5	0	0	0	0	0	0	0
1203.5	0	0	0	0	0	0	0
1204.5	0	0	0	0	0	0	0
1205.5	0	0	0	0	0	0	0
1206.5	0	0	0	0	0	0	0
1207.5	0	0	0	0	0	0	0
1208.5	0	0	0	0	0	0	0
1209.5	0	0	0	0	0	0	0
1210.5	0	0	0	0	0	0	0
1211.5	0	0	0	0	0	0	0
1212.5	0	0	0	0	0	0	0
1213.5	0	0	0	0	0	0	0
1214.5	0	0	0	0	0	0	0
1215.5	0	0	0	0	0	0	0
1216.5	0	0	0	0	0	0	0
1217.5	0	0	0	0	0	0	0
1218.5	0	0	0	0	0	0	0
1219.5	0	0	0	0	0	0	0
1220.5	0	0	0	0	0	0	0
1221.5	0	0	0	0	0	0	0
1222.5	0	0	0	0	0	0	0
1223.5	0	0	0	0	0	0	0
1224.5	0	0	0	0	0	0	0
1225.5	0	0	0	0	0	0	0
1226.5	0	0	0	0	0	0	0
1227.5	0	0	0	0	0	0	0
1228.5	0	0	0	0	0	0	0
1229.5	0	0	0	0	0	0	0
1230.5	0	0	0	0	0	0	0
1231.5	0	0	0	0	0	0	0
1232.5	0	0	0	0	0	0	0
1233.5	0	0	0	0	0	0	0
1234.5	0	0	0	0	0	0	0
1235.5	0	0	0	0	0	0	0
1236.5	0	0	0	0	0	0	0
1237.5	0	0	0	0	0	0	0
1238.5	0	0	0	0	0	0	0
1239.5	0	0	0	0	0	0	0
1240.5	0	0	0	0	0	0	0
1241.5	0	0	0	0	0	0	0
1242.5	0	0	0	0	0	0	0
1243.5	0	0	0	0	0	0	0
1244.5	0	0	0	0	0	0	0
1245.5	0	0	0	0	0	0	0
1246.5	0	0	0	0	0	0	0
1247.5	0	0	0	0	0	0	0
1248.5	0	0	0	0	0	0	0
1249.5	0	0	0	0	0	0	0
1250.5	0	0	0	0	0	0	0
1251.5	0	0	0	0	0	0	0
1252.5	0	0	0	0	0	0	0
1253.5	0	0	0	0	0	0	0
1254.5	0	0	0	0	0	0	0
1255.5	0	0	0	0	0	0	0
1256.5	0	0	0	0	0	0	0
1257.5	0	0	0	0	0	0	0
1258.5	0	0	0	0	0	0	0
1259.5	0	0	0	0	0	0	0
1260.5	0	0	0	0	0	0	0
1261.5	0	0	0	0	0	0	0
1262.5	0	0	0	0	0	0	0
1263.5	0	0	0	0	0	0	0
1264.5	0	0	0	0	0	0	0
1265.5	0	0	0	0	0	0	0
1266.5	0	0	0	0	0	0	0
1267.5	0	0	0	0	0	0	0
1268.5	0	0	0	0	0	0	0
1269.5	0	0	0	0	0	0	0
1270.5	0	0	0	0	0	0	0
1271.5	0	0	0	0	0	0	0
1272.5	0	0	0	0	0	0	0
1273.5	0	0	0	0	0	0	0
1274.5	0	0	0	0	0	0	0
1275.5	0	0	0	0	0	0	0
1276.5	0	0	0	0	0	0	0
1277.5	0	0	0	0	0	0	0
1278.5	0	0	0	0	0	0	0
1279.5	0	0	0	0	0	0	0
1280.5	0	0	0	0	0	0	0
1281.5	0	0	0	0	0	0	0
1282.5	0	0	0	0	0	0	0
1283.5	0	0	0	0	0	0	0
1284.5	0	0	0	0	0	0	0
1285.5	0	0	0	0	0	0	0
1286.5	0	0	0	0	0	0	0
1287.5	0	0	0	0	0	0	0
1288.5	0	0	0	0	0	0	0
1289.5	0	0	0	0	0	0	0
1290.5	0	0	0	0	0	0	0
1291.5	0	0	0	0	0	0	0
1292.5	0	0	0	0	0	0	0
1293.5	0	0	0	0	0	0	0
1294.5	0	0	0	0	0	0	0
1295.5	0	0	0	0	0	0	0
1296.5	0	0	0	0	0	0	0
1297.5	0	0	0	0	0	0	0
1298.5	0	0	0	0	0	0	0
1299.5	0	0	0	0	0	0	0
1300.5	0	0	0	0	0	0	0
1301.5	0	0	0	0	0	0	0
1302.5	0	0	0	0	0	0	0
1303.5	0	0	0	0	0	0	0
1304.5	0	0	0	0	0	0	0
1305.5	0	0	0	0	0	0	0
1306.5	0	0	0	0	0	0	0
1307.5	0	0	0	0	0	0	0
1308.5	0	0	0	0	0	0	0
1309.5	0	0	0	0	0	0	0
1310.5	0	0	0	0	0	0	0
1311.5	0	0	0	0	0	0	0
1312.5	0	0	0	0	0	0	0
1313.5	0	0	0	0	0	0	0
1314.5	0	0	0	0	0	0	0
1315.5	0	0	0	0	0	0	0
1316.5	0	0	0	0	0	0	0
1317.5	0	0	0	0	0	0	0
1318.5	0	0	0	0	0	0	0
1319.5	0	0	0	0	0	0	0
1320.5	0	0	0	0	0	0	0
1321.5	0	0	0	0	0	0	0
1322.5	0	0	0	0	0	0	0
1323.5	0	0	0	0	0	0	0
1324.5	0	0	0	0	0	0	0
1325.5	0	0	0	0	0	0	0
1326.5	0	0	0	0	0	0	0
1327.5	0	0	0	0	0	0	0
1328.5	0	0	0	0	0	0	0
1329.5	0	0	0	0	0	0	0
1330.5	0	0	0	0	0	0	0
1331.5	0	0	0	0	0	0	0
1332.5	0	0	0	0	0	0	0
1333.5	0	0	0	0	0	0	0
1334.5	0	0	0	0	0	0	0
1335.5	0	0	0	0	0	0	0
1336.5	0	0	0	0	0	0	0
1337.5	0	0	0	0	0	0	0
1338.5	0	0	0	0	0	0	0
1339.5	0	0	0	0	0	0	0
1340.5	0	0	0	0	0	0	0
1341.5	0	0	0	0	0	0	0
1342.5	0	0	0	0	0	0	0
1343.5	0	0	0	0	0	0	0
1344.5	0	0	0	0	0	0	0
1345.5	0	0	0	0	0	0	0
1346.5	0	0	0	0	0	0	0
1347.5	0	0	0	0	0	0	0
1348.5	0	0	0	0	0	0	0
1349.5	0	0	0	0	0	0	0
1350.5	0	0	0	0	0	0	0
1351.5	0	0	0	0	0	0	0
1352.5	0	0	0	0	0	0	0
1353.5	0	0	0	0	0	0	0
1354.5	0	0	0	0	0	0	0
1355.5	0	0	0	0	0	0	0
1356.5	0	0	0	0	0	0	0
1357.5	0	0	0	0	0	0	0
1358.5	0	0	0	0	0	0	0
1359.5	0	0	0	0	0	0	0
1360.5	0	0	0	0	0	0	0
1361.5	0	0	0	0	0	0	0
1362.5	0	0	0	0	0	0	0
1363.5	0	0	0	0	0	0	0
1364.5	0	0	0	0	0	0	0
1365.5	0	0	0	0	0	0	0
1366.5	0	0	0	0	0	0	0
1367.5	0	0	0	0	0	0	0
1368.5	0	0	0	0	0	0	0
1369.5	0	0	0	0	0	0	0
1370.5	0	0	0	0	0	0	0
1371.5	0	0	0	0	0	0	0
1372.5	0	0	0	0	0	0	0
1373.5	0	0	0	0	0	0	0
1374.5	0	0	0	0	0	0	0
1375.5	0	0	0	0	0	0	0
1376.5	0	0	0	0	0	0	0
1377.5	0	0	0	0	0	0	0
1378.5	0	0	0	0	0	0	0
1379.5	0	0	0	0	0	0	0
1380.5	0	0	0	0	0	0	0
1381.5	0	0	0	0	0	0	0
1382.5	0	0	0	0	0	0	0
1383.5	0	0	0	0	0	0	0
1384.5	0	0	0	0	0	0	0
1385.5	0	0	0	0	0	0	0
1386.5	0	0	0	0	0	0	0
1387.5	0	0	0	0	0	0	0
1388.5	0	0	0	0	0	0	0
1389.5	0	0	0	0	0	0	0
1390.5	0	0	0	0	0	0	0
1391.5	0	0	0	0	0	0	0
1392.5	0	0	0	0	0	0	0
1393.5	0	0	0	0	0	0	0
1394.5	0	0	0	0	0	0	0
1395.5	0	0	0	0	0	0	0
1396.5	0	0	0	0	0	0	0
1397.5	0	0	0	0	0	0	0
1398.5	0	0	0	0	0	0	0
1399.5	0	0	0	0	0	0	0
1400.5	0	0	0	0	0	0	0
1401.5	0	0	0	0	0	0	0
1402.5	0	0	0	0	0	0	0
1403.5	0	0	0	0	0	0	0
1404.5	0	0	0	0	0	0	0
1405.5	0	0	0	0	0	0	0
1406.5	0	0	0	0	0	0	0
1407.5	0	0	0	0	0	0	0
1408.5	0	0	0	0	0	0	0
1409.5	0	0	0	0	0	0	0
1410.5	0	0	0	0	0	0	0
1411.5	0	0	0	0	0	0	0
1412.5	0	0	0	0	0	0	0
1413.5	0	0	0	0	0	0	0
1414.5	0	0	0	0	0	0	0
1415.5	0	0	0	0	0	0	0
1416.5	0	0	0	0	0	0	0
1417.5	0	0	0	0	0	0	0
1418.5	0	0	0	0	0	0	0
1419.5	0	0	0	0	0	0	0
1420.5	0	0	0	0	0	0	0
1421.5	0	0	0	0	0	0	0
1422.5	0	0	0	0	0	0	0
1423.5	0	0	0	0	0	0	0
1424.5	0	0	0	0	0	0	0
1425.5	0	0	0	0	0	0	0
1426.5	0	0	0	0	0	0	0
1427.5	0	0	0	0	0	0	0
1428.5	0	0	0	0	0	0	0
1429.5	0	0	0	0	0	0	0
1430.5	0	0	0	0	0	0	0
1431.5	0	0	0	0	0	0	0
1432.5	0	0	0	0	0	0	0
1433.5	0	0	0	0	0	0	0
1434.5	0	0	0	0	0	0	0
1435.5	0	0	0	0	0	0	0
1436.5	0	0	0	0	0	0	0
1437.5	0	0	0	0	0	0	0
1438.5	0	0	0	0	0	0	0
1439.5	0	0	0	0	0	0	0
1440.5	0	0	0	0	0	0	0
1441.5	0	0	0	0	0	0	0
1442.5	0	0	0	0	0	0	0
1443.5	0	0	0	0	0	0	0
1444.5	0	0	0	0	0	0	0
1445.5	0	0	0	0	0	0	0
1446.5	0	0	0	0	0	0	0
1447.5	0	0	0	0	0	0	0
1448.5	0	0	0	0	0	0	0
1449.5	0	0	0	0	0	0	0
1450.5	0	0	0	0	0	0	0
1451.5	0	0	0	0	0	0	0
1452.5	0	0	0	0	0	0	0
1453.5	0	0	0	0	0	0	0
1454.5	0	0	0	0	0	0	0
1455.5	0	0	0	0	0	0	0
1456.5	0	0	0	0	0	0	0
1457.5	0	0	0	0	0	0	0
1458.5	0	0	0	0	0	0	0
1459.5	0	0	0	0	0	0	0
1460.5	0	0	0	0	0	0	0
1461.5	0	0	0	0	0	0	0
1462.5	0	0	0	0	0	0	0
1463.5	0	0	0	0	0	0	0
1464.5	0	0	0	0	0	0	0
1465.5	0	0	0	0	0	0	0
1466.5	0	0	0	0	0	0	0
1467.5	0	0	0	0	0	0	0
1468.5	0	0	0	0	0	0	0
1469.5	0	0	0	0	0	0	0
1470.5	0	0	0	0	0	0	0
1471.5	0	0	0	0	0	0	0
1472.5	0	0	0	0	0	0	0
1473.5	0	0	0	0	0	0	0
1474.5	0	0	0	0	0	0	0
1475.5	0	0	0	0	0	0	0
1476.5	0	0	0	0	0	0	0
1477.5	0	0	0	0	0	0	0
1478.5	0	0	0	0	0	0	0
1479.5	0	0	0	0	0	0	0
1480.5	0	0	0	0	0	0	0
1481.5	0	0	0	0	0	0	0
1482.5	0	0	0	0	0	0	0
1483.5	0	0	0	0	0	0	0
1484.5	0	0	0	0	0	0	0
1485.5	0	0	0	0	0	0	0
1486.5	0	0	0	0	0	0	0
1487.5	0	0	0	0	0	0	0
1488.5	0	0	0	0	0	0	0
1489.5	0	0	0	0	0	0	0
1490.5	0	0	0	0	0	0	0
1491.5	0	0	0	0	0	0	0
1492.5	0	0	0	0	0	0	0
1493.5	0	0	0	0	0	0	0
1494.5	0	0	0	0	0	0	0
1495.5	0	0	0	0	0	0	0
1496.5	0	0	0	0	0	0	0
1497.5	0	0	0	0	0	0	0
1498.5	0	0	0	0	0	0	0
1499.5	0	0	0	0	0	0	0
1500.5	0	0	0	0	0	0	0
1501.5	0	0	0	0	0	0	0
1502.5	0	0	0	0	0	0	0
1503.5	0	0	0	0	0	0	0
1504.5	0	0	0	0	0	0	0
1505.5	0	0	0	0	0	0	0
1506.5	0	0	0	0	0	0	0
1507.5	0	0	0	0	0	0	0
1508.5	0	0	0	0	0	0	0
1509.5	0	0	0	0	0	0	0
1510.5	0	0	0	0	0	0	0
1511.5	0	0	0	0	0	0	0
1512.5	0	0	0	0	0	0	0
1513.5	0	0	0	0	0	0	0
1514.5	0	0	0	0	0	0	0
1515.5	0	0	0	0	0	0	0
1516.5	0	0	0	0	0	0	0
1517.5	0	0	0	0	0	0	0
1518.5	0	0	0	0	0	0	0
1519.5	0	0	0	0	0	0	0
1520.5	0	0	0	0	0	0	0
1521.5	0	0	0	0	0	0	0
1522.5	0	0	0	0	0	0	0
1523.5	0	0	0	0	0	0	0
1524.5	0	0	0	0	0	0	0
1525.5	0	0	0	0	0	0	0
1526.5	0	0	0	0	0	0	0
1527.5	0	0	0	0	0	0	0
1528.5	0	0	0	0	0	0	0
1529.5	0	0	0	0	0	0	0
1530.5	0	0	0	0	0	0	0
1531.5	0	0	0	0	0	0	0
1532.5	0	0	0	0	0	0	0
1533.5	0	0	0	0	0	0	0
1534.5	0	0	0	0	0	0	0
1535.5	0	0	0	0	0	0	0
1536.5	0	0	0	0	0	0	0
1537.5	0	0	0	0	0	0	0
1538.5	0	0	0	0	0	0	0
1539.5	0	0	0	0	0	0	0
1540.5	0	0	0	0	0	0	0
1541.5	0	0	0	0	0	0	0
1542.5	0	0	0	0	0	0	0
1543.5	0	0	0	0	0	0	0
1544.5	0	0	0	0	0	0	0
1545.5	0	0	0	0	0	0	0
1546.5	0	0	0	0	0	0	0
1547.5	0	0	0	0	0	0	0
1548.5	0	0	0	0	0	0	0
1549.5	0	0	0	0	0	0	0
1550.5	0	0	0	0	0	0	0
1551.5	0	0	0	0	0	0	0
1552.5	0	0	0	0	0	0	0
1553.5	0	0	0	0	0	0	0
1554.5	0	0	0	0	0	0	0
1555.5	0	0	0	0	0	0	0
1556.5	0	0	0	0	0	0	0
1557.5	0	0	0	0	0	0	0
1558.5	0	0	0	0	0	0	0
1559.5	0	0	0	0	0	0	0
1560.5	0	0	0	0	0	0	0
1561.5	0	0	0	0	0	0	0
1562.5	0	0	0	0	0	0	0
1563.5	0	0	0	0	0	0	0
1564.5	0	0	0	0	0	0	0
1565.5	0	0	0	0	0	0	0
1566.5	0	0	0	0	0	0	0
1567.5	0	0	0	0	0	0	0
1568.5	0	0	0	0	0	0	0
1569.5	0	0	0	0	0	0	0
1570.5	0	0	0	0	0	0	0
1571.5	0	0	0	0	0	0	0
1572.5	0	0	0	0	0	0	0
1573.5	0	0	0	0	0	0	0
1574.5	0	0	0	0	0	0	0
1575.5	0	0	0	0	0	0	0
1576.5	0	0	0	0	0	0	0
1577.5	0	0	0	0	0	0	0
1578.5	0	0	0	0	0	0	0
1579.5	0	0	0	0	0	0	0
1580.5	0	0	0	0	0	0	0
1581.5	0	0	0	0	0	0	0
1582.5	0	0	0	0	0	0	0
1583.5	0	0	0	0	0	0	0
1584.5	0	0	0	0	0	0	0
1585.5	0	0	0	0	0	0	0
1586.5	0	0	0	0	0	0	0
1587.5	0	0	0	0	0	0	0
1588.5	0	0	0	0	0	0	0
1589.5	0	0	0	0	0	0	0
1590.5	0	0	0	0	0	0	0
1591.5	0	0	0	0	0	0	0
1592.5	0	0	0	0	0	0	0
1593.5	0	0	0	0	0	0	0
1594.5	0	0	0	0	0	0	0
1595.5	0	0	0	0	0	0	0
1596.5	0	0	0	0	0	0	0
1597.5	0	0	0	0	0	0	0
1598.5	0	0	0	0	0	0	0
1599.5	0	0	0	0	0	0	0
1600.5	0	0	0	0	0	0	0
1601.5	0	0	0	0	0	0	0
1602.5	0	0	0	0	0	0	0
1603.5	0	0	0	0	0	0	0
1604.5	0	0	0	0	0	0	0
1605.5	0	0	0	0	0	0	0
1606.5	0	0	0	0	0	0	0
1607.5	0	0	0	0	0	0	0
1608.5	0	0	0	0	0	0	0
1609.5	0	0	0	0	0	0	0
1610.5	0	0	0	0	0	0	0
1611.5	0	0	0	0	0	0	0
1612.5	0	0	0	0	0	0	0
1613.5	0	0	0	0	0	0	0
1614.5	0	0	0	0	0	0	0
1615.5	0	0	0	0	0	0	0
1616.5	0	0	0	0	0	0	0
1617.5	0	0	0	0	0	0	0
1618.5	0	0	0	0	0	0	0
1619.5	0	0	0	0	0	0	0
1620.5	0	0	0	0	0	0	0
1621.5	0	0	0	0	0	0	0
1622.5	0	0	0	0	0	0	0
1623.5	0	0	0	0	0	0	0
1624.5	0	0	0	0	0	0	0
1625.5	0	0	0	0	0	0	0
1626.5	0	0	0	0	0	0	0
1627.5	0	0	0	0	0	0	0
1628.5	0	0	0	0	0	0	0
1629.5	0	0	0	0	0	0	0
1630.5	0	0	0	0	0	0	0
1631.5	0	0	0	0	0	0	0
1632.5	0	0	0	0	0	0	0
1633.5	0	0	0	0	0	0	0
1634.5	0	0	0	0	0	0	0
1635.5	0	0	0	0	0	0	0
1636.5	0	0	0	0	0	0	0
1637.5	0	0	0	0	0	0	0
1638.5	0	0	0	0	0	0	0
1639.5	0	0	0	0	0	0	0
1640.5	0	0	0	0	0	0	0
1641.5	0	0	0	0	0	0	0
1642.5	0	0	0	0	0	0	0
1643.5	0	0	0	0	0	0	0
1644.5	0	0	0	0	0	0	0
1645.5	0	0	0	0	0	0	0
1646.5	0	0	0	0	0	0	0
1647.5	0	0	0	0	0	0	0
1648.5	0	0	0	0	0	0	0
1649.5	0	0	0	0	0	0	0
1650.5	0	0	0	0	0	0	0
1651.5	0	0	0	0	0	0	0
1652.5	0	0	0	0	0	0	0
1653.5	0	0	0	0	0	0	0
1654.5	0	0	0	0	0	0	0
1655.5	0	0	0	0	0	0	0
1656.5	0	0	0	0	0	0	0
1657.5	0	0	0	0	0	0	0
1658.5	0	0	0	0	0	0	0
1659.5	0	0	0	0	0	0	0
1660.5	0	0	0	0	0	0	0
1661.5	0	0	0	0	0	0	0
1662.5	0	0	0	0	0	0	0
1663.5	0	0	0	0	0	0	0
1664.5	0	0	0	0	0	0	0
1665.5	0	0	0	0	0	0	0
1666.5	0	0	0	0	0	0	0
1667.5	0	0	0	0	0	0	0
1668.5	0	0	0	0	0	0	0
1669.5	0	0	0	0	0	0	0
1670.5	0	0	0	0	0	0	0
1671.5	0	0	0	0	0	0	0
1672.5	0	0	0	0	0	0	0
1673.5	0	0	0	0	0	0	0
1674.5	0	0	0	0	0	0	0
1675.5	0	0	0	0	0	0	0
1676.5	0	0	0	0	0	0	0
1677.5	0	0	0	0	0	0	0
1678.5	0	0	0	0	0	0	0
1679.5	0	0	0	0	0	0	0
1680.5	0	0	0	0	0	0	0
1681.5	0	0	0	0	0	0	0
1682.5	0	0	0	0	0	0	0
1683.5	0	0	0	0	0	0	0
1684.5	0	0	0	0	0	0	0
1685.5	0	0	0	0	0	0	0
1686.5	0	0	0	0	0	0	0
1687.5	0	0	0	0	0	0	0
1688.5	0	0	0	0	0	0	0
1689.5	0	0	0	0	0	0	0
1690.5	0	0	0	0	0	0	0
1691.5	0	0	0	0	0	0	0
1692.5	0	0	0	0	0	0	0
1693.5	0	0	0	0	0	0	0
1694.5	0	0	0	0	0	0	0
1695.5	0	0	0	0	0	0	0
1696.5	0	0	0	0	0	0	0
1697.5	0	0	0	0	0	0	0
1698.5	0	0	0	0	0	0	0
1699.5	0	0	0	0	0	0	0
1700.5	0	0	0	0	0	0	0
1701.5	0	0	0	0	0	0	0
1702.5	0	0	0	0	0	0	0
1703.5	0	0	0	0	0	0	0
1704.5	0	0	0	0	0	0	0
1705.5	0	0	0	0	0	0	0
1706.5	0	0	0	0	0	0	0
1707.5	0	0	0	0	0	0	0
1708.5	0	0	0	0	0	0	0
1709.5	0	0	0	0	0	0	0
1710.5	0	0	0	0	0	0	0
1711.5	0	0	0	0	0	0	0
1712.5	0	0	0	0	0	0	0
1713.5	0	0	0	0	0	0	0
1714.5	0	0	0	0	0	0	0
1715.5	0	0	0	0	0	0	0
1716.5	0	0	0	0	0	0	0
1717.5	0	0	0	0	0	0	0
1718.5	0	0	0	0	0	0	0
1719.5	0	0	0	0	0	0	0
1720.5	0	0	0	0	0	0	0
1721.5	0	0	0	0	0	0	0
1722.5	0	0	0	0	0	0	0
1723.5	0	0	0	0	0	0	0
1724.5	0	0	0	0	0	0	0
1725.5	0	0	0	0	0	0	0
1726.5	0	0	0	0	0	0	0
1727.5	0	0	0	0	0	0	0
1728.5	0	0	0	0	0	0	0
1729.5	0	0	0	0	0	0	0
1730.5	0	0	0	0	0	0	0
1731.5	0	0	0	0	0	0	0
1732.5	0	0	0	0	0	0	0
1733.5	0	0	0	0	0	0	0
1734.5	0	0	0	0	0	0	0
1735.5	0	0	0	0	0	0	0
1736.5	0	0	0	0	0	0	0
1737.5	0	0	0	0	0	0	0
1738.5	0	0	0	0	0	0	0
1739.5	0	0	0	0	0	0	0
1740.5	0	0	0	0	0	0	0
1741.5	0	0	0	0	0	0	0
1742.5	0	0	0	0	0	0	0
1743.5	0	0	0	0	0	0	0
1744.5	0	0	0	0	0	0	0
1745.5	0	0	0	0	0	0	0
1746.5	0	0	0	0	0	0	0
1747.5	0	0	0	0	0	0	0
1748.5	0	0	0	0	0	0	0
1749.5	0	0	0	0	0	0	0
1750.5	0	0	0	0	0	0	0
1751.5	0	0	0	0	0	0	0
1752.5	0	0	0	0	0	0	0
1753.5	0	0	0	0	0	0	0
1754.5	0	0	0	0	0	0	0
1755.5	0	0	0	0	0	0	0
1756.5	0	0	0	0	0	0	0
1757.5	0	0	0	0	0	0	0
1758.5	0	0	0	0	0	0	0
1759.5	0	0	0	0	0	0	0
1760.5	0	0	0	0	0	0	0
1761.5	0	0	0	0	0	0	0
1762.5	0	0	0	0	0	0	0
1763.5	0	0	0	0	0	0	0
1764.5	0	0	0	0	0	0	0
1765.5	0	0	0	0	0	0	0
1766.5	0	0	0	0	0	0	0
1767.5	0	0	0	0	0	0	0
1768.5	0	0	0	0	0	0	0
1769.5	0	0	0	0	0	0	0
1770.5	0	0	0	0	0	0	0
1771.5	0	0	0	0	0	0	0
1772.5	0	0	0	0	0	0	0
1773.5	0	0	0	0	0	0	0
1774.5	0	0	0	0	0	0	0
1775.5	0	0	0	0	0	0	0
1776.5	0	0	0	0	0	0	0
1777.5	0	0	0	0	0	0	0
1778.5	0	0	0	0	0	0	0
1779.5	0	0	0	0	0	0	0
1780.5	0	0	0	0	0	0	0
1781.5	0	0	0	0	0	0	0
1782.5	0	0	0	0	0	0	0
1783.5	0	0	0	0	0	0	0
1784.5	0	0	0	0	0	0	0
1785.5	0	0	0	0	0	0	0
1786.5	0	0	0	0	0	0	0
1787.5	0	0	0	0	0	0	0
1788.5	0	0	0	0	0	0	0
1789.5	0	0	0	0	0	0	0
1790.5	0	0	0	0	0	0	0
1791.5	0	0	0	0	0	0	0
1792.5	0	0	0	0	0	0	0
1793.5	0	0	0	0	0	0	0
1794.5	0	0	0	0	0	0	0
1795.5	0	0	0	0	0	0	0
1796.5	0	0	0	0	0	0	0
1797.5	0	0	0	0	0	0	0
1798.5	0	0	0	0	0	0	0
1799.5	0	0	0	0	0	0	0
1800.5	0	0	0	0	0	0	0
1801.5	0	0	0	0	0	0	0
1802.5	0	0	0	0	0	0	0
1803.5	0	0	0	0	0	0	0
1804.5	0	0	0	0	0	0	0
1805.5	0	0	0	0	0	0	0
1806.5	0	0	0	0	0	0	0
1807.5	0	0	0	0	0	0	0
1808.5	0	0	0	0	0	0	0
1809.5	0	0	0	0	0	0	0
1810.5	0	0	0	0	0	0	0
1811.5	0	0	0	0	0	0	0
1812.5	0	0	0	0	0	0	0
1813.5	0	0	0	0	0	0	0
1814.5	0	0	0	0	0	0	0
1815.5	0	0	0	0	0	0	0
1816.5	0	0	0	0	0	0	0
1817.5	0	0	0	0	0	0	0
1818.5	0	0	0	0	0	0	0
1819.5	0	0	0	0	0	0	0
1820.5	0	0	0	0	0	0	0
1821.5	0	0	0	0	0	0	0
1822.5	0	0	0	0	0	0	0
1823.5	0	0	0	0	0	0	0
1824.5	0	0	0	0	0	0	0
1825.5	0	0	0	0	0	0	0
1826.5	0	0	0	0	0	0	0
1827.5	0	0	0	0	0	0	0
1828.5	0	0	0	0	0	0	0
1829.5	0	0	0	0	0	0	0
1830.5	0	0	0	0	0	0	0
1831.5	0	0	0	0	0	0	0
1832.5	0	0	0	0	0	0	0
1833.5	0	0	0	0	0	0	0
1834.5	0	0	0	0	0	0	0
1835.5	0	0	0	0	0	0	0
1836.5	0	0	0	0	0	0	0
1837.5	0	0	0	0	0	0	0
1838.5	0	0	0	0	0	0	0
1839.5	0	0	0	0	0	0	0
1840.5	0	0	0	0	0	0	0
1841.5	0	0	0	0	0	0	0
1842.5	0	0	0	0	0	0	0
1843.5	0	0	0	0	0	0	0
1844.5	0	0	0	0	0	0	0
1845.5	0	0	0	0	0	0	0
1846.5	0	0	0	0	0	0	0
1847.5	0	0	0	0	0	0	0
1848.5	0	0	0	0	0	0	0
1849.5	0	0	0	0	0	0	0
1850.5	0	0	0	0	0	0	0
1851.5	0	0	0	0	0	0	0
1852.5	0	0	0	0	0	0	0
1853.5	0	0	0	0	0	0	0
1854.5	0	0	0	0	0	0	0
1855.5	0	0	0	0	0	0	0
1856.5	0	0	0	0	0	0	0
1857.5	0	0	0	0	0	0	0
1858.5	0	0	0	0	0	0	0
1859.5	0	0	0	0	0	0	0
1860.5	0	0	0	0	0	0	0
1861.5	0	0	0	0	0	0	0
1862.5	0	0	0	0	0	0	0
1863.5	0	0	0	0	0	0	0
1864.5	0	0	0	0	0	0	0
1865.5	0	0	0	0	0	0	0
1866.5	0	0	0	0	0	0	0
1867.5	0	0	0	0	0	0	0
1868.5	0	0	0	0	0	0	0
1869.5	0	0	0	0	0	0	0
1870.5	0	0	0	0	0	0	0
1871.5	0	0	0	0	0	0	0
1872.5	0	0	0	0	0	0	0
1873.5	0	0	0	0	0	0	0
1874.5	0	0	0	0	0	0	0
1875.5	0	0	0	0	0	0	0
1876.5	0	0	0	0	0	0	0
1877.5	0	0	0	0	0	0	0
1878.5	0	0	0	0	0	0	0
1879.5	0	0	0	0	0	0	0
1880.5	0	0	0	0	0	0	0
1881.5	0	0	0	0	0	0	0
1882.5	0	0	0	0	0	0	0
1883.5	0	0	0	0	0	0	0
1884.5	0	0	0	0	0	0	0
1885.5	0	0	0	0	0	0	0
1886.5	0	0	0	0	0	0	0
1887.5	0	0	0	0	0	0	0
1888.5	0	0	0	0	0	0	0
1889.5	0	0	0	0	0	0	0
1890.5	0	0	0	0	0	0	0
1891.5	0	0	0	0	0	0	0
1892.5	0	0	0	0	0	0	0
1893.5	0	0	0	0	0	0	0
1894.5	0	0	0	0	0	0	0
1895.5	0	0	0	0	0	0	0
1896.5	0	0	0	0	0	0	0
1897.5	0	0	0	0	0	0	0
1898.5	0	0	0	0	0	0	0
1899.5	0	0	0	0	0	0	0
1900.5	0	0	0	0	0	0	0
1901.5	0	0	0	0	0	0	0
1902.5	0	0	0	0	0	0	0
1903.5	0	0	0	0	0	0	0
1904.5	0	0	0	0	0	0	0
1905.5	0	0	0	0	0	0	0
1906.5	0	0	0	0	0	0	0
1907.5	0	0	0	0	0	0	0
1908.5	0	0	0	0	0	0	0
1909.5	0	0	0	0	0	0	0
1910.5	0	0	0	0	0	0	0
1911.5	0	0	0	0	0	0	0
1912.5	0	0	0	0	0	0	0
1913.5	0	0	0	0	0	0	0
1914.5	0	0	0	0	0	0	0
1915.5	0	0	0	0	0	0	0
1916.5	0	0	0	0	0	0	0
1917.5	0	0	0	0	0	0	0
1918.5	0	0	0	0	0	0	0
1919.5	0	0	0	0	0	0	0
1920.5	0	0	0	0	0	0	0
1921.5	0	0	0	0	0	0	0
1922.5	0	0	0	0	0	0	0
1923.5	0	0	0	0	0	0	0
1924.5	0	0	0	0	0	0	0
1925.5	0	0	0	0	0	0	0
1926.5	0	0	0	0	0	0	0
1927.5	0	0	0	0	0	0	0
1928.5	0	0	0	0	0	0	0
1929.5	0	0	0	0	0	0	0
1930.5	0	0	0	0	0	0	0
1931.5	0	0	0	0	0	0	0
1932.5	0	0	0	0	0	0	0
1933.5	0	0	0	0	0	0	0
1934.5	0	0	0	0	0	0	0
1935.5	0	0	0	0	0	0	0
1936.5	0	0	0	0	0	0	0
1937.5	0	0	0	0	0	0	0
1938.5	0	0	0	0	0	0	0
1939.5	0	0	0	0	0	0	0
1940.5	0	0	0	0	0	0	0
1941.5	0	0	0	0	0	0	0
1942.5	0	0	0	0	0	0	0
1943.5	0	0	0	0	0	0	0
1944.5	0	0	0	0	0	0	0
1945.5	0	0	0	0	0	0	0
1946.5	0	0	0	0	0	0	0
1947.5	0	0	0	0	0	0	0
1948.5	0	0	0	0	0	0	0
1949.5	0	0	0	0	0	0	0
1950.5	0	0	0	0	0	0	0
1951.5	0	0	0	0	0	0	0
1952.5	0	0	0	0	0	0	0
1953.5	0	0	0	0	0	0	0
1954.5	0	0	0	0	0	0	0
1955.5	0	0	0	0	0	0	0
1956.5	0	0	0	0	0	0	0
1957.5	0	0	0	0	0	0	0
1958.5	0	0	0	0	0	0	0
1959.5	0	0	0	0	0	0	0
1960.5	0	0	0	0	0	0	0
1961.5	0	0	0	0	0	0	0
1962.5	0	0	0	0	0	0	0
1963.5	0	0	0	0	0	0	0
1964.5	0	0	0	0	0	0	0
1965.5	0	0	0	0	0	0	0
1966.5	0	0	0	0	0	0	0
1967.5	0	0	0	0	0	0	0
1968.5	0	0	0	0	0	0	0
1969.5	0	0	0	0	0	0	0
1970.5	0	0	0	0	0	0	0
1971.5	0	0	0	0	0	0	0
1972.5	0	0	0	0	0	0	0
1973.5	0	0	0	0	0	0	0
1974.5	0	0	0	0	0	0	0
1975.5	0	0	0	0	0	0	0
1976.5	0	0	0	0	0	0	0
1977.5	0	0	0	0	0	0	0
1978.5	0	0	0	0	0	0	0
1979.5	0	0	0	0	0	0	0
1980.5	0	0	0	0	0	0	0
1981.5	0	0	0	0	0	0	0
1982.5	0	0	0	0	0	0	0
1983.5	0	0	0	0	0	0	0
1984.5	0	0	0	0	0	0	0
1985.5	0	0	0	0	0	0	0
1986.5	0	0	0	0	0	0	0
1987.5	0	0	0	0	0	0	0
1988.5	0	0	0	0	0	0	0
1989.5	0	0	0	0	0	0	0
[truncated: 7,679 more rows]

## Sheet: S30-HOM-3
Filename:	s30_3_1 TO 20K_r 2019-09-26 16-54-54	s30_3_1 TO 20K_r 2019-09-26 16-56-01	s30_3_1 TO 20K_r 2019-09-26 16-57-08	s30_3_1 TO 20K_r 2019-09-26 16-58-15	s30_3_1 TO 20K_r 2019-09-26 16-59-23
Processed	Yes	Yes	Yes	Yes	Yes
[Conditions]
Temperature/C	22.694	22.685	22.73	22.745	22.757
Viscosity/cP	0.937432	0.937631	0.936639	0.936308	0.936044
Camera Type	sCMOS	sCMOS	sCMOS	sCMOS	sCMOS
Laser Type	Red	Red	Red	Red	Red
Camera Level	12	12	12	12	12
Slider Shutter	1200	1200	1200	1200	1200
Slider Gain	146	146	146	146	146
Shutter/ms	30	30	30	30	30
Camera Histogram Upper Limit	11529	11529	11529	11529	11529
Camera Histogram Lower Limit	0	0	0	0	0
Frame rate/fps	24.9825	24.9825	24.9825	24.9825	24.9825
Syringe Pump Speed/AU	30	30	30	30	30
[Settings]
Detection Threshold	8	8	8	8	8
Max Jump Mode	Auto	Auto	Auto	Auto	Auto
Max Jump Distance	12.0135	13.3958	16.4053	17.9497	10.8365
Blur	Auto	Auto	Auto	Auto	Auto
Min Track Length	Auto	Auto	Auto	Auto	Auto
First frame	0	0	0	0	0
Total frames analysed	1498	1498	1498	1498	1498
[Exclusion Regions]
No Exclusion Regions Used
[Results]						Average	Standard Error
Dilution factor (concentrations adjusted for this factor)	Not recorded	Not recorded	Not recorded	Not recorded	Not recorded
Concentration (Particles / ml)	150000000	150000000	158000000	142000000	121000000	144000000	6230000
Particles per frame	8.2	8.2	8.6	7.8	6.6	7.9	0.3
Centres per frame	8.8	8.5	9	8	7.4	8.3	0.3
Completed tracks	927	913	1021	830	680
X-Drift (pix/frame)	-9.9	-10.3	-10.2	-10	-9.9
Y-Drift (pix/frame)	0	0	0	0.1	0.1
[Information]
Completed Tracks	OK	OK	OK	OK	OK
Concentration	Low concentration	Low concentration	Low concentration	Low concentration	Low concentration
Video length	OK	OK	OK	OK	OK
Noise level	No	No	No	No	No
Vibration detected	Moderate vibration	Moderate vibration	Moderate vibration	Moderate vibration	High vibration
Vibration correction applied	No	No	No	No	Yes
Settings changed?	No	No	No	No	No
Errors (1)
Errors (2)
[Data Included]
Size distribution - Number weighting - With Percentiles
Size distribution - Surface area weighting - With Percentiles
Size distribution - Volume weighting - With Percentiles
Diffusion distribution - Number weighting - With Percentiles
Diffusion distribution - Surface area weighting - With Percentiles
Diffusion distribution - Volume weighting - With Percentiles
[Size Data]
Analysis Method	FTLA
Weighting	Number
Filename	s30_3_1 TO 20K_r 2019-09-26 16-54-54	s30_3_1 TO 20K_r 2019-09-26 16-56-01	s30_3_1 TO 20K_r 2019-09-26 16-57-08	s30_3_1 TO 20K_r 2019-09-26 16-58-15	s30_3_1 TO 20K_r 2019-09-26 16-59-23	Average	Standard Error
Mean	166.7	169.8	164	164.7	169.9	167	1.2
Mode	123.4	163.6	104.4	108.1	129.8	125.8	10.6
SD	54.9	56.9	57.1	59.9	45.7	54.9	2.4
D10	107.2	100.5	99.9	99.3	119	105.2	3.7
D50	158.8	161.5	159.9	155.5	164	159.9	1.4
D90	231.1	256.6	237.2	247.4	227.6	239.9	5.3
Valid Tracks	470	484	489	439	358
Graph Data
Bin centre (nm)	Concentration (particles / ml)	Concentration (particles / ml)	Concentration (particles / ml)	Concentration (particles / ml)	Concentration (particles / ml)	Concentration average	Standard Error
0.5	0	0	0	0	0	0	0
1.5	0	0	0	0	0	0	0
2.5	0	0	0	0	0	0	0
3.5	0	0	0	0	0	0	0
4.5	0	0	0	0	0	0	0
5.5	0	0	0	0	0	0	0
6.5	0	0	0	0	0	0	0
7.5	0	0	0	0	0	0	0
8.5	0	0	0	0	0	0	0
9.5	0	0	0	0	0	0	0
10.5	0	0	0	0	0	0	0
11.5	0	0	0	0	0	0	0
12.5	0	0	0	0	0	0	0
13.5	0	0	0	0	0	0	0
14.5	0	0	0	0	0	0	0
15.5	0	0	0	0	0	0	0
16.5	0	0	0	0	0	0	0
17.5	0	0	0	0	0	0	0
18.5	0	0	0	0	0	0	0
19.5	0	0	0	0	0	0	0
20.5	0	0	0	0	0	0	0
21.5	0	0	0	0	0	0	0
22.5	0	0	0	0	0	0	0
23.5	0	0	0	0	0	0	0
24.5	0	0	5	0	0	0	0
25.5	0	0	21	0	0	4	4
26.5	0	0	79	0	0	16	16
27.5	0	0	244	0	0	49	49
28.5	0	0	650	1	0	130	130
29.5	0	0	1502	4	0	301	300
30.5	0	0	3046	9	0	611	609
31.5	0	0	5483	19	0	1100	1096
32.5	0	0	8856	37	0	1779	1769
33.5	0	0	12964	69	0	2607	2589
34.5	0	0	17364	119	0	3497	3467
35.5	0	0	21476	192	0	4334	4286
36.5	0	0	24742	296	0	5008	4934
37.5	0	0	26776	433	0	5442	5334
38.5	0	0	27442	606	0	5610	5459
39.5	0	0	26841	819	0	5532	5330
40.5	0	0	25246	1069	0	5263	5000
41.5	0	0	22997	1358	0	4871	4539
42.5	0	0	20429	1684	0	4423	4015
43.5	0	0	17812	2046	0	3972	3483
44.5	0	0	15337	2447	0	3557	2983
45.5	0	0	13115	2888	0	3201	2541
46.5	0	0	11195	3375	0	2914	2171
47.5	0	0	9585	3915	0	2700	1881
48.5	1	0	8264	4520	0	2557	1674
49.5	2	0	7202	5204	0	2482	1552
50.5	4	0	6362	5984	0	2470	1513
51.5	6	0	5710	6884	0	2520	1553
52.5	10	0	5216	7928	0	2631	1665
53.5	17	0	4857	9148	0	2804	1843
54.5	27	0	4611	10580	0	3044	2084
55.5	42	0	4466	12262	0	3354	2388
56.5	65	0	4412	14239	0	3743	2758
57.5	99	0	4442	16558	0	4220	3201
58.5	149	0	4555	19269	0	4795	3722
59.5	222	0	4753	22419	0	5479	4331
60.5	327	0	5040	26057	0	6285	5035
61.5	479	0	5424	30223	0	7225	5840
62.5	695	2	5917	34950	0	8313	6751
63.5	1001	12	6535	40261	0	9562	7770
64.5	1433	52	7299	46167	0	10990	8896
65.5	2039	199	8233	52665	0	12627	10120
66.5	2883	661	9371	59740	0	14531	11423
67.5	4048	1934	10752	67369	0	16821	12766
68.5	5644	5015	12426	75526	1	19722	14090
69.5	7806	11593	14455	84182	2	23608	15337
70.5	10703	24076	16917	93323	4	29005	16558
71.5	14535	45245	19907	102946	8	36528	18140
72.5	19532	77518	23546	113073	14	46737	20987
73.5	25952	122013	27982	123753	25	59945	26164
74.5	34065	177801	33400	135067	43	76075	34055
75.5	44144	241743	40030	147134	73	94625	44085
76.5	56442	309047	48153	160111	122	114775	55129
77.5	71167	374337	58115	174191	198	135602	65945
78.5	88468	432821	70339	189610	316	156311	75464
79.5	108405	481160	85332	206639	494	176406	82962
80.5	130943	517827	103699	225589	757	195763	88125
81.5	155939	542995	126146	246804	1139	214605	91025
82.5	183152	558098	153488	270661	1685	233417	92038
83.5	212254	565303	186638	297561	2451	252841	91749
84.5	242857	567025	226589	327925	3510	273581	90872
85.5	274538	565584	274386	362178	4950	296327	90192
86.5	306877	563005	331064	400738	6878	321712	90525
87.5	339484	560940	397581	443989	9423	350283	92654
88.5	372026	560667	474719	492262	12736	382482	97245
89.5	404248	563142	562975	545801	16990	418631	104741
90.5	435981	569052	662430	604726	22380	458914	115304
91.5	467150	578877	772639	669005	29122	503359	128815
92.5	497767	592935	892519	738413	37449	551817	144928
93.5	527919	611413	1020294	812504	47607	603948	163124
94.5	557761	634383	1153478	890594	59850	659213	182754
95.5	587494	661808	1288940	971750	74429	716884	203068
96.5	617353	693530	1423032	1054800	91585	776060	223246
97.5	647586	729265	1551793	1138360	111542	835709	242437
98.5	678447	768582	1671204	1220883	134491	894721	259802
99.5	710174	810891	1777460	1300715	160582	951965	274565
100.5	742984	855437	1867251	1376179	189915	1006353	286062
101.5	777056	901299	1937991	1445647	222528	1056904	293781
102.5	812529	947403	1987985	1507630	258394	1102788	297394
103.5	849487	992551	2016519	1560849	297414	1143364	296769
104.5	887957	1035460	2023848	1604294	339418	1178195	291963
105.5	927900	1074818	2011118	1637270	384162	1207054	283211
106.5	969208	1109349	1980209	1659416	431338	1229904	270891
107.5	1011701	1137880	1933548	1670704	480576	1246882	255495
108.5	1055124	1159409	1873898	1671419	531458	1258262	237591
109.5	1099152	1173166	1804159	1662123	583526	1264425	217801
110.5	1143389	1178659	1727192	1643610	636295	1265829	196784
111.5	1187378	1175706	1645674	1616844	689267	1262974	175236
112.5	1230609	1164436	1562002	1582907	741939	1256379	153914
113.5	1272532	1145282	1478231	1542945	793821	1246562	133682
114.5	1312573	1118945	1396047	1498116	844442	1234025	115582
115.5	1350150	1086344	1316776	1449551	893357	1219235	100885
116.5	1384690	1048557	1241404	1398317	940159	1202625	90987
117.5	1415653	1006756	1170616	1345400	984479	1184581	86924
118.5	1442550	962144	1104841	1291680	1025995	1165442	88649
119.5	1464958	915899	1044298	1237932	1064430	1145503	94902
120.5	1482538	869120	989041	1184818	1099552	1125014	103927
121.5	1495044	822800	938999	1132888	1131180	1104182	114190
122.5	1502339	777796	894009	1082593	1159179	1083183	124602
123.5	1504388	734822	853848	1034286	1183459	1062160	134462
124.5	1501267	694445	818253	988239	1203975	1041236	143336
125.5	1493152	657102	786944	944645	1220726	1020514	150972
126.5	1480315	623104	759630	903638	1233751	1000088	157235
127.5	1463107	592663	736027	865295	1243127	980044	162071
128.5	1441949	565909	715856	829649	1248970	960467	165482
129.5	1417312	542913	698857	796698	1251429	941442	167507
130.5	1389703	523703	684781	766411	1250685	923057	168211
131.5	1359647	508287	673399	738735	1246945	905403	167674
132.5	1327674	496670	664498	713600	1240444	888577	165987
133.5	1294302	488861	657882	690924	1231435	872681	163242
134.5	1260029	484894	653370	670618	1220189	857820	159531
135.5	1225321	484833	650793	652585	1206989	844104	154941
136.5	1190608	488781	649996	636729	1192127	831648	149557
137.5	1156273	496888	650835	622949	1175896	820568	143455
138.5	1122656	509354	653173	611148	1158589	810984	136709
139.5	1090050	526435	656883	601227	1140495	803018	129393
140.5	1058701	548442	661844	593088	1121891	796793	121587
141.5	1028811	575741	667938	586639	1103045	792435	113393
142.5	1000542	608750	675055	581784	1084206	790067	104953
143.5	974016	647927	683086	578432	1065609	789814	96488
144.5	949324	693757	691928	576491	1047466	791793	88353
145.5	926525	746733	701476	575871	1029972	796115	81117
146.5	905653	807325	711633	576481	1013298	802878	75644
147.5	886720	875946	722300	578228	997595	812158	73080
148.5	869719	952897	733383	581020	982993	824002	74577
149.5	854629	1038316	744790	584763	969600	838419	80789
150.5	841415	1132108	756431	589359	957506	855364	91586
151.5	830035	1233874	768219	594710	946782	874724	106285
152.5	820434	1342838	780072	600715	937480	896308	124042
153.5	812557	1457777	791911	607272	929636	919831	144057
154.5	806339	1576970	803661	614277	923270	944903	165596
155.5	801715	1698168	815252	621623	918389	971029	187952
156.5	798614	1818601	826619	629205	914983	997604	210406
157.5	796965	1935028	837703	636917	913030	1023929	232204
158.5	796694	2043841	848450	644656	912497	1049227	252558
159.5	797726	2141215	858811	652321	913336	1072682	270666
160.5	799983	2223318	868744	659813	915487	1093469	285738
161.5	803389	2286539	878214	667041	918880	1110812	297045
162.5	807862	2327748	887190	673917	923431	1124030	303960
163.5	813321	2344535	895648	680364	929045	1132582	306008
164.5	819684	2335420	903567	686309	935615	1136119	302908
165.5	826867	2299997	910936	691692	943024	1134503	294597
166.5	834783	2238996	917745	696461	951141	1127825	281247
167.5	843345	2154254	923989	700573	959827	1116398	263263
168.5	852465	2048598	929670	703999	968931	1100733	241259
169.5	862053	1925640	934790	706716	978296	1081499	216029
170.5	872018	1789528	939356	708716	987753	1059474	188510
171.5	882268	1644660	943378	709998	997132	1035487	159760
172.5	892711	1495402	946869	710570	1006255	1010361	130964
173.5	903254	1345843	949840	710451	1014945	984867	103537
174.5	913804	1199591	952308	709667	1023023	959679	79446
175.5	924270	1059636	954288	708249	1030316	935352	61855
176.5	934561	928283	955796	706236	1036655	912306	55032
177.5	944586	807142	956849	703670	1041882	890826	60041
178.5	954258	697165	957463	700598	1045847	871066	72192
179.5	963492	598732	957653	697070	1048419	853073	86694
180.5	972204	511744	957435	693136	1049480	836800	101099
181.5	980317	435740	956823	688847	1048934	822132	114382
182.5	987754	369996	955829	684256	1046704	808908	126155
183.5	994444	313624	954466	679414	1042736	796937	136317
184.5	1000321	265656	952743	674370	1036998	786017	144906
185.5	1005323	225101	950671	669172	1029483	775950	152029
186.5	1009394	191001	948256	663865	1020206	766545	157818
187.5	1012485	162456	945507	658494	1009204	757629	162419
188.5	1014551	138645	942426	653097	996535	749051	165972
189.5	1015555	118840	939020	647713	982278	740681	168611
190.5	1015466	102401	935290	642375	966526	732412	170457
191.5	1014260	88779	931240	637115	949390	724157	171618
192.5	1011920	77506	926869	631960	930991	715849	172191
193.5	1008436	68187	922178	626936	911462	707440	172259
194.5	1003804	60494	917167	622065	890939	698894	171894
195.5	998029	54155	911835	617367	869566	690190	171159
196.5	991121	48946	906182	612858	847486	681318	170108
197.5	983098	44683	900205	608552	824842	672276	168786
198.5	973984	41220	893905	604463	801774	663069	167231
199.5	963808	38435	887280	600599	778416	653708	165477
200.5	952607	36234	880330	596970	754898	644208	163551
201.5	940423	34542	873055	593580	731338	634588	161477
202.5	927302	33300	865455	590435	707849	624868	159275
203.5	913296	32465	857531	587538	684532	615073	156961
204.5	898460	32007	849287	584889	661479	605224	154549
205.5	882853	31905	840724	582489	638771	595348	152051
206.5	866537	32149	831847	580337	616478	585470	149474
207.5	849578	32740	822661	578430	594662	575614	146828
208.5	832041	33685	813173	576765	573373	565807	144118
209.5	813996	35000	803389	575336	552653	556075	141349
210.5	795509	36713	793319	574139	532535	546443	138522
211.5	776651	38857	782972	573165	513044	536938	135640
212.5	757489	41477	772360	572408	494197	527586	132702
213.5	738091	44627	761493	571858	476005	518415	129706
214.5	718524	48373	750385	571505	458474	509452	126650
215.5	698850	52791	739051	571338	441602	500726	123527
216.5	679133	57972	727505	571343	425385	492268	120332
217.5	659432	64018	715763	571508	409815	484107	117055
218.5	639803	71048	703841	571818	394879	476278	113686
219.5	620299	79193	691757	572256	380563	468814	110214
220.5	600969	88601	679529	572805	366850	461751	106628
221.5	581860	99436	667174	573447	353722	455128	102914
222.5	563014	111874	654710	574162	341159	448984	99062
223.5	544469	126106	642157	574927	329141	443360	95066
224.5	526260	142333	629533	575721	317647	438299	90924
225.5	508418	160766	616856	576519	306655	433843	86649
226.5	490969	181616	604145	577296	296144	430034	82265
227.5	473936	205097	591418	578026	286093	426914	77827
228.5	457339	231410	578692	578681	276481	424521	73423
229.5	441195	260742	565984	579232	267289	422888	69194
230.5	425515	293253	553312	579648	258496	422045	65352
231.5	410310	329065	540690	579900	250083	422010	62189
232.5	395587	368256	528135	579956	242034	422793	60077
233.5	381348	410841	515661	579783	234330	424393	59429
234.5	367597	456766	503281	579350	226955	426790	60606
235.5	354332	505895	491008	578623	219894	429950	63813
236.5	341550	558001	478855	577571	213132	433822	69040
237.5	329246	612756	466831	576161	206656	438330	76094
238.5	317415	669733	454948	574363	200453	443382	84678
239.5	306047	728396	443215	572145	194510	448863	94462
240.5	295135	788110	431639	569480	188818	454637	105124
241.5	284668	848144	420229	566340	183365	460549	116364
242.5	274634	907685	408991	562699	178142	466430	127900
243.5	265023	965851	397930	558536	173140	472096	139467
244.5	255820	1021715	387051	553829	168351	477353	150813
245.5	247014	1074326	376360	548562	163766	482006	161699
246.5	238591	1122740	365858	542720	159380	485858	171898
247.5	230538	1166040	355549	536295	155185	488721	181199
248.5	222840	1203377	345436	529280	151175	490421	189410
249.5	215484	1233986	335518	521671	147344	490800	196361
250.5	208456	1257219	325798	513473	143687	489727	201908
251.5	201743	1272568	316276	504690	140199	487095	205939
252.5	195330	1279679	306951	495334	136875	482834	208374
253.5	189206	1278365	297824	485420	133711	476905	209169
254.5	183356	1268617	288893	474968	130703	469308	208315
255.5	177769	1250601	280158	464003	127846	460075	205838
256.5	172431	1224650	271617	452552	125137	449277	201803
257.5	167331	1191257	263268	440647	122572	437015	196302
258.5	162457	1151056	255110	428325	120147	423419	189457
259.5	157797	1104798	247141	415625	117859	408644	181417
260.5	153342	1053330	239359	402590	115705	392865	172346
261.5	149080	997566	231760	389263	113681	376270	162424
262.5	145001	938459	224344	375692	111784	359056	151838
263.5	141095	876974	217108	361926	110012	341423	140778
264.5	137354	814062	210049	348014	108359	323568	129433
265.5	133769	750635	203165	334006	106825	305680	117982
266.5	130330	687547	196453	319954	105405	287938	106593
267.5	127030	625573	189912	305907	104096	270504	95420
268.5	123862	565401	183538	291913	102895	253522	84599
269.5	120817	507618	177330	278022	101800	237117	74248
270.5	117888	452707	171284	264279	100805	221393	64464
271.5	115070	401048	165400	250727	99909	206431	55324
272.5	112355	352914	159673	237409	99107	192292	46889
273.5	109739	308483	154103	224362	98397	179017	39203
274.5	107214	267841	148687	211621	97774	166627	32296
275.5	104776	230993	143423	199219	97234	155129	26195
276.5	102419	197873	138309	187184	96774	144512	20926
277.5	100140	168358	133342	175541	96388	134754	16530
278.5	97933	142274	128520	164310	96074	125822	13081
279.5	95793	119413	123842	153509	95825	117676	10680
280.5	93718	99539	119305	143151	95637	110270	9397
281.5	91704	82403	114907	133248	95505	103553	9119
282.5	89746	67745	110646	123805	95423	97473	9525
283.5	87841	55306	106520	114826	95385	91976	10264
284.5	85987	44836	102526	106311	95385	87009	11098
285.5	84181	36091	98663	98259	95416	82522	11902
286.5	82420	28846	94928	90663	95471	78465	12623
287.5	80701	22890	91320	83516	95543	74794	13245
288.5	79022	18033	87834	76808	95623	71464	13770
289.5	77381	14104	84470	70529	95704	68438	14208
290.5	75776	10949	81226	64664	95778	65679	14570
291.5	74205	8438	78098	59199	95835	63155	14871
292.5	72667	6454	75084	54119	95865	60838	15120
293.5	71160	4899	72181	49407	95861	58702	15328
294.5	69683	3691	69388	45045	95811	56724	15500
295.5	68234	2760	66702	41017	95706	54884	15642
296.5	66812	2047	64120	37305	95537	53164	15758
297.5	65416	1507	61639	33890	95293	51549	15849
298.5	64046	1101	59257	30755	94964	50025	15916
299.5	62701	797	56972	27882	94542	48579	15959
300.5	61379	573	54779	25254	94016	47200	15978
301.5	60080	409	52678	22855	93378	45880	15971
302.5	58803	289	50666	20667	92621	44609	15939
303.5	57549	203	48738	18676	91735	43380	15878
304.5	56316	141	46894	16867	90716	42187	15789
305.5	55105	97	45130	15225	89557	41023	15670
306.5	53914	67	43444	13737	88255	39883	15521
307.5	52745	45	41833	12391	86806	38764	15342
308.5	51595	30	40294	11174	85208	37660	15132
309.5	50466	20	38826	10075	83462	36570	14891
310.5	49357	13	37424	9083	81569	35489	14621
311.5	48269	9	36088	8190	79532	34418	14321
312.5	47200	6	34815	7386	77356	33352	13994
313.5	46151	4	33601	6663	75047	32293	13640
314.5	45122	2	32446	6013	72613	31239	13263
315.5	44113	1	31346	5429	70065	30191	12864
316.5	43124	0	30300	4905	67414	29149	12446
317.5	42155	0	29305	4435	64671	28113	12012
318.5	41205	0	28359	4014	61850	27086	11566
319.5	40276	0	27461	3636	58967	26068	11111
320.5	39366	0	26607	3297	56037	25062	10650
321.5	38477	0	25797	2994	53077	24069	10187
322.5	37607	0	25029	2722	50101	23092	9727
323.5	36757	0	24300	2478	47129	22133	9272
324.5	35927	0	23609	2260	44175	21194	8828
325.5	35117	0	22955	2065	41255	20279	8397
326.5	34327	0	22335	1890	38386	19388	7984
327.5	33557	0	21749	1734	35582	18524	7591
328.5	32806	0	21195	1593	32856	17690	7221
329.5	32075	0	20671	1468	30221	16887	6876
330.5	31364	0	20176	1355	27687	16116	6559
331.5	30672	0	19710	1254	25263	15380	6270
332.5	30000	0	19269	1164	22957	14678	6010
333.5	29347	0	18855	1083	20776	14012	5779
334.5	28713	0	18465	1011	18724	13382	5575
335.5	28098	0	18098	946	16803	12789	5397
336.5	27502	0	17753	888	15015	12232	5243
337.5	26925	0	17430	836	13360	11710	5110
338.5	26366	0	17127	790	11836	11224	4997
339.5	25825	0	16844	749	10439	10771	4899
340.5	25302	0	16580	712	9167	10352	4816
341.5	24798	0	16333	679	8015	9965	4743
342.5	24311	0	16104	651	6976	9608	4679
343.5	23841	0	15891	625	6044	9280	4622
344.5	23389	0	15694	603	5214	8980	4570
345.5	22953	0	15512	584	4477	8705	4522
346.5	22534	0	15345	568	3827	8455	4477
347.5	22132	0	15192	554	3257	8227	4433
348.5	21745	0	15052	542	2759	8020	4392
349.5	21375	0	14925	533	2327	7832	4351
350.5	21020	0	14810	526	1953	7662	4311
351.5	20680	0	14707	521	1632	7508	4272
352.5	20355	0	14615	518	1358	7369	4234
353.5	20045	0	14534	517	1124	7244	4196
354.5	19750	0	14463	518	927	7132	4160
355.5	19469	0	14402	521	761	7031	4124
356.5	19201	0	14351	526	621	6940	4090
357.5	18947	0	14309	533	505	6859	4056
358.5	18707	0	14276	542	409	6787	4024
359.5	18479	0	14250	553	330	6722	3994
360.5	18264	0	14233	567	265	6666	3965
361.5	18062	0	14223	582	211	6616	3937
362.5	17872	0	14220	600	168	6572	3912
363.5	17693	0	14223	621	133	6534	3888
364.5	17527	0	14233	644	105	6502	3865
365.5	17371	0	14249	671	83	6475	3845
366.5	17227	0	14270	700	65	6452	3826
367.5	17093	0	14296	733	50	6434	3808
368.5	16970	0	14326	770	39	6421	3793
369.5	16857	0	14361	810	30	6412	3778
370.5	16754	0	14400	855	23	6406	3765
371.5	16661	0	14441	904	18	6405	3754
372.5	16576	0	14486	958	14	6407	3744
373.5	16501	0	14533	1018	10	6412	3735
374.5	16435	0	14582	1083	8	6422	3726
375.5	16377	0	14632	1155	6	6434	3719
376.5	16327	0	14684	1234	4	6450	3713
377.5	16285	0	14735	1320	3	6469	3707
378.5	16251	0	14787	1414	2	6491	3702
379.5	16223	0	14838	1517	2	6516	3697
380.5	16203	0	14888	1629	1	6544	3693
381.5	16188	0	14936	1751	1	6575	3688
382.5	16180	0	14982	1884	0	6609	3684
383.5	16178	0	15025	2028	0	6646	3679
384.5	16181	0	15065	2185	0	6686	3674
385.5	16189	0	15101	2355	0	6729	3669
386.5	16202	0	15133	2539	0	6775	3664
387.5	16218	0	15160	2739	0	6823	3658
388.5	16239	0	15181	2953	0	6875	3651
389.5	16262	0	15195	3185	0	6929	3643
390.5	16289	0	15204	3434	0	6985	3635
391.5	16317	0	15204	3701	0	7045	3626
392.5	16348	0	15198	3988	0	7107	3617
393.5	16379	0	15182	4294	0	7171	3606
394.5	16411	0	15158	4621	0	7238	3595
395.5	16444	0	15125	4968	0	7307	3584
396.5	16476	0	15082	5337	0	7379	3572
397.5	16507	0	15029	5727	0	7453	3560
398.5	16537	0	14965	6140	0	7528	3548
399.5	16564	0	14890	6574	0	7606	3536
400.5	16588	0	14804	7029	0	7684	3525
401.5	16609	0	14706	7505	0	7764	3515
402.5	16626	0	14597	8002	0	7845	3506
403.5	16639	0	14476	8518	0	7926	3499
404.5	16646	0	14342	9052	0	8008	3493
405.5	16647	0	14196	9602	0	8089	3491
406.5	16641	0	14038	10167	0	8169	3491
407.5	16628	0	13868	10745	0	8248	3494
408.5	16607	0	13685	11333	0	8325	3500
409.5	16578	0	13491	11928	0	8399	3510
410.5	16540	0	13284	12527	0	8470	3523
411.5	16492	0	13066	13127	0	8537	3540
412.5	16434	0	12836	13725	0	8599	3560
413.5	16365	0	12596	14316	0	8655	3584
414.5	16285	0	12345	14897	0	8705	3610
415.5	16194	0	12084	15463	0	8748	3638
416.5	16090	0	11813	16010	0	8783	3668
417.5	15974	0	11533	16533	0	8808	3699
418.5	15845	0	11245	17029	0	8824	3730
419.5	15704	0	10950	17493	0	8829	3760
420.5	15549	0	10647	17921	0	8823	3788
421.5	15381	0	10338	18308	0	8805	3814
422.5	15200	0	10024	18651	0	8775	3836
423.5	15005	0	9705	18946	0	8731	3854
424.5	14797	0	9382	19190	0	8674	3867
425.5	14575	0	9057	19381	0	8603	3873
426.5	14341	0	8729	19515	0	8517	3873
427.5	14094	0	8400	19591	0	8417	3865
428.5	13835	0	8071	19608	0	8303	3849
429.5	13564	0	7742	19565	0	8174	3825
430.5	13281	0	7415	19461	0	8031	3792
431.5	12988	0	7090	19298	0	7875	3750
432.5	12684	0	6767	19076	0	7705	3699
433.5	12370	0	6449	18797	0	7523	3640
434.5	12048	0	6135	18462	0	7329	3571
435.5	11717	0	5827	18075	0	7124	3494
436.5	11379	0	5524	17639	0	6908	3410
437.5	11034	0	5228	17158	0	6684	3317
438.5	10684	0	4939	16635	0	6452	3218
439.5	10330	0	4657	16075	0	6212	3113
440.5	9971	0	4384	15482	0	5967	3002
441.5	9610	0	4119	14862	0	5718	2887
442.5	9248	0	3863	14219	0	5466	2768
443.5	8884	0	3616	13558	0	5212	2646
444.5	8521	0	3379	12884	0	4957	2522
445.5	8159	0	3151	12203	0	4703	2396
446.5	7800	0	2933	11519	0	4450	2270
447.5	7443	0	2725	10836	0	4201	2145
448.5	7091	0	2526	10159	0	3955	2020
449.5	6743	0	2338	9492	0	3715	1898
450.5	6401	0	2159	8838	0	3480	1778
451.5	6066	0	1990	8201	0	3251	1661
452.5	5737	0	1831	7584	0	3031	1547
453.5	5417	0	1681	6990	0	2818	1438
454.5	5105	0	1540	6420	0	2613	1332
455.5	4802	0	1408	5876	0	2417	1232
456.5	4509	0	1285	5359	0	2231	1136
457.5	4226	0	1170	4872	0	2054	1046
458.5	3953	0	1064	4413	0	1886	960
459.5	3690	0	965	3984	0	1728	880
460.5	3438	0	873	3584	0	1579	805
461.5	3197	0	789	3213	0	1440	735
462.5	2968	0	711	2871	0	1310	670
463.5	2749	0	639	2556	0	1189	610
464.5	2541	0	574	2268	0	1077	554
465.5	2345	0	514	2006	0	973	503
466.5	2159	0	459	1767	0	877	455
467.5	1984	0	409	1552	0	789	412
468.5	1819	0	364	1358	0	708	373
469.5	1665	0	324	1185	0	635	337
470.5	1521	0	287	1030	0	567	304
471.5	1386	0	254	892	0	506	274
472.5	1261	0	224	770	0	451	247
473.5	1144	0	197	663	0	401	222
474.5	1037	0	173	568	0	356	199
475.5	937	0	152	485	0	315	179
476.5	845	0	133	413	0	278	161
477.5	761	0	116	351	0	245	144
478.5	683	0	101	297	0	216	129
479.5	613	0	88	250	0	190	115
480.5	548	0	76	210	0	167	103
481.5	489	0	66	176	0	146	92
482.5	436	0	57	147	0	128	82
483.5	387	0	49	122	0	112	72
484.5	343	0	42	101	0	97	64
485.5	304	0	36	84	0	85	57
486.5	268	0	31	69	0	74	50
487.5	237	0	26	57	0	64	44
488.5	208	0	22	46	0	55	39
489.5	182	0	19	38	0	48	34
490.5	160	0	16	31	0	41	30
491.5	140	0	14	25	0	36	26
492.5	122	0	12	20	0	31	23
493.5	106	0	10	16	0	26	20
494.5	92	0	8	13	0	23	18
495.5	80	0	7	10	0	19	15
496.5	69	0	6	8	0	17	13
497.5	59	0	5	7	0	14	11
498.5	51	0	4	5	0	12	10
499.5	44	0	3	4	0	10	8
500.5	38	0	3	3	0	9	7
501.5	32	0	2	3	0	7	6
502.5	27	0	2	2	0	6	5
503.5	23	0	2	2	0	5	5
504.5	20	0	1	1	0	4	4
505.5	17	0	1	0	0	4	3
506.5	14	0	0	0	0	3	3
507.5	12	0	0	0	0	3	2
508.5	10	0	0	0	0	2	2
509.5	8	0	0	0	0	2	2
510.5	7	0	0	0	0	2	1
511.5	6	0	0	0	0	1	1
512.5	5	0	0	0	0	1	0
513.5	4	0	0	0	0	0	0
514.5	3	0	0	0	0	0	0
515.5	3	0	0	0	0	0	0
516.5	2	0	0	0	0	0	0
517.5	2	0	0	0	0	0	0
518.5	2	0	0	0	0	0	0
519.5	1	0	0	0	0	0	0
520.5	1	0	0	0	0	0	0
521.5	0	0	0	0	0	0	0
522.5	0	0	0	0	0	0	0
523.5	0	0	0	0	0	0	0
524.5	0	0	0	0	0	0	0
525.5	0	0	0	0	0	0	0
526.5	0	0	0	0	0	0	0
527.5	0	0	0	0	0	0	0
528.5	0	0	0	0	0	0	0
529.5	0	0	0	0	0	0	0
530.5	0	0	0	0	0	0	0
531.5	0	0	0	0	0	0	0
532.5	0	0	0	0	0	0	0
533.5	0	0	0	0	0	0	0
534.5	0	0	0	0	0	0	0
535.5	0	0	0	0	0	0	0
536.5	0	0	0	0	0	0	0
537.5	0	0	0	0	0	0	0
538.5	0	0	0	0	0	0	0
539.5	0	0	0	0	0	0	0
540.5	0	0	0	0	0	0	0
541.5	0	0	0	0	0	0	0
542.5	0	0	0	0	0	0	0
543.5	0	0	0	0	0	0	0
544.5	0	0	0	0	0	0	0
545.5	0	0	0	0	0	0	0
546.5	0	0	0	0	0	0	0
547.5	0	0	0	0	0	0	0
548.5	0	0	0	0	0	0	0
549.5	0	0	0	0	0	0	0
550.5	0	0	0	0	0	0	0
551.5	0	0	0	0	0	0	0
552.5	0	0	0	0	0	0	0
553.5	0	0	0	0	0	0	0
554.5	0	0	0	0	0	0	0
555.5	0	0	0	0	0	0	0
556.5	0	0	0	0	0	0	0
557.5	0	0	0	0	0	0	0
558.5	0	0	0	0	0	0	0
559.5	0	0	0	0	0	0	0
560.5	0	0	0	0	0	0	0
561.5	0	0	0	0	0	0	0
562.5	0	0	0	0	0	0	0
563.5	0	0	0	0	0	0	0
564.5	0	0	0	0	0	0	0
565.5	0	0	0	0	0	0	0
566.5	0	0	0	0	0	0	0
567.5	0	0	0	0	0	0	0
568.5	0	0	0	0	0	0	0
569.5	0	0	0	0	0	0	0
570.5	0	0	0	0	0	0	0
571.5	0	0	0	0	0	0	0
572.5	0	0	0	0	0	0	0
573.5	0	0	0	0	0	0	0
574.5	0	0	0	0	0	0	0
575.5	0	0	0	0	0	0	0
576.5	0	0	0	0	0	0	0
577.5	0	0	0	0	0	0	0
578.5	0	0	0	0	0	0	0
579.5	0	0	0	0	0	0	0
580.5	0	0	0	0	0	0	0
581.5	0	0	0	0	0	0	0
582.5	0	0	0	0	0	0	0
583.5	0	0	0	0	0	0	0
584.5	0	0	0	0	0	0	0
585.5	0	0	0	0	0	0	0
586.5	0	0	0	0	0	0	0
587.5	0	0	0	0	0	0	0
588.5	0	0	0	0	0	0	0
589.5	0	0	0	0	0	0	0
590.5	0	0	0	0	0	0	0
591.5	0	0	0	0	0	0	0
592.5	0	0	0	0	0	0	0
593.5	0	0	0	0	0	0	0
594.5	0	0	0	0	0	0	0
595.5	0	0	0	0	0	0	0
596.5	0	0	0	0	0	0	0
597.5	0	0	0	0	0	0	0
598.5	0	0	0	0	0	0	0
599.5	0	0	0	0	0	0	0
600.5	0	0	0	0	0	0	0
601.5	0	0	0	0	0	0	0
602.5	0	0	0	0	0	0	0
603.5	0	0	0	0	0	0	0
604.5	0	0	0	0	0	0	0
605.5	0	0	0	0	0	0	0
606.5	0	0	0	0	0	0	0
607.5	0	0	0	0	0	0	0
608.5	0	0	0	0	0	0	0
609.5	0	0	0	0	0	0	0
610.5	0	0	0	0	0	0	0
611.5	0	0	0	0	0	0	0
612.5	0	0	0	0	0	0	0
613.5	0	0	0	0	0	0	0
614.5	0	0	0	0	0	0	0
615.5	0	0	0	0	0	0	0
616.5	0	0	0	0	0	0	0
617.5	0	0	0	0	0	0	0
618.5	0	0	0	0	0	0	0
619.5	0	0	0	0	0	0	0
620.5	0	0	0	0	0	0	0
621.5	0	0	0	0	0	0	0
622.5	0	0	0	0	0	0	0
623.5	0	0	0	0	0	0	0
624.5	0	0	0	0	0	0	0
625.5	0	0	0	0	0	0	0
626.5	0	0	0	0	0	0	0
627.5	0	0	0	0	0	0	0
628.5	0	0	0	0	0	0	0
629.5	0	0	0	0	0	0	0
630.5	0	0	0	0	0	0	0
631.5	0	0	0	0	0	0	0
632.5	0	0	0	0	0	0	0
633.5	0	0	0	0	0	0	0
634.5	0	0	0	0	0	0	0
635.5	0	0	0	0	0	0	0
636.5	0	0	0	0	0	0	0
637.5	0	0	0	0	0	0	0
638.5	0	0	0	0	0	0	0
639.5	0	0	0	0	0	0	0
640.5	0	0	0	0	0	0	0
641.5	0	0	0	0	0	0	0
642.5	0	0	0	0	0	0	0
643.5	0	0	0	0	0	0	0
644.5	0	0	0	0	0	0	0
645.5	0	0	0	0	0	0	0
646.5	0	0	0	0	0	0	0
647.5	0	0	0	0	0	0	0
648.5	0	0	0	0	0	0	0
649.5	0	0	0	0	0	0	0
650.5	0	0	0	0	0	0	0
651.5	0	0	0	0	0	0	0
652.5	0	0	0	0	0	0	0
653.5	0	0	0	0	0	0	0
654.5	0	0	0	0	0	0	0
655.5	0	0	0	0	0	0	0
656.5	0	0	0	0	0	0	0
657.5	0	0	0	0	0	0	0
658.5	0	0	0	0	0	0	0
659.5	0	0	0	0	0	0	0
660.5	0	0	0	0	0	0	0
661.5	0	0	0	0	0	0	0
662.5	0	0	0	0	0	0	0
663.5	0	0	0	0	0	0	0
664.5	0	0	0	0	0	0	0
665.5	0	0	0	0	0	0	0
666.5	0	0	0	0	0	0	0
667.5	0	0	0	0	0	0	0
668.5	0	0	0	0	0	0	0
669.5	0	0	0	0	0	0	0
670.5	0	0	0	0	0	0	0
671.5	0	0	0	0	0	0	0
672.5	0	0	0	0	0	0	0
673.5	0	0	0	0	0	0	0
674.5	0	0	0	0	0	0	0
675.5	0	0	0	0	0	0	0
676.5	0	0	0	0	0	0	0
677.5	0	0	0	0	0	0	0
678.5	0	0	0	0	0	0	0
679.5	0	0	0	0	0	0	0
680.5	0	0	0	0	0	0	0
681.5	0	0	0	0	0	0	0
682.5	0	0	0	0	0	0	0
683.5	0	0	0	0	0	0	0
684.5	0	0	0	0	0	0	0
685.5	0	0	0	0	0	0	0
686.5	0	0	0	0	0	0	0
687.5	0	0	0	0	0	0	0
688.5	0	0	0	0	0	0	0
689.5	0	0	0	0	0	0	0
690.5	0	0	0	0	0	0	0
691.5	0	0	0	0	0	0	0
692.5	0	0	0	0	0	0	0
693.5	0	0	0	0	0	0	0
694.5	0	0	0	0	0	0	0
695.5	0	0	0	0	0	0	0
696.5	0	0	0	0	0	0	0
697.5	0	0	0	0	0	0	0
698.5	0	0	0	0	0	0	0
699.5	0	0	0	0	0	0	0
700.5	0	0	0	0	0	0	0
701.5	0	0	0	0	0	0	0
702.5	0	0	0	0	0	0	0
703.5	0	0	0	0	0	0	0
704.5	0	0	0	0	0	0	0
705.5	0	0	0	0	0	0	0
706.5	0	0	0	0	0	0	0
707.5	0	0	0	0	0	0	0
708.5	0	0	0	0	0	0	0
709.5	0	0	0	0	0	0	0
710.5	0	0	0	0	0	0	0
711.5	0	0	0	0	0	0	0
712.5	0	0	0	0	0	0	0
713.5	0	0	0	0	0	0	0
714.5	0	0	0	0	0	0	0
715.5	0	0	0	0	0	0	0
716.5	0	0	0	0	0	0	0
717.5	0	0	0	0	0	0	0
718.5	0	0	0	0	0	0	0
719.5	0	0	0	0	0	0	0
720.5	0	0	0	0	0	0	0
721.5	0	0	0	0	0	0	0
722.5	0	0	0	0	0	0	0
723.5	0	0	0	0	0	0	0
724.5	0	0	0	0	0	0	0
725.5	0	0	0	0	0	0	0
726.5	0	0	0	0	0	0	0
727.5	0	0	0	0	0	0	0
728.5	0	0	0	0	0	0	0
729.5	0	0	0	0	0	0	0
730.5	0	0	0	0	0	0	0
731.5	0	0	0	0	0	0	0
732.5	0	0	0	0	0	0	0
733.5	0	0	0	0	0	0	0
734.5	0	0	0	0	0	0	0
735.5	0	0	0	0	0	0	0
736.5	0	0	0	0	0	0	0
737.5	0	0	0	0	0	0	0
738.5	0	0	0	0	0	0	0
739.5	0	0	0	0	0	0	0
740.5	0	0	0	0	0	0	0
741.5	0	0	0	0	0	0	0
742.5	0	0	0	0	0	0	0
743.5	0	0	0	0	0	0	0
744.5	0	0	0	0	0	0	0
745.5	0	0	0	0	0	0	0
746.5	0	0	0	0	0	0	0
747.5	0	0	0	0	0	0	0
748.5	0	0	0	0	0	0	0
749.5	0	0	0	0	0	0	0
750.5	0	0	0	0	0	0	0
751.5	0	0	0	0	0	0	0
752.5	0	0	0	0	0	0	0
753.5	0	0	0	0	0	0	0
754.5	0	0	0	0	0	0	0
755.5	0	0	0	0	0	0	0
756.5	0	0	0	0	0	0	0
757.5	0	0	0	0	0	0	0
758.5	0	0	0	0	0	0	0
759.5	0	0	0	0	0	0	0
760.5	0	0	0	0	0	0	0
761.5	0	0	0	0	0	0	0
762.5	0	0	0	0	0	0	0
763.5	0	0	0	0	0	0	0
764.5	0	0	0	0	0	0	0
765.5	0	0	0	0	0	0	0
766.5	0	0	0	0	0	0	0
767.5	0	0	0	0	0	0	0
768.5	0	0	0	0	0	0	0
769.5	0	0	0	0	0	0	0
770.5	0	0	0	0	0	0	0
771.5	0	0	0	0	0	0	0
772.5	0	0	0	0	0	0	0
773.5	0	0	0	0	0	0	0
774.5	0	0	0	0	0	0	0
775.5	0	0	0	0	0	0	0
776.5	0	0	0	0	0	0	0
777.5	0	0	0	0	0	0	0
778.5	0	0	0	0	0	0	0
779.5	0	0	0	0	0	0	0
780.5	0	0	0	0	0	0	0
781.5	0	0	0	0	0	0	0
782.5	0	0	0	0	0	0	0
783.5	0	0	0	0	0	0	0
784.5	0	0	0	0	0	0	0
785.5	0	0	0	0	0	0	0
786.5	0	0	0	0	0	0	0
787.5	0	0	0	0	0	0	0
788.5	0	0	0	0	0	0	0
789.5	0	0	0	0	0	0	0
790.5	0	0	0	0	0	0	0
791.5	0	0	0	0	0	0	0
792.5	0	0	0	0	0	0	0
793.5	0	0	0	0	0	0	0
794.5	0	0	0	0	0	0	0
795.5	0	0	0	0	0	0	0
796.5	0	0	0	0	0	0	0
797.5	0	0	0	0	0	0	0
798.5	0	0	0	0	0	0	0
799.5	0	0	0	0	0	0	0
800.5	0	0	0	0	0	0	0
801.5	0	0	0	0	0	0	0
802.5	0	0	0	0	0	0	0
803.5	0	0	0	0	0	0	0
804.5	0	0	0	0	0	0	0
805.5	0	0	0	0	0	0	0
806.5	0	0	0	0	0	0	0
807.5	0	0	0	0	0	0	0
808.5	0	0	0	0	0	0	0
809.5	0	0	0	0	0	0	0
810.5	0	0	0	0	0	0	0
811.5	0	0	0	0	0	0	0
812.5	0	0	0	0	0	0	0
813.5	0	0	0	0	0	0	0
814.5	0	0	0	0	0	0	0
815.5	0	0	0	0	0	0	0
816.5	0	0	0	0	0	0	0
817.5	0	0	0	0	0	0	0
818.5	0	0	0	0	0	0	0
819.5	0	0	0	0	0	0	0
820.5	0	0	0	0	0	0	0
821.5	0	0	0	0	0	0	0
822.5	0	0	0	0	0	0	0
823.5	0	0	0	0	0	0	0
824.5	0	0	0	0	0	0	0
825.5	0	0	0	0	0	0	0
826.5	0	0	0	0	0	0	0
827.5	0	0	0	0	0	0	0
828.5	0	0	0	0	0	0	0
829.5	0	0	0	0	0	0	0
830.5	0	0	0	0	0	0	0
831.5	0	0	0	0	0	0	0
832.5	0	0	0	0	0	0	0
833.5	0	0	0	0	0	0	0
834.5	0	0	0	0	0	0	0
835.5	0	0	0	0	0	0	0
836.5	0	0	0	0	0	0	0
837.5	0	0	0	0	0	0	0
838.5	0	0	0	0	0	0	0
839.5	0	0	0	0	0	0	0
840.5	0	0	0	0	0	0	0
841.5	0	0	0	0	0	0	0
842.5	0	0	0	0	0	0	0
843.5	0	0	0	0	0	0	0
844.5	0	0	0	0	0	0	0
845.5	0	0	0	0	0	0	0
846.5	0	0	0	0	0	0	0
847.5	0	0	0	0	0	0	0
848.5	0	0	0	0	0	0	0
849.5	0	0	0	0	0	0	0
850.5	0	0	0	0	0	0	0
851.5	0	0	0	0	0	0	0
852.5	0	0	0	0	0	0	0
853.5	0	0	0	0	0	0	0
854.5	0	0	0	0	0	0	0
855.5	0	0	0	0	0	0	0
856.5	0	0	0	0	0	0	0
857.5	0	0	0	0	0	0	0
858.5	0	0	0	0	0	0	0
859.5	0	0	0	0	0	0	0
860.5	0	0	0	0	0	0	0
861.5	0	0	0	0	0	0	0
862.5	0	0	0	0	0	0	0
863.5	0	0	0	0	0	0	0
864.5	0	0	0	0	0	0	0
865.5	0	0	0	0	0	0	0
866.5	0	0	0	0	0	0	0
867.5	0	0	0	0	0	0	0
868.5	0	0	0	0	0	0	0
869.5	0	0	0	0	0	0	0
870.5	0	0	0	0	0	0	0
871.5	0	0	0	0	0	0	0
872.5	0	0	0	0	0	0	0
873.5	0	0	0	0	0	0	0
874.5	0	0	0	0	0	0	0
875.5	0	0	0	0	0	0	0
876.5	0	0	0	0	0	0	0
877.5	0	0	0	0	0	0	0
878.5	0	0	0	0	0	0	0
879.5	0	0	0	0	0	0	0
880.5	0	0	0	0	0	0	0
881.5	0	0	0	0	0	0	0
882.5	0	0	0	0	0	0	0
883.5	0	0	0	0	0	0	0
884.5	0	0	0	0	0	0	0
885.5	0	0	0	0	0	0	0
886.5	0	0	0	0	0	0	0
887.5	0	0	0	0	0	0	0
888.5	0	0	0	0	0	0	0
889.5	0	0	0	0	0	0	0
890.5	0	0	0	0	0	0	0
891.5	0	0	0	0	0	0	0
892.5	0	0	0	0	0	0	0
893.5	0	0	0	0	0	0	0
894.5	0	0	0	0	0	0	0
895.5	0	0	0	0	0	0	0
896.5	0	0	0	0	0	0	0
897.5	0	0	0	0	0	0	0
898.5	0	0	0	0	0	0	0
899.5	0	0	0	0	0	0	0
900.5	0	0	0	0	0	0	0
901.5	0	0	0	0	0	0	0
902.5	0	0	0	0	0	0	0
903.5	0	0	0	0	0	0	0
904.5	0	0	0	0	0	0	0
905.5	0	0	0	0	0	0	0
906.5	0	0	0	0	0	0	0
907.5	0	0	0	0	0	0	0
908.5	0	0	0	0	0	0	0
909.5	0	0	0	0	0	0	0
910.5	0	0	0	0	0	0	0
911.5	0	0	0	0	0	0	0
912.5	0	0	0	0	0	0	0
913.5	0	0	0	0	0	0	0
914.5	0	0	0	0	0	0	0
915.5	0	0	0	0	0	0	0
916.5	0	0	0	0	0	0	0
917.5	0	0	0	0	0	0	0
918.5	0	0	0	0	0	0	0
919.5	0	0	0	0	0	0	0
920.5	0	0	0	0	0	0	0
921.5	0	0	0	0	0	0	0
922.5	0	0	0	0	0	0	0
923.5	0	0	0	0	0	0	0
924.5	0	0	0	0	0	0	0
925.5	0	0	0	0	0	0	0
926.5	0	0	0	0	0	0	0
927.5	0	0	0	0	0	0	0
928.5	0	0	0	0	0	0	0
929.5	0	0	0	0	0	0	0
930.5	0	0	0	0	0	0	0
931.5	0	0	0	0	0	0	0
932.5	0	0	0	0	0	0	0
933.5	0	0	0	0	0	0	0
934.5	0	0	0	0	0	0	0
935.5	0	0	0	0	0	0	0
936.5	0	0	0	0	0	0	0
937.5	0	0	0	0	0	0	0
938.5	0	0	0	0	0	0	0
939.5	0	0	0	0	0	0	0
940.5	0	0	0	0	0	0	0
941.5	0	0	0	0	0	0	0
942.5	0	0	0	0	0	0	0
943.5	0	0	0	0	0	0	0
944.5	0	0	0	0	0	0	0
945.5	0	0	0	0	0	0	0
946.5	0	0	0	0	0	0	0
947.5	0	0	0	0	0	0	0
948.5	0	0	0	0	0	0	0
949.5	0	0	0	0	0	0	0
950.5	0	0	0	0	0	0	0
951.5	0	0	0	0	0	0	0
952.5	0	0	0	0	0	0	0
953.5	0	0	0	0	0	0	0
954.5	0	0	0	0	0	0	0
955.5	0	0	0	0	0	0	0
956.5	0	0	0	0	0	0	0
957.5	0	0	0	0	0	0	0
958.5	0	0	0	0	0	0	0
959.5	0	0	0	0	0	0	0
960.5	0	0	0	0	0	0	0
961.5	0	0	0	0	0	0	0
962.5	0	0	0	0	0	0	0
963.5	0	0	0	0	0	0	0
964.5	0	0	0	0	0	0	0
965.5	0	0	0	0	0	0	0
966.5	0	0	0	0	0	0	0
967.5	0	0	0	0	0	0	0
968.5	0	0	0	0	0	0	0
969.5	0	0	0	0	0	0	0
970.5	0	0	0	0	0	0	0
971.5	0	0	0	0	0	0	0
972.5	0	0	0	0	0	0	0
973.5	0	0	0	0	0	0	0
974.5	0	0	0	0	0	0	0
975.5	0	0	0	0	0	0	0
976.5	0	0	0	0	0	0	0
977.5	0	0	0	0	0	0	0
978.5	0	0	0	0	0	0	0
979.5	0	0	0	0	0	0	0
980.5	0	0	0	0	0	0	0
981.5	0	0	0	0	0	0	0
982.5	0	0	0	0	0	0	0
983.5	0	0	0	0	0	0	0
984.5	0	0	0	0	0	0	0
985.5	0	0	0	0	0	0	0
986.5	0	0	0	0	0	0	0
987.5	0	0	0	0	0	0	0
988.5	0	0	0	0	0	0	0
989.5	0	0	0	0	0	0	0
990.5	0	0	0	0	0	0	0
991.5	0	0	0	0	0	0	0
992.5	0	0	0	0	0	0	0
993.5	0	0	0	0	0	0	0
994.5	0	0	0	0	0	0	0
995.5	0	0	0	0	0	0	0
996.5	0	0	0	0	0	0	0
997.5	0	0	0	0	0	0	0
998.5	0	0	0	0	0	0	0
999.5	0	0	0	0	0	0	0
1000.5	0	0	0	0	0	0	0
1001.5	0	0	0	0	0	0	0
1002.5	0	0	0	0	0	0	0
1003.5	0	0	0	0	0	0	0
1004.5	0	0	0	0	0	0	0
1005.5	0	0	0	0	0	0	0
1006.5	0	0	0	0	0	0	0
1007.5	0	0	0	0	0	0	0
1008.5	0	0	0	0	0	0	0
1009.5	0	0	0	0	0	0	0
1010.5	0	0	0	0	0	0	0
1011.5	0	0	0	0	0	0	0
1012.5	0	0	0	0	0	0	0
1013.5	0	0	0	0	0	0	0
1014.5	0	0	0	0	0	0	0
1015.5	0	0	0	0	0	0	0
1016.5	0	0	0	0	0	0	0
1017.5	0	0	0	0	0	0	0
1018.5	0	0	0	0	0	0	0
1019.5	0	0	0	0	0	0	0
1020.5	0	0	0	0	0	0	0
1021.5	0	0	0	0	0	0	0
1022.5	0	0	0	0	0	0	0
1023.5	0	0	0	0	0	0	0
1024.5	0	0	0	0	0	0	0
1025.5	0	0	0	0	0	0	0
1026.5	0	0	0	0	0	0	0
1027.5	0	0	0	0	0	0	0
1028.5	0	0	0	0	0	0	0
1029.5	0	0	0	0	0	0	0
1030.5	0	0	0	0	0	0	0
1031.5	0	0	0	0	0	0	0
1032.5	0	0	0	0	0	0	0
1033.5	0	0	0	0	0	0	0
1034.5	0	0	0	0	0	0	0
1035.5	0	0	0	0	0	0	0
1036.5	0	0	0	0	0	0	0
1037.5	0	0	0	0	0	0	0
1038.5	0	0	0	0	0	0	0
1039.5	0	0	0	0	0	0	0
1040.5	0	0	0	0	0	0	0
1041.5	0	0	0	0	0	0	0
1042.5	0	0	0	0	0	0	0
1043.5	0	0	0	0	0	0	0
1044.5	0	0	0	0	0	0	0
1045.5	0	0	0	0	0	0	0
1046.5	0	0	0	0	0	0	0
1047.5	0	0	0	0	0	0	0
1048.5	0	0	0	0	0	0	0
1049.5	0	0	0	0	0	0	0
1050.5	0	0	0	0	0	0	0
1051.5	0	0	0	0	0	0	0
1052.5	0	0	0	0	0	0	0
1053.5	0	0	0	0	0	0	0
1054.5	0	0	0	0	0	0	0
1055.5	0	0	0	0	0	0	0
1056.5	0	0	0	0	0	0	0
1057.5	0	0	0	0	0	0	0
1058.5	0	0	0	0	0	0	0
1059.5	0	0	0	0	0	0	0
1060.5	0	0	0	0	0	0	0
1061.5	0	0	0	0	0	0	0
1062.5	0	0	0	0	0	0	0
1063.5	0	0	0	0	0	0	0
1064.5	0	0	0	0	0	0	0
1065.5	0	0	0	0	0	0	0
1066.5	0	0	0	0	0	0	0
1067.5	0	0	0	0	0	0	0
1068.5	0	0	0	0	0	0	0
1069.5	0	0	0	0	0	0	0
1070.5	0	0	0	0	0	0	0
1071.5	0	0	0	0	0	0	0
1072.5	0	0	0	0	0	0	0
1073.5	0	0	0	0	0	0	0
1074.5	0	0	0	0	0	0	0
1075.5	0	0	0	0	0	0	0
1076.5	0	0	0	0	0	0	0
1077.5	0	0	0	0	0	0	0
1078.5	0	0	0	0	0	0	0
1079.5	0	0	0	0	0	0	0
1080.5	0	0	0	0	0	0	0
1081.5	0	0	0	0	0	0	0
1082.5	0	0	0	0	0	0	0
1083.5	0	0	0	0	0	0	0
1084.5	0	0	0	0	0	0	0
1085.5	0	0	0	0	0	0	0
1086.5	0	0	0	0	0	0	0
1087.5	0	0	0	0	0	0	0
1088.5	0	0	0	0	0	0	0
1089.5	0	0	0	0	0	0	0
1090.5	0	0	0	0	0	0	0
1091.5	0	0	0	0	0	0	0
1092.5	0	0	0	0	0	0	0
1093.5	0	0	0	0	0	0	0
1094.5	0	0	0	0	0	0	0
1095.5	0	0	0	0	0	0	0
1096.5	0	0	0	0	0	0	0
1097.5	0	0	0	0	0	0	0
1098.5	0	0	0	0	0	0	0
1099.5	0	0	0	0	0	0	0
1100.5	0	0	0	0	0	0	0
1101.5	0	0	0	0	0	0	0
1102.5	0	0	0	0	0	0	0
1103.5	0	0	0	0	0	0	0
1104.5	0	0	0	0	0	0	0
1105.5	0	0	0	0	0	0	0
1106.5	0	0	0	0	0	0	0
1107.5	0	0	0	0	0	0	0
1108.5	0	0	0	0	0	0	0
1109.5	0	0	0	0	0	0	0
1110.5	0	0	0	0	0	0	0
1111.5	0	0	0	0	0	0	0
1112.5	0	0	0	0	0	0	0
1113.5	0	0	0	0	0	0	0
1114.5	0	0	0	0	0	0	0
1115.5	0	0	0	0	0	0	0
1116.5	0	0	0	0	0	0	0
1117.5	0	0	0	0	0	0	0
1118.5	0	0	0	0	0	0	0
1119.5	0	0	0	0	0	0	0
1120.5	0	0	0	0	0	0	0
1121.5	0	0	0	0	0	0	0
1122.5	0	0	0	0	0	0	0
1123.5	0	0	0	0	0	0	0
1124.5	0	0	0	0	0	0	0
1125.5	0	0	0	0	0	0	0
1126.5	0	0	0	0	0	0	0
1127.5	0	0	0	0	0	0	0
1128.5	0	0	0	0	0	0	0
1129.5	0	0	0	0	0	0	0
1130.5	0	0	0	0	0	0	0
1131.5	0	0	0	0	0	0	0
1132.5	0	0	0	0	0	0	0
1133.5	0	0	0	0	0	0	0
1134.5	0	0	0	0	0	0	0
1135.5	0	0	0	0	0	0	0
1136.5	0	0	0	0	0	0	0
1137.5	0	0	0	0	0	0	0
1138.5	0	0	0	0	0	0	0
1139.5	0	0	0	0	0	0	0
1140.5	0	0	0	0	0	0	0
1141.5	0	0	0	0	0	0	0
1142.5	0	0	0	0	0	0	0
1143.5	0	0	0	0	0	0	0
1144.5	0	0	0	0	0	0	0
1145.5	0	0	0	0	0	0	0
1146.5	0	0	0	0	0	0	0
1147.5	0	0	0	0	0	0	0
1148.5	0	0	0	0	0	0	0
1149.5	0	0	0	0	0	0	0
1150.5	0	0	0	0	0	0	0
1151.5	0	0	0	0	0	0	0
1152.5	0	0	0	0	0	0	0
1153.5	0	0	0	0	0	0	0
1154.5	0	0	0	0	0	0	0
1155.5	0	0	0	0	0	0	0
1156.5	0	0	0	0	0	0	0
1157.5	0	0	0	0	0	0	0
1158.5	0	0	0	0	0	0	0
1159.5	0	0	0	0	0	0	0
1160.5	0	0	0	0	0	0	0
1161.5	0	0	0	0	0	0	0
1162.5	0	0	0	0	0	0	0
1163.5	0	0	0	0	0	0	0
1164.5	0	0	0	0	0	0	0
1165.5	0	0	0	0	0	0	0
1166.5	0	0	0	0	0	0	0
1167.5	0	0	0	0	0	0	0
1168.5	0	0	0	0	0	0	0
1169.5	0	0	0	0	0	0	0
1170.5	0	0	0	0	0	0	0
1171.5	0	0	0	0	0	0	0
1172.5	0	0	0	0	0	0	0
1173.5	0	0	0	0	0	0	0
1174.5	0	0	0	0	0	0	0
1175.5	0	0	0	0	0	0	0
1176.5	0	0	0	0	0	0	0
1177.5	0	0	0	0	0	0	0
1178.5	0	0	0	0	0	0	0
1179.5	0	0	0	0	0	0	0
1180.5	0	0	0	0	0	0	0
1181.5	0	0	0	0	0	0	0
1182.5	0	0	0	0	0	0	0
1183.5	0	0	0	0	0	0	0
1184.5	0	0	0	0	0	0	0
1185.5	0	0	0	0	0	0	0
1186.5	0	0	0	0	0	0	0
1187.5	0	0	0	0	0	0	0
1188.5	0	0	0	0	0	0	0
1189.5	0	0	0	0	0	0	0
1190.5	0	0	0	0	0	0	0
1191.5	0	0	0	0	0	0	0
1192.5	0	0	0	0	0	0	0
1193.5	0	0	0	0	0	0	0
1194.5	0	0	0	0	0	0	0
1195.5	0	0	0	0	0	0	0
1196.5	0	0	0	0	0	0	0
1197.5	0	0	0	0	0	0	0
1198.5	0	0	0	0	0	0	0
1199.5	0	0	0	0	0	0	0
1200.5	0	0	0	0	0	0	0
1201.5	0	0	0	0	0	0	0
1202.5	0	0	0	0	0	0	0
1203.5	0	0	0	0	0	0	0
1204.5	0	0	0	0	0	0	0
1205.5	0	0	0	0	0	0	0
1206.5	0	0	0	0	0	0	0
1207.5	0	0	0	0	0	0	0
1208.5	0	0	0	0	0	0	0
1209.5	0	0	0	0	0	0	0
1210.5	0	0	0	0	0	0	0
1211.5	0	0	0	0	0	0	0
1212.5	0	0	0	0	0	0	0
1213.5	0	0	0	0	0	0	0
1214.5	0	0	0	0	0	0	0
1215.5	0	0	0	0	0	0	0
1216.5	0	0	0	0	0	0	0
1217.5	0	0	0	0	0	0	0
1218.5	0	0	0	0	0	0	0
1219.5	0	0	0	0	0	0	0
1220.5	0	0	0	0	0	0	0
1221.5	0	0	0	0	0	0	0
1222.5	0	0	0	0	0	0	0
1223.5	0	0	0	0	0	0	0
1224.5	0	0	0	0	0	0	0
1225.5	0	0	0	0	0	0	0
1226.5	0	0	0	0	0	0	0
1227.5	0	0	0	0	0	0	0
1228.5	0	0	0	0	0	0	0
1229.5	0	0	0	0	0	0	0
1230.5	0	0	0	0	0	0	0
1231.5	0	0	0	0	0	0	0
1232.5	0	0	0	0	0	0	0
1233.5	0	0	0	0	0	0	0
1234.5	0	0	0	0	0	0	0
1235.5	0	0	0	0	0	0	0
1236.5	0	0	0	0	0	0	0
1237.5	0	0	0	0	0	0	0
1238.5	0	0	0	0	0	0	0
1239.5	0	0	0	0	0	0	0
1240.5	0	0	0	0	0	0	0
1241.5	0	0	0	0	0	0	0
1242.5	0	0	0	0	0	0	0
1243.5	0	0	0	0	0	0	0
1244.5	0	0	0	0	0	0	0
1245.5	0	0	0	0	0	0	0
1246.5	0	0	0	0	0	0	0
1247.5	0	0	0	0	0	0	0
1248.5	0	0	0	0	0	0	0
1249.5	0	0	0	0	0	0	0
1250.5	0	0	0	0	0	0	0
1251.5	0	0	0	0	0	0	0
1252.5	0	0	0	0	0	0	0
1253.5	0	0	0	0	0	0	0
1254.5	0	0	0	0	0	0	0
1255.5	0	0	0	0	0	0	0
1256.5	0	0	0	0	0	0	0
1257.5	0	0	0	0	0	0	0
1258.5	0	0	0	0	0	0	0
1259.5	0	0	0	0	0	0	0
1260.5	0	0	0	0	0	0	0
1261.5	0	0	0	0	0	0	0
1262.5	0	0	0	0	0	0	0
1263.5	0	0	0	0	0	0	0
1264.5	0	0	0	0	0	0	0
1265.5	0	0	0	0	0	0	0
1266.5	0	0	0	0	0	0	0
1267.5	0	0	0	0	0	0	0
1268.5	0	0	0	0	0	0	0
1269.5	0	0	0	0	0	0	0
1270.5	0	0	0	0	0	0	0
1271.5	0	0	0	0	0	0	0
1272.5	0	0	0	0	0	0	0
1273.5	0	0	0	0	0	0	0
1274.5	0	0	0	0	0	0	0
1275.5	0	0	0	0	0	0	0
1276.5	0	0	0	0	0	0	0
1277.5	0	0	0	0	0	0	0
1278.5	0	0	0	0	0	0	0
1279.5	0	0	0	0	0	0	0
1280.5	0	0	0	0	0	0	0
1281.5	0	0	0	0	0	0	0
1282.5	0	0	0	0	0	0	0
1283.5	0	0	0	0	0	0	0
1284.5	0	0	0	0	0	0	0
1285.5	0	0	0	0	0	0	0
1286.5	0	0	0	0	0	0	0
1287.5	0	0	0	0	0	0	0
1288.5	0	0	0	0	0	0	0
1289.5	0	0	0	0	0	0	0
1290.5	0	0	0	0	0	0	0
1291.5	0	0	0	0	0	0	0
1292.5	0	0	0	0	0	0	0
1293.5	0	0	0	0	0	0	0
1294.5	0	0	0	0	0	0	0
1295.5	0	0	0	0	0	0	0
1296.5	0	0	0	0	0	0	0
1297.5	0	0	0	0	0	0	0
1298.5	0	0	0	0	0	0	0
1299.5	0	0	0	0	0	0	0
1300.5	0	0	0	0	0	0	0
1301.5	0	0	0	0	0	0	0
1302.5	0	0	0	0	0	0	0
1303.5	0	0	0	0	0	0	0
1304.5	0	0	0	0	0	0	0
1305.5	0	0	0	0	0	0	0
1306.5	0	0	0	0	0	0	0
1307.5	0	0	0	0	0	0	0
1308.5	0	0	0	0	0	0	0
1309.5	0	0	0	0	0	0	0
1310.5	0	0	0	0	0	0	0
1311.5	0	0	0	0	0	0	0
1312.5	0	0	0	0	0	0	0
1313.5	0	0	0	0	0	0	0
1314.5	0	0	0	0	0	0	0
1315.5	0	0	0	0	0	0	0
1316.5	0	0	0	0	0	0	0
1317.5	0	0	0	0	0	0	0
1318.5	0	0	0	0	0	0	0
1319.5	0	0	0	0	0	0	0
1320.5	0	0	0	0	0	0	0
1321.5	0	0	0	0	0	0	0
1322.5	0	0	0	0	0	0	0
1323.5	0	0	0	0	0	0	0
1324.5	0	0	0	0	0	0	0
1325.5	0	0	0	0	0	0	0
1326.5	0	0	0	0	0	0	0
1327.5	0	0	0	0	0	0	0
1328.5	0	0	0	0	0	0	0
1329.5	0	0	0	0	0	0	0
1330.5	0	0	0	0	0	0	0
1331.5	0	0	0	0	0	0	0
1332.5	0	0	0	0	0	0	0
1333.5	0	0	0	0	0	0	0
1334.5	0	0	0	0	0	0	0
1335.5	0	0	0	0	0	0	0
1336.5	0	0	0	0	0	0	0
1337.5	0	0	0	0	0	0	0
1338.5	0	0	0	0	0	0	0
1339.5	0	0	0	0	0	0	0
1340.5	0	0	0	0	0	0	0
1341.5	0	0	0	0	0	0	0
1342.5	0	0	0	0	0	0	0
1343.5	0	0	0	0	0	0	0
1344.5	0	0	0	0	0	0	0
1345.5	0	0	0	0	0	0	0
1346.5	0	0	0	0	0	0	0
1347.5	0	0	0	0	0	0	0
1348.5	0	0	0	0	0	0	0
1349.5	0	0	0	0	0	0	0
1350.5	0	0	0	0	0	0	0
1351.5	0	0	0	0	0	0	0
1352.5	0	0	0	0	0	0	0
1353.5	0	0	0	0	0	0	0
1354.5	0	0	0	0	0	0	0
1355.5	0	0	0	0	0	0	0
1356.5	0	0	0	0	0	0	0
1357.5	0	0	0	0	0	0	0
1358.5	0	0	0	0	0	0	0
1359.5	0	0	0	0	0	0	0
1360.5	0	0	0	0	0	0	0
1361.5	0	0	0	0	0	0	0
1362.5	0	0	0	0	0	0	0
1363.5	0	0	0	0	0	0	0
1364.5	0	0	0	0	0	0	0
1365.5	0	0	0	0	0	0	0
1366.5	0	0	0	0	0	0	0
1367.5	0	0	0	0	0	0	0
1368.5	0	0	0	0	0	0	0
1369.5	0	0	0	0	0	0	0
1370.5	0	0	0	0	0	0	0
1371.5	0	0	0	0	0	0	0
1372.5	0	0	0	0	0	0	0
1373.5	0	0	0	0	0	0	0
1374.5	0	0	0	0	0	0	0
1375.5	0	0	0	0	0	0	0
1376.5	0	0	0	0	0	0	0
1377.5	0	0	0	0	0	0	0
1378.5	0	0	0	0	0	0	0
1379.5	0	0	0	0	0	0	0
1380.5	0	0	0	0	0	0	0
1381.5	0	0	0	0	0	0	0
1382.5	0	0	0	0	0	0	0
1383.5	0	0	0	0	0	0	0
1384.5	0	0	0	0	0	0	0
1385.5	0	0	0	0	0	0	0
1386.5	0	0	0	0	0	0	0
1387.5	0	0	0	0	0	0	0
1388.5	0	0	0	0	0	0	0
1389.5	0	0	0	0	0	0	0
1390.5	0	0	0	0	0	0	0
1391.5	0	0	0	0	0	0	0
1392.5	0	0	0	0	0	0	0
1393.5	0	0	0	0	0	0	0
1394.5	0	0	0	0	0	0	0
1395.5	0	0	0	0	0	0	0
1396.5	0	0	0	0	0	0	0
1397.5	0	0	0	0	0	0	0
1398.5	0	0	0	0	0	0	0
1399.5	0	0	0	0	0	0	0
1400.5	0	0	0	0	0	0	0
1401.5	0	0	0	0	0	0	0
1402.5	0	0	0	0	0	0	0
1403.5	0	0	0	0	0	0	0
1404.5	0	0	0	0	0	0	0
1405.5	0	0	0	0	0	0	0
1406.5	0	0	0	0	0	0	0
1407.5	0	0	0	0	0	0	0
1408.5	0	0	0	0	0	0	0
1409.5	0	0	0	0	0	0	0
1410.5	0	0	0	0	0	0	0
1411.5	0	0	0	0	0	0	0
1412.5	0	0	0	0	0	0	0
1413.5	0	0	0	0	0	0	0
1414.5	0	0	0	0	0	0	0
1415.5	0	0	0	0	0	0	0
1416.5	0	0	0	0	0	0	0
1417.5	0	0	0	0	0	0	0
1418.5	0	0	0	0	0	0	0
1419.5	0	0	0	0	0	0	0
1420.5	0	0	0	0	0	0	0
1421.5	0	0	0	0	0	0	0
1422.5	0	0	0	0	0	0	0
1423.5	0	0	0	0	0	0	0
1424.5	0	0	0	0	0	0	0
1425.5	0	0	0	0	0	0	0
1426.5	0	0	0	0	0	0	0
1427.5	0	0	0	0	0	0	0
1428.5	0	0	0	0	0	0	0
1429.5	0	0	0	0	0	0	0
1430.5	0	0	0	0	0	0	0
1431.5	0	0	0	0	0	0	0
1432.5	0	0	0	0	0	0	0
1433.5	0	0	0	0	0	0	0
1434.5	0	0	0	0	0	0	0
1435.5	0	0	0	0	0	0	0
1436.5	0	0	0	0	0	0	0
1437.5	0	0	0	0	0	0	0
1438.5	0	0	0	0	0	0	0
1439.5	0	0	0	0	0	0	0
1440.5	0	0	0	0	0	0	0
1441.5	0	0	0	0	0	0	0
1442.5	0	0	0	0	0	0	0
1443.5	0	0	0	0	0	0	0
1444.5	0	0	0	0	0	0	0
1445.5	0	0	0	0	0	0	0
1446.5	0	0	0	0	0	0	0
1447.5	0	0	0	0	0	0	0
1448.5	0	0	0	0	0	0	0
1449.5	0	0	0	0	0	0	0
1450.5	0	0	0	0	0	0	0
1451.5	0	0	0	0	0	0	0
1452.5	0	0	0	0	0	0	0
1453.5	0	0	0	0	0	0	0
1454.5	0	0	0	0	0	0	0
1455.5	0	0	0	0	0	0	0
1456.5	0	0	0	0	0	0	0
1457.5	0	0	0	0	0	0	0
1458.5	0	0	0	0	0	0	0
1459.5	0	0	0	0	0	0	0
1460.5	0	0	0	0	0	0	0
1461.5	0	0	0	0	0	0	0
1462.5	0	0	0	0	0	0	0
1463.5	0	0	0	0	0	0	0
1464.5	0	0	0	0	0	0	0
1465.5	0	0	0	0	0	0	0
1466.5	0	0	0	0	0	0	0
1467.5	0	0	0	0	0	0	0
1468.5	0	0	0	0	0	0	0
1469.5	0	0	0	0	0	0	0
1470.5	0	0	0	0	0	0	0
1471.5	0	0	0	0	0	0	0
1472.5	0	0	0	0	0	0	0
1473.5	0	0	0	0	0	0	0
1474.5	0	0	0	0	0	0	0
1475.5	0	0	0	0	0	0	0
1476.5	0	0	0	0	0	0	0
1477.5	0	0	0	0	0	0	0
1478.5	0	0	0	0	0	0	0
1479.5	0	0	0	0	0	0	0
1480.5	0	0	0	0	0	0	0
1481.5	0	0	0	0	0	0	0
1482.5	0	0	0	0	0	0	0
1483.5	0	0	0	0	0	0	0
1484.5	0	0	0	0	0	0	0
1485.5	0	0	0	0	0	0	0
1486.5	0	0	0	0	0	0	0
1487.5	0	0	0	0	0	0	0
1488.5	0	0	0	0	0	0	0
1489.5	0	0	0	0	0	0	0
1490.5	0	0	0	0	0	0	0
1491.5	0	0	0	0	0	0	0
1492.5	0	0	0	0	0	0	0
1493.5	0	0	0	0	0	0	0
1494.5	0	0	0	0	0	0	0
1495.5	0	0	0	0	0	0	0
1496.5	0	0	0	0	0	0	0
1497.5	0	0	0	0	0	0	0
1498.5	0	0	0	0	0	0	0
1499.5	0	0	0	0	0	0	0
1500.5	0	0	0	0	0	0	0
1501.5	0	0	0	0	0	0	0
1502.5	0	0	0	0	0	0	0
1503.5	0	0	0	0	0	0	0
1504.5	0	0	0	0	0	0	0
1505.5	0	0	0	0	0	0	0
1506.5	0	0	0	0	0	0	0
1507.5	0	0	0	0	0	0	0
1508.5	0	0	0	0	0	0	0
1509.5	0	0	0	0	0	0	0
1510.5	0	0	0	0	0	0	0
1511.5	0	0	0	0	0	0	0
1512.5	0	0	0	0	0	0	0
1513.5	0	0	0	0	0	0	0
1514.5	0	0	0	0	0	0	0
1515.5	0	0	0	0	0	0	0
1516.5	0	0	0	0	0	0	0
1517.5	0	0	0	0	0	0	0
1518.5	0	0	0	0	0	0	0
1519.5	0	0	0	0	0	0	0
1520.5	0	0	0	0	0	0	0
1521.5	0	0	0	0	0	0	0
1522.5	0	0	0	0	0	0	0
1523.5	0	0	0	0	0	0	0
1524.5	0	0	0	0	0	0	0
1525.5	0	0	0	0	0	0	0
1526.5	0	0	0	0	0	0	0
1527.5	0	0	0	0	0	0	0
1528.5	0	0	0	0	0	0	0
1529.5	0	0	0	0	0	0	0
1530.5	0	0	0	0	0	0	0
1531.5	0	0	0	0	0	0	0
1532.5	0	0	0	0	0	0	0
1533.5	0	0	0	0	0	0	0
1534.5	0	0	0	0	0	0	0
1535.5	0	0	0	0	0	0	0
1536.5	0	0	0	0	0	0	0
1537.5	0	0	0	0	0	0	0
1538.5	0	0	0	0	0	0	0
1539.5	0	0	0	0	0	0	0
1540.5	0	0	0	0	0	0	0
1541.5	0	0	0	0	0	0	0
1542.5	0	0	0	0	0	0	0
1543.5	0	0	0	0	0	0	0
1544.5	0	0	0	0	0	0	0
1545.5	0	0	0	0	0	0	0
1546.5	0	0	0	0	0	0	0
1547.5	0	0	0	0	0	0	0
1548.5	0	0	0	0	0	0	0
1549.5	0	0	0	0	0	0	0
1550.5	0	0	0	0	0	0	0
1551.5	0	0	0	0	0	0	0
1552.5	0	0	0	0	0	0	0
1553.5	0	0	0	0	0	0	0
1554.5	0	0	0	0	0	0	0
1555.5	0	0	0	0	0	0	0
1556.5	0	0	0	0	0	0	0
1557.5	0	0	0	0	0	0	0
1558.5	0	0	0	0	0	0	0
1559.5	0	0	0	0	0	0	0
1560.5	0	0	0	0	0	0	0
1561.5	0	0	0	0	0	0	0
1562.5	0	0	0	0	0	0	0
1563.5	0	0	0	0	0	0	0
1564.5	0	0	0	0	0	0	0
1565.5	0	0	0	0	0	0	0
1566.5	0	0	0	0	0	0	0
1567.5	0	0	0	0	0	0	0
1568.5	0	0	0	0	0	0	0
1569.5	0	0	0	0	0	0	0
1570.5	0	0	0	0	0	0	0
1571.5	0	0	0	0	0	0	0
1572.5	0	0	0	0	0	0	0
1573.5	0	0	0	0	0	0	0
1574.5	0	0	0	0	0	0	0
1575.5	0	0	0	0	0	0	0
1576.5	0	0	0	0	0	0	0
1577.5	0	0	0	0	0	0	0
1578.5	0	0	0	0	0	0	0
1579.5	0	0	0	0	0	0	0
1580.5	0	0	0	0	0	0	0
1581.5	0	0	0	0	0	0	0
1582.5	0	0	0	0	0	0	0
1583.5	0	0	0	0	0	0	0
1584.5	0	0	0	0	0	0	0
1585.5	0	0	0	0	0	0	0
1586.5	0	0	0	0	0	0	0
1587.5	0	0	0	0	0	0	0
1588.5	0	0	0	0	0	0	0
1589.5	0	0	0	0	0	0	0
1590.5	0	0	0	0	0	0	0
1591.5	0	0	0	0	0	0	0
1592.5	0	0	0	0	0	0	0
1593.5	0	0	0	0	0	0	0
1594.5	0	0	0	0	0	0	0
1595.5	0	0	0	0	0	0	0
1596.5	0	0	0	0	0	0	0
1597.5	0	0	0	0	0	0	0
1598.5	0	0	0	0	0	0	0
1599.5	0	0	0	0	0	0	0
1600.5	0	0	0	0	0	0	0
1601.5	0	0	0	0	0	0	0
1602.5	0	0	0	0	0	0	0
1603.5	0	0	0	0	0	0	0
1604.5	0	0	0	0	0	0	0
1605.5	0	0	0	0	0	0	0
1606.5	0	0	0	0	0	0	0
1607.5	0	0	0	0	0	0	0
1608.5	0	0	0	0	0	0	0
1609.5	0	0	0	0	0	0	0
1610.5	0	0	0	0	0	0	0
1611.5	0	0	0	0	0	0	0
1612.5	0	0	0	0	0	0	0
1613.5	0	0	0	0	0	0	0
1614.5	0	0	0	0	0	0	0
1615.5	0	0	0	0	0	0	0
1616.5	0	0	0	0	0	0	0
1617.5	0	0	0	0	0	0	0
1618.5	0	0	0	0	0	0	0
1619.5	0	0	0	0	0	0	0
1620.5	0	0	0	0	0	0	0
1621.5	0	0	0	0	0	0	0
1622.5	0	0	0	0	0	0	0
1623.5	0	0	0	0	0	0	0
1624.5	0	0	0	0	0	0	0
1625.5	0	0	0	0	0	0	0
1626.5	0	0	0	0	0	0	0
1627.5	0	0	0	0	0	0	0
1628.5	0	0	0	0	0	0	0
1629.5	0	0	0	0	0	0	0
1630.5	0	0	0	0	0	0	0
1631.5	0	0	0	0	0	0	0
1632.5	0	0	0	0	0	0	0
1633.5	0	0	0	0	0	0	0
1634.5	0	0	0	0	0	0	0
1635.5	0	0	0	0	0	0	0
1636.5	0	0	0	0	0	0	0
1637.5	0	0	0	0	0	0	0
1638.5	0	0	0	0	0	0	0
1639.5	0	0	0	0	0	0	0
1640.5	0	0	0	0	0	0	0
1641.5	0	0	0	0	0	0	0
1642.5	0	0	0	0	0	0	0
1643.5	0	0	0	0	0	0	0
1644.5	0	0	0	0	0	0	0
1645.5	0	0	0	0	0	0	0
1646.5	0	0	0	0	0	0	0
1647.5	0	0	0	0	0	0	0
1648.5	0	0	0	0	0	0	0
1649.5	0	0	0	0	0	0	0
1650.5	0	0	0	0	0	0	0
1651.5	0	0	0	0	0	0	0
1652.5	0	0	0	0	0	0	0
1653.5	0	0	0	0	0	0	0
1654.5	0	0	0	0	0	0	0
1655.5	0	0	0	0	0	0	0
1656.5	0	0	0	0	0	0	0
1657.5	0	0	0	0	0	0	0
1658.5	0	0	0	0	0	0	0
1659.5	0	0	0	0	0	0	0
1660.5	0	0	0	0	0	0	0
1661.5	0	0	0	0	0	0	0
1662.5	0	0	0	0	0	0	0
1663.5	0	0	0	0	0	0	0
1664.5	0	0	0	0	0	0	0
1665.5	0	0	0	0	0	0	0
1666.5	0	0	0	0	0	0	0
1667.5	0	0	0	0	0	0	0
1668.5	0	0	0	0	0	0	0
1669.5	0	0	0	0	0	0	0
1670.5	0	0	0	0	0	0	0
1671.5	0	0	0	0	0	0	0
1672.5	0	0	0	0	0	0	0
1673.5	0	0	0	0	0	0	0
1674.5	0	0	0	0	0	0	0
1675.5	0	0	0	0	0	0	0
1676.5	0	0	0	0	0	0	0
1677.5	0	0	0	0	0	0	0
1678.5	0	0	0	0	0	0	0
1679.5	0	0	0	0	0	0	0
1680.5	0	0	0	0	0	0	0
1681.5	0	0	0	0	0	0	0
1682.5	0	0	0	0	0	0	0
1683.5	0	0	0	0	0	0	0
1684.5	0	0	0	0	0	0	0
1685.5	0	0	0	0	0	0	0
1686.5	0	0	0	0	0	0	0
1687.5	0	0	0	0	0	0	0
1688.5	0	0	0	0	0	0	0
1689.5	0	0	0	0	0	0	0
1690.5	0	0	0	0	0	0	0
1691.5	0	0	0	0	0	0	0
1692.5	0	0	0	0	0	0	0
1693.5	0	0	0	0	0	0	0
1694.5	0	0	0	0	0	0	0
1695.5	0	0	0	0	0	0	0
1696.5	0	0	0	0	0	0	0
1697.5	0	0	0	0	0	0	0
1698.5	0	0	0	0	0	0	0
1699.5	0	0	0	0	0	0	0
1700.5	0	0	0	0	0	0	0
1701.5	0	0	0	0	0	0	0
1702.5	0	0	0	0	0	0	0
1703.5	0	0	0	0	0	0	0
1704.5	0	0	0	0	0	0	0
1705.5	0	0	0	0	0	0	0
1706.5	0	0	0	0	0	0	0
1707.5	0	0	0	0	0	0	0
1708.5	0	0	0	0	0	0	0
1709.5	0	0	0	0	0	0	0
1710.5	0	0	0	0	0	0	0
1711.5	0	0	0	0	0	0	0
1712.5	0	0	0	0	0	0	0
1713.5	0	0	0	0	0	0	0
1714.5	0	0	0	0	0	0	0
1715.5	0	0	0	0	0	0	0
1716.5	0	0	0	0	0	0	0
1717.5	0	0	0	0	0	0	0
1718.5	0	0	0	0	0	0	0
1719.5	0	0	0	0	0	0	0
1720.5	0	0	0	0	0	0	0
1721.5	0	0	0	0	0	0	0
1722.5	0	0	0	0	0	0	0
1723.5	0	0	0	0	0	0	0
1724.5	0	0	0	0	0	0	0
1725.5	0	0	0	0	0	0	0
1726.5	0	0	0	0	0	0	0
1727.5	0	0	0	0	0	0	0
1728.5	0	0	0	0	0	0	0
1729.5	0	0	0	0	0	0	0
1730.5	0	0	0	0	0	0	0
1731.5	0	0	0	0	0	0	0
1732.5	0	0	0	0	0	0	0
1733.5	0	0	0	0	0	0	0
1734.5	0	0	0	0	0	0	0
1735.5	0	0	0	0	0	0	0
1736.5	0	0	0	0	0	0	0
1737.5	0	0	0	0	0	0	0
1738.5	0	0	0	0	0	0	0
1739.5	0	0	0	0	0	0	0
1740.5	0	0	0	0	0	0	0
1741.5	0	0	0	0	0	0	0
1742.5	0	0	0	0	0	0	0
1743.5	0	0	0	0	0	0	0
1744.5	0	0	0	0	0	0	0
1745.5	0	0	0	0	0	0	0
1746.5	0	0	0	0	0	0	0
1747.5	0	0	0	0	0	0	0
1748.5	0	0	0	0	0	0	0
1749.5	0	0	0	0	0	0	0
1750.5	0	0	0	0	0	0	0
1751.5	0	0	0	0	0	0	0
1752.5	0	0	0	0	0	0	0
1753.5	0	0	0	0	0	0	0
1754.5	0	0	0	0	0	0	0
1755.5	0	0	0	0	0	0	0
1756.5	0	0	0	0	0	0	0
1757.5	0	0	0	0	0	0	0
1758.5	0	0	0	0	0	0	0
1759.5	0	0	0	0	0	0	0
1760.5	0	0	0	0	0	0	0
1761.5	0	0	0	0	0	0	0
1762.5	0	0	0	0	0	0	0
1763.5	0	0	0	0	0	0	0
1764.5	0	0	0	0	0	0	0
1765.5	0	0	0	0	0	0	0
1766.5	0	0	0	0	0	0	0
1767.5	0	0	0	0	0	0	0
1768.5	0	0	0	0	0	0	0
1769.5	0	0	0	0	0	0	0
1770.5	0	0	0	0	0	0	0
1771.5	0	0	0	0	0	0	0
1772.5	0	0	0	0	0	0	0
1773.5	0	0	0	0	0	0	0
1774.5	0	0	0	0	0	0	0
1775.5	0	0	0	0	0	0	0
1776.5	0	0	0	0	0	0	0
1777.5	0	0	0	0	0	0	0
1778.5	0	0	0	0	0	0	0
1779.5	0	0	0	0	0	0	0
1780.5	0	0	0	0	0	0	0
1781.5	0	0	0	0	0	0	0
1782.5	0	0	0	0	0	0	0
1783.5	0	0	0	0	0	0	0
1784.5	0	0	0	0	0	0	0
1785.5	0	0	0	0	0	0	0
1786.5	0	0	0	0	0	0	0
1787.5	0	0	0	0	0	0	0
1788.5	0	0	0	0	0	0	0
1789.5	0	0	0	0	0	0	0
1790.5	0	0	0	0	0	0	0
1791.5	0	0	0	0	0	0	0
1792.5	0	0	0	0	0	0	0
1793.5	0	0	0	0	0	0	0
1794.5	0	0	0	0	0	0	0
1795.5	0	0	0	0	0	0	0
1796.5	0	0	0	0	0	0	0
1797.5	0	0	0	0	0	0	0
1798.5	0	0	0	0	0	0	0
1799.5	0	0	0	0	0	0	0
1800.5	0	0	0	0	0	0	0
1801.5	0	0	0	0	0	0	0
1802.5	0	0	0	0	0	0	0
1803.5	0	0	0	0	0	0	0
1804.5	0	0	0	0	0	0	0
1805.5	0	0	0	0	0	0	0
1806.5	0	0	0	0	0	0	0
1807.5	0	0	0	0	0	0	0
1808.5	0	0	0	0	0	0	0
1809.5	0	0	0	0	0	0	0
1810.5	0	0	0	0	0	0	0
1811.5	0	0	0	0	0	0	0
1812.5	0	0	0	0	0	0	0
1813.5	0	0	0	0	0	0	0
1814.5	0	0	0	0	0	0	0
1815.5	0	0	0	0	0	0	0
1816.5	0	0	0	0	0	0	0
1817.5	0	0	0	0	0	0	0
1818.5	0	0	0	0	0	0	0
1819.5	0	0	0	0	0	0	0
1820.5	0	0	0	0	0	0	0
1821.5	0	0	0	0	0	0	0
1822.5	0	0	0	0	0	0	0
1823.5	0	0	0	0	0	0	0
1824.5	0	0	0	0	0	0	0
1825.5	0	0	0	0	0	0	0
1826.5	0	0	0	0	0	0	0
1827.5	0	0	0	0	0	0	0
1828.5	0	0	0	0	0	0	0
1829.5	0	0	0	0	0	0	0
1830.5	0	0	0	0	0	0	0
1831.5	0	0	0	0	0	0	0
1832.5	0	0	0	0	0	0	0
1833.5	0	0	0	0	0	0	0
1834.5	0	0	0	0	0	0	0
1835.5	0	0	0	0	0	0	0
1836.5	0	0	0	0	0	0	0
1837.5	0	0	0	0	0	0	0
1838.5	0	0	0	0	0	0	0
1839.5	0	0	0	0	0	0	0
1840.5	0	0	0	0	0	0	0
1841.5	0	0	0	0	0	0	0
1842.5	0	0	0	0	0	0	0
1843.5	0	0	0	0	0	0	0
1844.5	0	0	0	0	0	0	0
1845.5	0	0	0	0	0	0	0
1846.5	0	0	0	0	0	0	0
1847.5	0	0	0	0	0	0	0
1848.5	0	0	0	0	0	0	0
1849.5	0	0	0	0	0	0	0
1850.5	0	0	0	0	0	0	0
1851.5	0	0	0	0	0	0	0
1852.5	0	0	0	0	0	0	0
1853.5	0	0	0	0	0	0	0
1854.5	0	0	0	0	0	0	0
1855.5	0	0	0	0	0	0	0
1856.5	0	0	0	0	0	0	0
1857.5	0	0	0	0	0	0	0
1858.5	0	0	0	0	0	0	0
1859.5	0	0	0	0	0	0	0
1860.5	0	0	0	0	0	0	0
1861.5	0	0	0	0	0	0	0
1862.5	0	0	0	0	0	0	0
1863.5	0	0	0	0	0	0	0
1864.5	0	0	0	0	0	0	0
1865.5	0	0	0	0	0	0	0
1866.5	0	0	0	0	0	0	0
1867.5	0	0	0	0	0	0	0
1868.5	0	0	0	0	0	0	0
1869.5	0	0	0	0	0	0	0
1870.5	0	0	0	0	0	0	0
1871.5	0	0	0	0	0	0	0
1872.5	0	0	0	0	0	0	0
1873.5	0	0	0	0	0	0	0
1874.5	0	0	0	0	0	0	0
1875.5	0	0	0	0	0	0	0
1876.5	0	0	0	0	0	0	0
1877.5	0	0	0	0	0	0	0
1878.5	0	0	0	0	0	0	0
1879.5	0	0	0	0	0	0	0
1880.5	0	0	0	0	0	0	0
1881.5	0	0	0	0	0	0	0
1882.5	0	0	0	0	0	0	0
1883.5	0	0	0	0	0	0	0
1884.5	0	0	0	0	0	0	0
1885.5	0	0	0	0	0	0	0
1886.5	0	0	0	0	0	0	0
1887.5	0	0	0	0	0	0	0
1888.5	0	0	0	0	0	0	0
1889.5	0	0	0	0	0	0	0
1890.5	0	0	0	0	0	0	0
1891.5	0	0	0	0	0	0	0
1892.5	0	0	0	0	0	0	0
1893.5	0	0	0	0	0	0	0
1894.5	0	0	0	0	0	0	0
1895.5	0	0	0	0	0	0	0
1896.5	0	0	0	0	0	0	0
1897.5	0	0	0	0	0	0	0
1898.5	0	0	0	0	0	0	0
1899.5	0	0	0	0	0	0	0
1900.5	0	0	0	0	0	0	0
1901.5	0	0	0	0	0	0	0
1902.5	0	0	0	0	0	0	0
1903.5	0	0	0	0	0	0	0
1904.5	0	0	0	0	0	0	0
1905.5	0	0	0	0	0	0	0
1906.5	0	0	0	0	0	0	0
1907.5	0	0	0	0	0	0	0
1908.5	0	0	0	0	0	0	0
1909.5	0	0	0	0	0	0	0
1910.5	0	0	0	0	0	0	0
1911.5	0	0	0	0	0	0	0
1912.5	0	0	0	0	0	0	0
1913.5	0	0	0	0	0	0	0
1914.5	0	0	0	0	0	0	0
1915.5	0	0	0	0	0	0	0
1916.5	0	0	0	0	0	0	0
1917.5	0	0	0	0	0	0	0
1918.5	0	0	0	0	0	0	0
1919.5	0	0	0	0	0	0	0
1920.5	0	0	0	0	0	0	0
1921.5	0	0	0	0	0	0	0
1922.5	0	0	0	0	0	0	0
1923.5	0	0	0	0	0	0	0
1924.5	0	0	0	0	0	0	0
1925.5	0	0	0	0	0	0	0
1926.5	0	0	0	0	0	0	0
1927.5	0	0	0	0	0	0	0
1928.5	0	0	0	0	0	0	0
1929.5	0	0	0	0	0	0	0
1930.5	0	0	0	0	0	0	0
1931.5	0	0	0	0	0	0	0
1932.5	0	0	0	0	0	0	0
1933.5	0	0	0	0	0	0	0
1934.5	0	0	0	0	0	0	0
1935.5	0	0	0	0	0	0	0
1936.5	0	0	0	0	0	0	0
[truncated: 7,732 more rows]

## Sheet: S30HOM-SUMMARY
Bin centre (nm)	Concentration average	Standard Error	Concentration average	Standard Error	Concentration average	Standard Error	avg conc	avg error	standard error- across triplicates
0.5	0	0	0	0	0	0	0	0	0
1.5	0	0	0	0	0	0	0	0	0
2.5	0	0	0	0	0	0	0	0	0
3.5	0	0	0	0	0	0	0	0	0
4.5	0	0	0	0	0	0	0	0	0
5.5	0	0	0	0	0	0	0	0	0
6.5	0	0	0	0	0	0	0	0	0
7.5	0	0	0	0	0	0	0	0	0
8.5	0	0	0	0	0	0	0	0	0
9.5	0	0	0	0	0	0	0	0	0
10.5	0	0	0	0	0	0	0	0	0
11.5	0	0	0	0	0	0	0	0	0
12.5	0	0	0	0	0	0	0	0	0
13.5	0	0	0	0	0	0	0	0	0
14.5	0	0	0	0	0	0	0	0	0
15.5	0	0	0	0	0	0	0	0	0
16.5	0	0	0	0	0	0	0	0	0
17.5	0	0	2	2	0	0	1.33333e-06	1.33333e-06	2.3094e-06
18.5	0	0	7	7	0	0	4.66667e-06	4.66667e-06	8.0829e-06
19.5	0	0	24	23	0	0	1.6e-05	1.53333e-05	2.65581e-05
20.5	0	0	73	72	0	0	4.86667e-05	4.8e-05	8.31384e-05
21.5	0	0	201	199	0	0	0.000134	0.000132667	0.000229785
22.5	0	0	490	486	0	0	0.000326667	0.000324	0.000561184
23.5	0	0	1064	1057	0	0	0.000709333	0.000704667	0.00122052
24.5	0	0	2055	2042	0	0	0.00137	0.00136133	0.0023579
25.5	0	0	3539	3514	4	4	0.002362	0.00234533	0.00405762
26.5	0	0	5455	5407	16	16	0.00364733	0.00361533	0.00624349
27.5	0	0	7568	7477	49	49	0.005078	0.00501733	0.00863388
28.5	0	0	9519	9341	130	130	0.00643267	0.006314	0.0107871
29.5	0	0	10953	10612	301	300	0.00750267	0.00727467	0.0122586
30.5	0	0	11667	11032	611	609	0.00818533	0.00776067	0.0127581
31.5	0	0	11694	10565	1100	1096	0.00852933	0.007774	0.0122649
32.5	0	0	11281	9401	1779	1769	0.00870667	0.00744667	0.0110459
33.5	0	0	10792	7927	2607	2589	0.00893267	0.00701067	0.00962914
34.5	0	0	10576	6746	3497	3467	0.009382	0.00680867	0.00875813
35.5	1	0	10867	6624	4334	4286	0.0101347	0.00727333	0.00911023
36.5	3	2	11728	7855	5008	4934	0.0111593	0.00852733	0.0107111
37.5	5	4	13051	9935	5442	5334	0.012332	0.010182	0.0130208
38.5	10	8	14606	12244	5610	5459	0.013484	0.0118073	0.0154797
39.5	17	14	16106	14347	5532	5330	0.0144367	0.0131273	0.0176728
40.5	30	23	17284	15961	5263	5000	0.0150513	0.0139893	0.0193133
41.5	49	38	17950	16920	4871	4539	0.0152467	0.0143313	0.0202284
42.5	78	59	18022	17176	4423	4015	0.0150153	0.0141667	0.0203679
43.5	120	91	17527	16781	3972	3483	0.0144127	0.01357	0.0197903
44.5	182	134	16569	15861	3557	2983	0.0135387	0.012652	0.0186364
45.5	269	194	15297	14578	3201	2541	0.0125113	0.011542	0.0170885
46.5	389	274	13867	13095	2914	2171	0.0114467	0.01036	0.0153305
47.5	554	379	12417	11556	2700	1881	0.0104473	0.00921067	0.0135264
48.5	775	516	11052	10067	2557	1674	0.00958933	0.00817133	0.011799
49.5	1070	694	9843	8702	2482	1552	0.00893	0.00729867	0.0102382
50.5	1457	923	8828	7498	2470	1513	0.00850333	0.00662267	0.00889652
51.5	1959	1218	8023	6472	2520	1553	0.00833467	0.006162	0.00781299
52.5	2604	1597	7426	5627	2631	1665	0.00844067	0.005926	0.00702242
53.5	3423	2081	7030	4955	2804	1843	0.008838	0.00591933	0.00656041
54.5	4449	2695	6823	4447	3044	2084	0.009544	0.00615067	0.00646858
55.5	5721	3468	6794	4095	3354	2388	0.0105793	0.006634	0.00678219
56.5	7279	4430	6938	3889	3743	2758	0.0119733	0.00738467	0.00751494
57.5	9165	5613	7252	3819	4220	3201	0.013758	0.008422	0.00866694
58.5	11423	7050	7743	3871	4795	3722	0.015974	0.009762	0.0102333
59.5	14096	8774	8421	4034	5479	4331	0.018664	0.011426	0.012221
60.5	17229	10813	9310	4294	6285	5035	0.0218827	0.013428	0.0146383
61.5	20863	13196	10438	4643	7225	5840	0.025684	0.015786	0.0175042
62.5	25040	15948	11848	5076	8313	6751	0.030134	0.0185167	0.0208384
63.5	29801	19086	13592	5593	9562	7770	0.0353033	0.0216327	0.0246558
64.5	35185	22628	15735	6197	10990	8896	0.0412733	0.0251473	0.0289728
65.5	41229	26580	18359	6902	12627	10120	0.0481433	0.029068	0.0337944
66.5	47973	30948	21556	7723	14531	11423	0.05604	0.033396	0.0391222
67.5	55453	35725	25437	8687	16821	12766	0.0651407	0.0381187	0.0449401
68.5	63709	40900	30126	9827	19722	14090	0.0757047	0.0432113	0.0512238
69.5	72786	46452	35759	11182	23608	15337	0.088102	0.0486473	0.0579431
70.5	82729	52348	42484	12796	29005	16558	0.102812	0.054468	0.065097
71.5	93594	58544	50456	14717	36528	18140	0.120385	0.060934	0.0727832
72.5	105447	64985	59833	16988	46737	20987	0.141345	0.06864	0.0812576
73.5	118366	71597	70770	19648	59945	26164	0.166054	0.0782727	0.0908972
74.5	132447	78295	83413	22724	76075	34055	0.194623	0.0900493	0.102021
75.5	147806	84976	97893	26231	94625	44085	0.226883	0.103528	0.114615
76.5	164580	91521	114323	30169	114775	55129	0.262452	0.117879	0.128195
77.5	182930	97798	132787	34519	135602	65945	0.300879	0.132175	0.141914
78.5	203035	103665	153342	39247	156311	75464	0.341792	0.145584	0.15484
79.5	225090	108978	176014	44295	176406	82962	0.385007	0.15749	0.166217
80.5	249295	113593	200797	49589	195763	88125	0.43057	0.167538	0.175607
81.5	275843	117384	227655	55031	214605	91025	0.478735	0.175627	0.182913
82.5	304911	120246	256527	60500	233417	92038	0.529903	0.181856	0.188292
83.5	336637	122114	287331	65856	252841	91749	0.584539	0.186479	0.192065
84.5	371113	122970	319971	70936	273581	90872	0.64311	0.189852	0.194632
85.5	408369	122854	354340	75560	296327	90192	0.706024	0.192404	0.196425
86.5	448366	121869	390333	79535	321712	90525	0.773607	0.194619	0.197898
87.5	490991	120184	427843	82661	350283	92654	0.846078	0.196999	0.199539
88.5	536059	118029	466770	84743	382482	97245	0.923541	0.200011	0.201887
89.5	583312	115681	507016	85598	418631	104741	1.00597	0.204013	0.205523
90.5	632434	113441	548486	85073	458914	115304	1.09322	0.209212	0.211033
91.5	683056	111596	591080	83053	503359	128815	1.185	0.215643	0.218921
92.5	734770	110383	634688	79478	551817	144928	1.28085	0.223193	0.229508
93.5	787144	109945	679181	74355	603948	163124	1.38018	0.231616	0.242833
94.5	839735	110310	724401	67773	659213	182754	1.48223	0.240558	0.258613
95.5	892099	111385	770162	59912	716884	203068	1.5861	0.249577	0.276243
96.5	943807	112985	816240	51070	776060	223246	1.69074	0.258201	0.294873
97.5	994452	114870	862379	41703	835709	242437	1.79503	0.266007	0.313496
98.5	1043659	116787	908294	32554	894721	259802	1.89778	0.272762	0.331051
99.5	1091088	118508	953679	24967	951965	274565	1.99782	0.278693	0.346513
100.5	1136441	119852	998225	21255	1006353	286062	2.09401	0.284779	0.358976
101.5	1179460	120696	1041629	23087	1056904	293781	2.18533	0.291709	0.36771
102.5	1219932	120980	1083612	28712	1102788	297394	2.27089	0.298057	0.372207
103.5	1257683	120703	1123934	35502	1143364	296769	2.34999	0.301983	0.372203
104.5	1292579	119911	1162407	42007	1178195	291963	2.42212	0.302587	0.367669
105.5	1324520	118684	1198900	47559	1207054	283211	2.48698	0.299636	0.358806
106.5	1353441	117125	1233346	51861	1229904	270891	2.54446	0.293251	0.346005
107.5	1379302	115343	1265738	54831	1246882	255495	2.59461	0.283779	0.329824
108.5	1402094	113439	1296128	56529	1258262	237591	2.63766	0.271706	0.310941
109.5	1421829	111495	1324615	57142	1264425	217801	2.67391	0.257625	0.290135
110.5	1438540	109565	1351337	56958	1265829	196784	2.7038	0.242205	0.26826
111.5	1452282	107672	1376456	56355	1262974	175236	2.72781	0.226175	0.246243
112.5	1463125	105810	1400147	55768	1256379	153914	2.74643	0.210328	0.225079
113.5	1471161	103949	1422589	55645	1246562	133682	2.76021	0.195517	0.205824
114.5	1476495	102046	1443950	56368	1234025	115582	2.76965	0.182664	0.189561
115.5	1479248	100053	1464382	58175	1219235	100885	2.77524	0.172742	0.177286
116.5	1479556	97927	1484019	61111	1202625	90987	2.77747	0.166683	0.169717
117.5	1477569	95642	1502964	65042	1184581	86924	2.77674	0.165072	0.167067
118.5	1473446	93192	1521296	69716	1165442	88649	2.77346	0.167705	0.168933
119.5	1467359	90597	1539067	74833	1145503	94902	2.76795	0.173555	0.17441
120.5	1459486	87902	1556302	80099	1125014	103927	2.76053	0.181285	0.182368
121.5	1450011	85183	1573004	85250	1104182	114190	2.75146	0.189749	0.191705
122.5	1439122	82536	1589155	90061	1083183	124602	2.74097	0.198133	0.201491
123.5	1427007	80077	1604722	94351	1062160	134462	2.72926	0.205927	0.211012
124.5	1413854	77933	1619655	97972	1041236	143336	2.7165	0.212827	0.219749
125.5	1399846	76232	1633899	100814	1020514	150972	2.70284	0.218679	0.227354
126.5	1385159	75085	1647390	102795	1000088	157235	2.68842	0.22341	0.233602
127.5	1369961	74580	1660062	103864	980044	162071	2.67338	0.22701	0.238375
128.5	1354414	74764	1671849	103993	960467	165482	2.65782	0.229493	0.241629
129.5	1338663	75642	1682684	103182	941442	167507	2.64186	0.230887	0.243384
130.5	1322845	77176	1692506	101456	923057	168211	2.62561	0.231229	0.243706
131.5	1307084	79293	1701257	98867	905403	167674	2.60916	0.230556	0.242698
132.5	1291490	81898	1708888	95493	888577	165987	2.59264	0.228919	0.240494
133.5	1276161	84886	1715351	91444	872681	163242	2.57613	0.226381	0.23725
134.5	1261180	88152	1720609	86861	857820	159531	2.55974	0.223029	0.23314
135.5	1246620	91599	1724631	81924	844104	154941	2.54357	0.218976	0.228352
136.5	1232543	95138	1727390	76857	831648	149557	2.52772	0.214368	0.223086
137.5	1218997	98695	1728869	71933	820568	143455	2.51229	0.209389	0.217545
138.5	1206023	102208	1729054	67473	810984	136709	2.49737	0.20426	0.211938
139.5	1193652	105625	1727939	63837	803018	129393	2.48307	0.199237	0.206476
140.5	1181906	108906	1725523	61388	796793	121587	2.46948	0.194587	0.20137
141.5	1170803	112019	1721810	60419	792435	113393	2.4567	0.190554	0.196831
142.5	1160350	114938	1716811	61081	790067	104953	2.44482	0.187315	0.193069
143.5	1150553	117646	1710540	63331	789814	96488	2.43394	0.184977	0.190303
144.5	1141412	120128	1703017	66964	791793	88353	2.42415	0.18363	0.188754
145.5	1132920	122374	1694271	71678	796115	81117	2.41554	0.183446	0.188655
146.5	1125072	124377	1684331	77156	802878	75644	2.40819	0.184785	0.190244
147.5	1117856	126132	1673235	83116	812158	73080	2.40217	0.188219	0.193764
148.5	1111259	127638	1661026	89322	824002	74577	2.39752	0.194358	0.199438
149.5	1105267	128893	1647752	95594	838419	80789	2.39429	0.203517	0.207456
150.5	1099862	129897	1633466	101798	855364	91586	2.39246	0.215521	0.217942
151.5	1095027	130651	1618227	107834	874724	106285	2.39199	0.229847	0.230924
152.5	1090742	131158	1602096	113634	896308	124042	2.39276	0.245889	0.24631
153.5	1086986	131420	1585140	119154	919831	144057	2.39464	0.263087	0.263872
154.5	1083737	131440	1567428	124365	944903	165596	2.39738	0.280934	0.283232
155.5	1080972	131223	1549032	129252	971029	187952	2.40069	0.298951	0.303867
156.5	1078668	130771	1530024	133810	997604	210406	2.4042	0.316658	0.325119
157.5	1076799	130091	1510478	138037	1023929	232204	2.40747	0.333555	0.346211
158.5	1075338	129186	1490466	141938	1049227	252558	2.41002	0.349121	0.36628
159.5	1074260	128063	1470061	145517	1072682	270666	2.41134	0.362831	0.384422
160.5	1073535	126726	1449333	148777	1093469	285738	2.41089	0.374161	0.399734
161.5	1073134	125183	1428348	151722	1110812	297045	2.4082	0.382633	0.411382
162.5	1073026	123440	1407171	154350	1124030	303960	2.40282	0.387833	0.418653
163.5	1073181	121505	1385860	156660	1132582	306008	2.39442	0.389449	0.421025
164.5	1073565	119384	1364472	158646	1136119	302908	2.38277	0.387292	0.418209
165.5	1074145	117085	1343057	160299	1134503	294597	2.3678	0.381321	0.41019
166.5	1074887	114618	1321662	161610	1127825	281247	2.34958	0.37165	0.397249
167.5	1075756	111990	1300328	162567	1116398	263263	2.32832	0.358547	0.37996
168.5	1076715	109211	1279092	163159	1100733	241259	2.30436	0.342419	0.359173
169.5	1077729	106289	1257988	163374	1081499	216029	2.27814	0.323795	0.33597
170.5	1078761	103234	1237045	163202	1059474	188510	2.25019	0.303297	0.311616
171.5	1079773	100056	1216287	162636	1035487	159760	2.22103	0.281635	0.287483
172.5	1080728	96765	1195739	161671	1010361	130964	2.19122	0.2596	0.264959
173.5	1081590	93370	1175420	160310	984867	103537	2.16125	0.238145	0.245322
174.5	1082322	89882	1155349	158557	959679	79446	2.13157	0.21859	0.229582
175.5	1082888	86310	1135543	156426	935352	61855	2.10252	0.203061	0.21831
176.5	1083252	82666	1116020	153936	912306	55032	2.07439	0.194423	0.211529
177.5	1083379	78959	1096794	151115	890826	60041	2.04733	0.19341	0.208727
178.5	1083237	75200	1077882	147999	871066	72192	2.02146	0.196927	0.209031
179.5	1082793	71401	1059301	144634	853073	86694	1.99678	0.201819	0.211449
180.5	1082017	67573	1041067	141075	836800	101099	1.97326	0.206498	0.215064
181.5	1080878	63728	1023197	137388	822132	114382	1.9508	0.210332	0.21915
182.5	1079351	59878	1005708	133646	808908	126155	1.92931	0.213119	0.223194
183.5	1077409	56038	988620	129932	796937	136317	1.90864	0.214858	0.226877
184.5	1075029	52222	971949	126338	786017	144906	1.88866	0.215644	0.230032
185.5	1072190	48448	955713	122960	775950	152029	1.86924	0.215625	0.232606
186.5	1068872	44734	939930	119896	766545	157818	1.85023	0.214965	0.234614
187.5	1065059	41104	924615	117242	757629	162419	1.83154	0.213843	0.236122
188.5	1060736	37583	909782	115087	749051	165972	1.81305	0.212428	0.237218
189.5	1055891	34204	895443	113506	740681	168611	1.79468	0.210881	0.238001
190.5	1050515	31008	881610	112552	732412	170457	1.77636	0.209345	0.238565
191.5	1044600	28045	868288	112256	724157	171618	1.75803	0.207946	0.239
192.5	1038141	25378	855483	112619	715849	172191	1.73965	0.206792	0.239379
193.5	1031136	23083	843194	113614	707440	172259	1.72118	0.205971	0.239761
194.5	1023585	21247	831418	115192	698894	171894	1.7026	0.205555	0.240189
195.5	1015490	19952	820150	117279	690190	171159	1.68389	0.205593	0.240687
196.5	1006856	19259	809379	119791	681318	170108	1.66504	0.206105	0.241268
197.5	997690	19177	799090	122634	672276	168786	1.64604	0.207065	0.241924
198.5	988001	19657	789267	125712	663069	167231	1.62689	0.2084	0.242641
199.5	977801	20602	779888	128933	653708	165477	1.6076	0.210008	0.243395
200.5	967102	21895	770931	132208	644208	163551	1.58816	0.211769	0.244151
201.5	955919	23426	762369	135457	634588	161477	1.56858	0.213573	0.244873
202.5	944271	25101	754175	138610	624868	159275	1.54888	0.215324	0.245523
203.5	932176	26847	746317	141604	615073	156961	1.52904	0.216941	0.24606
204.5	919654	28608	738767	144387	605224	154549	1.5091	0.218363	0.246445
205.5	906726	30344	731490	146916	595348	152051	1.48904	0.219541	0.246643
206.5	893417	32025	724457	149156	585470	149474	1.4689	0.220437	0.246619
207.5	879750	33627	717633	151082	575614	146828	1.44866	0.221025	0.246347
208.5	865750	35136	710990	152676	565807	144118	1.42836	0.221287	0.245803
209.5	851445	36539	704495	153929	556075	141349	1.40801	0.221211	0.244973
210.5	836859	37830	698119	154838	546443	138522	1.38761	0.220793	0.243842
211.5	822022	39002	691836	155408	536938	135640	1.3672	0.220033	0.242407
212.5	806961	40052	685618	155649	527586	132702	1.34678	0.218935	0.240667
213.5	791702	40981	679442	155577	518415	129706	1.32637	0.217509	0.238627
214.5	776276	41787	673284	155215	509452	126650	1.30601	0.215768	0.236299
215.5	760709	42472	667125	154587	500726	123527	1.28571	0.213724	0.233695
216.5	745029	43039	660946	153725	492268	120332	1.2655	0.211397	0.230835
217.5	729264	43491	654730	152660	484107	117055	1.2454	0.208804	0.227738
218.5	713439	43831	648463	151429	476278	113686	1.22545	0.205964	0.224429
219.5	697583	44064	642130	150066	468814	110214	1.20568	0.202896	0.220933
220.5	681719	44195	635721	148608	461751	106628	1.18613	0.199621	0.217277
221.5	665873	44228	629224	147090	455128	102914	1.16682	0.196155	0.213488
222.5	650068	44169	622632	145544	448984	99062	1.14779	0.192517	0.209594
223.5	634328	44024	615936	143999	443360	95066	1.12908	0.188726	0.205625
224.5	618674	43797	609129	142480	438299	90924	1.11073	0.184801	0.201613
225.5	603126	43493	602206	141006	433843	86649	1.09278	0.180765	0.197593
226.5	587705	43120	595161	139589	430034	82265	1.07527	0.176649	0.193604
227.5	572429	42681	587990	138235	426914	77827	1.05822	0.172495	0.189693
228.5	557314	42182	580689	136945	424521	73423	1.04168	0.168367	0.185918
229.5	542377	41628	573257	135711	422888	69194	1.02568	0.164355	0.182348
230.5	527633	41024	565690	134519	422045	65352	1.01025	0.160597	0.179069
231.5	513095	40374	557988	133352	422010	62189	0.995395	0.157277	0.176183
232.5	498776	39684	550150	132186	422793	60077	0.981146	0.154631	0.173809
233.5	484686	38958	542178	130995	424393	59429	0.967505	0.152921	0.172082
234.5	470837	38199	534073	129752	426790	60606	0.954467	0.152371	0.171145
235.5	457237	37412	525839	128428	429950	63813	0.942017	0.153102	0.171135
236.5	443894	36601	517479	126994	433822	69040	0.93013	0.15509	0.172177
237.5	430816	35769	509000	125424	438330	76094	0.918764	0.158191	0.174359
238.5	418006	34918	500407	123694	443382	84678	0.907863	0.162193	0.177726
239.5	405472	34053	491711	121784	448863	94462	0.897364	0.166866	0.18226
240.5	393217	33177	482921	119675	454637	105124	0.887183	0.171984	0.187879
241.5	381244	32291	474048	117356	460549	116364	0.877227	0.177341	0.194442
242.5	369555	31398	465106	114818	466430	127900	0.867394	0.182744	0.20175
243.5	358153	30502	456107	112057	472096	139467	0.857571	0.188017	0.209565
244.5	347037	29603	447067	109077	477353	150813	0.847638	0.192995	0.21762
245.5	336209	28704	438003	105882	482006	161699	0.837479	0.197523	0.225629
246.5	325667	27806	428931	102484	485858	171898	0.826971	0.201459	0.23331
247.5	315412	26912	419868	98899	488721	181199	0.816001	0.204673	0.240384
248.5	305441	26023	410833	95146	490421	189410	0.804463	0.207053	0.246593
249.5	295753	25140	401843	91250	490800	196361	0.792264	0.208501	0.251704
250.5	286344	24264	392917	87237	489727	201908	0.779325	0.208939	0.255515
251.5	277213	23398	384071	83141	487095	205939	0.765586	0.208319	0.257865
252.5	268357	22541	375322	78997	482834	208374	0.751009	0.206608	0.258633
253.5	259771	21696	366685	74843	476905	209169	0.735574	0.203805	0.257744
254.5	251451	20863	358177	70721	469308	208315	0.719291	0.199933	0.255165
255.5	243395	20043	349809	66678	460075	205838	0.702186	0.195039	0.25091
256.5	235597	19237	341593	62763	449277	201803	0.684311	0.189202	0.245041
257.5	228053	18446	333540	59027	437015	196302	0.665739	0.182517	0.237652
258.5	220758	17671	325657	55526	423419	189457	0.646556	0.175103	0.228879
259.5	213708	16913	317952	52315	408644	181417	0.626869	0.167097	0.218891
260.5	206897	16173	310428	49448	392865	172346	0.606793	0.158645	0.207878
261.5	200320	15452	303089	46977	376270	162424	0.586453	0.149902	0.196052
262.5	193973	14751	295935	44943	359056	151838	0.565976	0.141021	0.183638
263.5	187850	14072	288966	43376	341423	140778	0.545493	0.132151	0.170872
264.5	181945	13414	282178	42285	323568	129433	0.525127	0.123421	0.157991
265.5	176254	12781	275568	41660	305680	117982	0.505001	0.114949	0.145229
266.5	170770	12172	269131	41467	287938	106593	0.485226	0.106821	0.132814
267.5	165489	11590	262859	41657	270504	95420	0.465901	0.0991113	0.120966
268.5	160405	11036	256745	42166	253522	84599	0.447115	0.0918673	0.109889
269.5	155512	10511	250781	42927	237117	74248	0.42894	0.085124	0.0997729
270.5	150805	10018	244957	43874	221393	64464	0.411437	0.078904	0.090781
271.5	146278	9558	239263	44942	206431	55324	0.394648	0.073216	0.0830412
272.5	141927	9132	233691	46078	192292	46889	0.378607	0.068066	0.076639
273.5	137745	8742	228229	47234	179017	39203	0.363327	0.0634527	0.0715947
274.5	133727	8389	222868	48371	166627	32296	0.348815	0.0593707	0.0678544
275.5	129868	8074	217598	49457	155129	26195	0.335063	0.0558173	0.0652928
276.5	126162	7798	212410	50470	144512	20926	0.322056	0.052796	0.0637278
277.5	122605	7560	207296	51388	134754	16530	0.30977	0.0503187	0.0629404
278.5	119190	7362	202245	52199	125822	13081	0.298171	0.048428	0.0627168
279.5	115913	7200	197252	52892	117676	10680	0.287227	0.0471813	0.0628593
280.5	112768	7075	192308	53460	110270	9397	0.276897	0.0466213	0.0632069
281.5	109750	6983	187408	53899	103553	9119	0.267141	0.0466673	0.0636346
282.5	106855	6921	182546	54207	97473	9525	0.257916	0.047102	0.0640523
283.5	104077	6888	177717	54383	91976	10264	0.24918	0.04769	0.0643978
284.5	101411	6878	172918	54429	87009	11098	0.240892	0.04827	0.0646322
285.5	98853	6888	168145	54346	82522	11902	0.233013	0.0487573	0.0647311
286.5	96397	6915	163396	54136	78465	12623	0.225505	0.049116	0.0646824
287.5	94039	6955	158669	53804	74794	13245	0.218335	0.049336	0.0644843
288.5	91775	7004	153965	53354	71464	13770	0.211469	0.0494187	0.0641386
289.5	89599	7061	149282	52789	68438	14208	0.204879	0.049372	0.0636491
290.5	87508	7120	144622	52115	65679	14570	0.198539	0.0492033	0.0630233
291.5	85496	7181	139985	51336	63155	14871	0.192424	0.0489253	0.0622693
292.5	83561	7241	135374	50459	60838	15120	0.186515	0.0485467	0.0613966
293.5	81697	7297	130791	49488	58702	15328	0.180793	0.0480753	0.0604125
294.5	79900	7349	126239	48429	56724	15500	0.175242	0.0475187	0.0593254
295.5	78167	7394	121722	47289	54884	15642	0.169849	0.0468833	0.0581446
296.5	76495	7431	117244	46075	53164	15758	0.164602	0.046176	0.0568793
297.5	74878	7460	112808	44791	51549	15849	0.15949	0.0454	0.0555347
298.5	73314	7480	108421	43447	50025	15916	0.154507	0.044562	0.0541222
299.5	71799	7490	104086	42047	48579	15959	0.149643	0.043664	0.0526465
300.5	70330	7489	99810	40601	47200	15978	0.144893	0.042712	0.0511185
301.5	68905	7478	95596	39114	45880	15971	0.140254	0.0417087	0.0495432
302.5	67519	7456	91452	37595	44609	15939	0.13572	0.04066	0.0479309
303.5	66170	7424	87381	36052	43380	15878	0.131287	0.0395693	0.0462886
304.5	64855	7381	83390	34491	42187	15789	0.126955	0.0384407	0.0446229
305.5	63572	7328	79484	32920	41023	15670	0.122719	0.0372787	0.0429414
306.5	62319	7265	75668	31348	39883	15521	0.11858	0.0360893	0.0412533
307.5	61092	7193	71947	29781	38764	15342	0.114535	0.0348773	0.0395647
308.5	59891	7113	68326	28226	37660	15132	0.110585	0.0336473	0.0378819
309.5	58713	7025	64808	26691	36570	14891	0.106727	0.0324047	0.0362124
310.5	57556	6931	61398	25181	35489	14621	0.102962	0.0311553	0.0345619
311.5	56419	6831	58099	23704	34418	14321	0.0992907	0.029904	0.032937
312.5	55301	6727	54914	22265	33352	13994	0.0957113	0.0286573	0.0313436
313.5	54199	6620	51846	20869	32293	13640	0.0922253	0.0274193	0.0297857
314.5	53113	6510	48895	19522	31239	13263	0.0888313	0.0261967	0.02827
315.5	52042	6401	46064	18227	30191	12864	0.0855313	0.0249947	0.0268
316.5	50985	6293	43353	16989	29149	12446	0.0823247	0.0238187	0.0253806
317.5	49941	6188	40763	15810	28113	12012	0.0792113	0.0226733	0.0240149
318.5	48909	6088	38293	14693	27086	11566	0.076192	0.0215647	0.0227074
319.5	47889	5993	35942	13640	26068	11111	0.073266	0.020496	0.0214607
320.5	46881	5907	33710	12653	25062	10650	0.0704353	0.0194733	0.0202785
321.5	45884	5830	31593	11731	24069	10187	0.0676973	0.0184987	0.0191618
322.5	44898	5763	29589	10876	23092	9727	0.0650527	0.0175773	0.018115
323.5	43923	5709	27697	10087	22133	9272	0.062502	0.016712	0.017139
324.5	42960	5667	25912	9362	21194	8828	0.060044	0.0159047	0.0162356
325.5	42007	5640	24232	8700	20279	8397	0.0576787	0.015158	0.015406
326.5	41065	5626	22653	8098	19388	7984	0.055404	0.014472	0.0146503
327.5	40135	5627	21170	7554	18524	7591	0.0532193	0.013848	0.013969
328.5	39217	5643	19780	7063	17690	7221	0.0511247	0.0132847	0.0133603
329.5	38310	5672	18478	6622	16887	6876	0.0491167	0.01278	0.012822
330.5	37416	5715	17261	6226	16116	6559	0.0471953	0.0123333	0.0123529
331.5	36534	5769	16123	5871	15380	6270	0.045358	0.01194	0.0119478
332.5	35664	5834	15060	5553	14678	6010	0.0436013	0.011598	0.0116041
333.5	34808	5909	14069	5267	14012	5779	0.041926	0.0113033	0.0113169
334.5	33966	5992	13144	5008	13382	5575	0.040328	0.01105	0.0110794
335.5	33137	6082	12281	4772	12789	5397	0.0388047	0.010834	0.0108867
336.5	32321	6176	11478	4555	12232	5243	0.037354	0.0106493	0.0107319
337.5	31521	6274	10728	4355	11710	5110	0.0359727	0.0104927	0.0106108
338.5	30734	6374	10030	4167	11224	4997	0.0346587	0.0103587	0.0105174
339.5	29963	6474	9379	3990	10771	4899	0.0334087	0.010242	0.0104456
340.5	29206	6574	8772	3822	10352	4816	0.03222	0.0101413	0.0103935
341.5	28464	6672	8205	3661	9965	4743	0.0310893	0.0100507	0.0103547
342.5	27737	6766	7676	3505	9608	4679	0.030014	0.00996667	0.0103252
343.5	27025	6856	7183	3354	9280	4622	0.028992	0.009888	0.0103032
344.5	26328	6941	6721	3207	8980	4570	0.0280193	0.009812	0.0102857
345.5	25645	7021	6290	3063	8705	4522	0.0270933	0.00973733	0.0102713
346.5	24978	7094	5886	2922	8455	4477	0.0262127	0.009662	0.0102571
347.5	24326	7159	5508	2784	8227	4433	0.025374	0.009584	0.0102407
348.5	23688	7217	5154	2648	8020	4392	0.0245747	0.00950467	0.0102233
349.5	23064	7267	4821	2516	7832	4351	0.0238113	0.00942267	0.0102027
350.5	22454	7309	4510	2386	7662	4311	0.023084	0.00933733	0.0101784
351.5	21858	7342	4217	2260	7508	4272	0.0223887	0.00924933	0.0101497
352.5	21276	7366	3943	2136	7369	4234	0.0217253	0.00915733	0.0101158
353.5	20707	7382	3685	2016	7244	4196	0.0210907	0.00906267	0.0100773
354.5	20151	7389	3443	1900	7132	4160	0.020484	0.008966	0.0100341
355.5	19608	7387	3215	1787	7031	4124	0.0199027	0.00886533	0.00998456
356.5	19077	7376	3002	1678	6940	4090	0.019346	0.00876267	0.0099297
357.5	18557	7357	2801	1572	6859	4056	0.0188113	0.00865667	0.00986899
358.5	18050	7330	2612	1471	6787	4024	0.0182993	0.00855	0.00980376
359.5	17554	7294	2435	1374	6722	3994	0.0178073	0.00844133	0.00973258
360.5	17068	7251	2269	1281	6666	3965	0.0173353	0.00833133	0.00965672
361.5	16594	7200	2113	1192	6616	3937	0.016882	0.00821933	0.00957503
362.5	16130	7143	1968	1107	6572	3912	0.0164467	0.008108	0.00949046
363.5	15675	7078	1831	1027	6534	3888	0.0160267	0.00799533	0.00939995
364.5	15231	7007	1703	951	6502	3865	0.015624	0.007882	0.00930524
365.5	14797	6930	1584	879	6475	3845	0.0152373	0.00776933	0.00920736
366.5	14371	6847	1473	812	6452	3826	0.014864	0.00765667	0.00910524
367.5	13955	6759	1369	748	6434	3808	0.0145053	0.00754333	0.00899959
368.5	13548	6666	1272	689	6421	3793	0.0141607	0.007432	0.00889173
369.5	13149	6569	1183	634	6412	3778	0.0138293	0.00732067	0.00878081
370.5	12759	6467	1099	583	6406	3765	0.0135093	0.00721	0.00866696
371.5	12377	6362	1022	536	6405	3754	0.0132027	0.00710133	0.00855218
372.5	12004	6253	951	493	6407	3744	0.012908	0.00699333	0.0084349
373.5	11639	6142	885	454	6412	3735	0.012624	0.00688733	0.00831709
374.5	11282	6028	824	418	6422	3726	0.012352	0.00678133	0.00819712
375.5	10933	5912	768	386	6434	3719	0.01209	0.006678	0.00807727
376.5	10592	5794	716	358	6450	3713	0.0118387	0.00657667	0.00795696
377.5	10258	5674	669	333	6469	3707	0.0115973	0.006476	0.00783556
378.5	9933	5553	626	311	6491	3702	0.0113667	0.00637733	0.00771469
379.5	9615	5432	586	292	6516	3697	0.0111447	0.00628067	0.00759471
380.5	9304	5310	550	276	6544	3693	0.010932	0.006186	0.00747534
381.5	9002	5188	517	263	6575	3688	0.0107293	0.00609267	0.00735625
382.5	8706	5065	487	252	6609	3684	0.0105347	0.00600067	0.00723783
383.5	8419	4943	459	243	6646	3679	0.0103493	0.00591	0.00712061
384.5	8138	4822	435	236	6686	3674	0.0101727	0.00582133	0.0070053
385.5	7865	4701	412	231	6729	3669	0.010004	0.005734	0.00689099
386.5	7600	4581	392	227	6775	3664	0.00984467	0.005648	0.00677859
387.5	7341	4462	373	224	6823	3658	0.00969133	0.00556267	0.00666739
388.5	7090	4345	357	222	6875	3651	0.009548	0.00547867	0.00655826
389.5	6846	4229	341	221	6929	3643	0.00941067	0.00539533	0.0064503
390.5	6609	4114	328	219	6985	3635	0.00928133	0.005312	0.00634415
391.5	6379	4002	315	219	7045	3626	0.00915933	0.00523133	0.00624092
392.5	6156	3891	304	218	7107	3617	0.00904467	0.00515067	0.0061395
393.5	5940	3782	294	218	7171	3606	0.00893667	0.00507067	0.00603924
394.5	5731	3675	285	217	7238	3595	0.008836	0.00499133	0.00594158
395.5	5528	3570	276	217	7307	3584	0.00874067	0.004914	0.0058466
396.5	5331	3467	269	216	7379	3572	0.00865267	0.00483667	0.00575337
397.5	5141	3367	261	215	7453	3560	0.00857	0.00476133	0.00566351
398.5	4958	3269	255	215	7528	3548	0.008494	0.004688	0.00557625
399.5	4780	3173	249	214	7606	3536	0.00842333	0.00461533	0.00549145
400.5	4608	3080	243	213	7684	3525	0.00835667	0.00454533	0.00541078
401.5	4443	2989	238	211	7764	3515	0.00829667	0.00447667	0.0053334
402.5	4283	2900	233	210	7845	3506	0.00824067	0.00441067	0.00525942
403.5	4129	2814	228	208	7926	3499	0.00818867	0.00434733	0.00519036
404.5	3980	2729	224	206	8008	3493	0.00814133	0.00428533	0.00512392
405.5	3837	2648	219	204	8089	3491	0.00809667	0.00422867	0.00506499
406.5	3699	2568	215	202	8169	3491	0.00805533	0.004174	0.00500966
407.5	3566	2491	211	200	8248	3494	0.00801667	0.00412333	0.00496026
408.5	3438	2417	207	197	8325	3500	0.00798	0.004076	0.00491673
409.5	3314	2344	203	195	8399	3510	0.007944	0.00403267	0.00487886
410.5	3196	2274	199	192	8470	3523	0.00791	0.00399267	0.00484692
411.5	3081	2205	195	189	8537	3540	0.00787533	0.003956	0.0048207
412.5	2971	2139	191	186	8599	3560	0.00784067	0.00392333	0.00480049
413.5	2866	2075	187	183	8655	3584	0.00780533	0.00389467	0.00478667
414.5	2764	2013	183	179	8705	3610	0.007768	0.003868	0.00477721
415.5	2667	1953	179	176	8748	3638	0.00772933	0.00384467	0.00477217
416.5	2573	1895	175	172	8783	3668	0.00768733	0.00382333	0.00477142
417.5	2482	1839	171	169	8808	3699	0.00764067	0.00380467	0.00477397
418.5	2396	1785	167	165	8824	3730	0.00759133	0.00378667	0.00477861
419.5	2312	1732	163	161	8829	3760	0.007536	0.00376867	0.00478377
420.5	2232	1681	158	157	8823	3788	0.00747533	0.00375067	0.00478879
421.5	2155	1632	154	153	8805	3814	0.00740933	0.00373267	0.00479353
422.5	2081	1584	150	149	8775	3836	0.00733733	0.00371267	0.0047953
423.5	2010	1538	146	145	8731	3854	0.007258	0.00369133	0.00479441
424.5	1941	1494	141	141	8674	3867	0.00717067	0.003668	0.00478966
425.5	1875	1451	137	137	8603	3873	0.00707667	0.00364067	0.00477833
426.5	1812	1409	133	132	8517	3873	0.00697467	0.00360933	0.00476135
427.5	1751	1369	129	128	8417	3865	0.00686467	0.00357467	0.00473691
428.5	1693	1330	124	124	8303	3849	0.00674667	0.00353533	0.00470448
429.5	1637	1292	120	120	8174	3825	0.00662067	0.00349133	0.00466395
430.5	1582	1255	116	115	8031	3792	0.006486	0.00344133	0.00461411
431.5	1530	1220	112	111	7875	3750	0.00634467	0.00338733	0.00455532
432.5	1480	1186	107	107	7705	3699	0.00619467	0.003328	0.00448711
433.5	1432	1152	103	103	7523	3640	0.00603867	0.00326333	0.00441019
434.5	1385	1120	99	99	7329	3571	0.00587533	0.00319333	0.004323
435.5	1340	1089	95	95	7124	3494	0.005706	0.00311867	0.00422737
436.5	1297	1059	91	91	6908	3410	0.00553067	0.00304	0.00412438
437.5	1256	1029	87	87	6684	3317	0.00535133	0.00295533	0.00401147
438.5	1215	1001	83	83	6452	3218	0.00516667	0.002868	0.00389263
439.5	1177	973	80	79	6212	3113	0.00497933	0.00277667	0.00376718
440.5	1139	946	76	76	5967	3002	0.004788	0.00268267	0.00363551
441.5	1103	920	72	72	5718	2887	0.00459533	0.002586	0.00349978
442.5	1068	894	69	69	5466	2768	0.004402	0.00248733	0.00335973
443.5	1034	870	65	65	5212	2646	0.00420733	0.00238733	0.00321713
444.5	1002	846	62	62	4957	2522	0.004014	0.00228667	0.00307247
445.5	970	822	59	59	4703	2396	0.00382133	0.00218467	0.00292574
446.5	940	800	56	56	4450	2270	0.00363067	0.002084	0.00277994
447.5	910	777	53	53	4201	2145	0.00344267	0.00198333	0.00263504
448.5	881	756	50	50	3955	2020	0.00325733	0.001884	0.00249117
449.5	854	735	47	47	3715	1898	0.00307733	0.00178667	0.00235084
450.5	827	714	44	44	3480	1778	0.00290067	0.00169067	0.002213
451.5	801	694	41	41	3251	1661	0.00272867	0.00159733	0.00207918
452.5	775	674	39	39	3031	1547	0.00256333	0.00150667	0.00194902
453.5	751	655	37	37	2818	1438	0.002404	0.00142	0.0018251
454.5	727	636	34	34	2613	1332	0.00224933	0.00133467	0.00170485
455.5	704	618	32	32	2417	1232	0.002102	0.00125467	0.00159197
456.5	681	600	30	30	2231	1136	0.00196133	0.00117733	0.00148387
457.5	659	583	28	28	2054	1046	0.00182733	0.00110467	0.00138313
458.5	638	566	26	26	1886	960	0.0017	0.00103467	0.00128718
459.5	617	549	24	24	1728	880	0.00157933	0.000968667	0.00119799
460.5	597	533	23	23	1579	805	0.001466	0.000907333	0.00111513
461.5	577	517	21	21	1440	735	0.00135867	0.000848667	0.00103792
462.5	558	501	19	19	1310	670	0.001258	0.000793333	0.000966273
463.5	539	486	18	18	1189	610	0.001164	0.000742667	0.000900829
464.5	521	471	17	17	1077	554	0.00107667	0.000694667	0.000839878
465.5	504	456	15	15	973	503	0.000994667	0.000649333	0.000784151
466.5	486	441	14	14	877	455	0.000918	0.000606667	0.000731849
467.5	470	427	13	13	789	412	0.000848	0.000568	0.000685315
468.5	453	413	12	12	708	373	0.000782	0.000532	0.000642746
469.5	437	400	11	11	635	337	0.000722	0.000498667	0.000604086
470.5	422	387	10	10	567	304	0.000666	0.000467333	0.000568372
471.5	407	374	9	9	506	274	0.000614667	0.000438	0.000535454
472.5	392	361	9	9	451	247	0.000568	0.000411333	0.000505188
473.5	378	348	8	8	401	222	0.000524667	0.000385333	0.000476728
474.5	364	336	7	7	356	199	0.000484667	0.000361333	0.000450993
475.5	350	324	7	7	315	179	0.000448	0.00034	0.000427498
476.5	337	313	6	6	278	161	0.000414	0.00032	0.000406491
477.5	324	301	5	5	245	144	0.000382667	0.0003	0.000385334
478.5	311	290	5	5	216	129	0.000354667	0.000282667	0.000366544
479.5	299	279	4	4	190	115	0.000328667	0.000265333	0.000348486
480.5	287	268	4	4	167	103	0.000305333	0.00025	0.00033156
481.5	275	258	4	4	146	92	0.000283333	0.000236	0.000316321
482.5	264	248	3	3	128	82	0.000263333	0.000222	0.000301633
483.5	253	238	3	3	112	72	0.000245333	0.000208667	0.00028714
484.5	242	228	3	3	97	64	0.000228	0.000196667	0.000273469
485.5	232	219	2	2	85	57	0.000212667	0.000185333	0.000261315
486.5	222	210	2	2	74	50	0.000198667	0.000174667	0.000249276
487.5	212	201	2	2	64	44	0.000185333	0.000164667	0.000237602
488.5	202	192	2	2	55	39	0.000172667	0.000155333	0.000226242
489.5	193	184	2	2	48	34	0.000162	0.000146667	0.000216074
490.5	184	175	1	1	41	30	0.000150667	0.000137333	0.000205024
491.5	176	167	1	1	36	26	0.000142	0.000129333	0.000195161
492.5	167	160	1	1	31	23	0.000132667	0.000122667	0.000186655
493.5	159	152	1	1	26	20	0.000124	0.000115333	0.000177031
494.5	152	145	0	0	23	18	0.000116667	0.000108667	0.000168717
495.5	144	138	0	0	19	15	0.000108667	0.000102	0.000160287
496.5	137	131	0	0	17	13	0.000102667	9.6e-05	0.000152009
497.5	130	125	0	0	14	11	9.6e-05	9.06667e-05	0.000144895
498.5	123	118	0	0	12	10	9e-05	8.53333e-05	0.000136743
499.5	117	112	0	0	10	8	8.46667e-05	8e-05	0.000129656
500.5	110	106	0	0	9	7	7.93333e-05	7.53333e-05	0.000122665
501.5	105	101	0	0	7	6	7.46667e-05	7.13333e-05	0.00011683
502.5	99	95	0	0	6	5	7e-05	6.66667e-05	0.000109848
503.5	93	90	0	0	5	5	6.53333e-05	6.33333e-05	0.000104083
504.5	88	85	0	0	4	4	6.13333e-05	5.93333e-05	9.82582e-05
505.5	83	80	0	0	4	3	5.8e-05	5.53333e-05	9.2441e-05
506.5	78	76	0	0	3	3	5.4e-05	5.26667e-05	8.78256e-05
507.5	74	71	0	0	3	2	5.13333e-05	4.86667e-05	8.20163e-05
508.5	69	67	0	0	2	2	4.73333e-05	4.6e-05	7.73994e-05
509.5	65	63	0	0	2	2	4.46667e-05	4.33333e-05	7.27828e-05
510.5	61	59	0	0	2	1	4.2e-05	4e-05	6.81371e-05
511.5	57	56	0	0	1	1	3.86667e-05	3.8e-05	6.46735e-05
512.5	53	52	0	0	1	0	3.6e-05	3.46667e-05	6.00444e-05
513.5	50	49	0	0	0	0	3.33333e-05	3.26667e-05	5.65803e-05
514.5	47	46	0	0	0	0	3.13333e-05	3.06667e-05	5.31162e-05
515.5	44	43	0	0	0	0	2.93333e-05	2.86667e-05	4.96521e-05
516.5	41	40	0	0	0	0	2.73333e-05	2.66667e-05	4.6188e-05
517.5	38	37	0	0	0	0	2.53333e-05	2.46667e-05	4.27239e-05
518.5	35	35	0	0	0	0	2.33333e-05	2.33333e-05	4.04145e-05
519.5	33	32	0	0	0	0	2.2e-05	2.13333e-05	3.69504e-05
520.5	31	30	0	0	0	0	2.06667e-05	2e-05	3.4641e-05
521.5	28	28	0	0	0	0	1.86667e-05	1.86667e-05	3.23316e-05
522.5	26	26	0	0	0	0	1.73333e-05	1.73333e-05	3.00222e-05
523.5	24	24	0	0	0	0	1.6e-05	1.6e-05	2.77128e-05
524.5	23	22	0	0	0	0	1.53333e-05	1.46667e-05	2.54034e-05
525.5	21	20	0	0	0	0	1.4e-05	1.33333e-05	2.3094e-05
526.5	19	19	0	0	0	0	1.26667e-05	1.26667e-05	2.19393e-05
527.5	18	17	0	0	0	0	1.2e-05	1.13333e-05	1.96299e-05
528.5	16	16	0	0	0	0	1.06667e-05	1.06667e-05	1.84752e-05
529.5	15	15	0	0	0	0	1e-05	1e-05	1.73205e-05
530.5	14	14	0	0	0	0	9.33333e-06	9.33333e-06	1.61658e-05
531.5	13	13	0	0	0	0	8.66667e-06	8.66667e-06	1.50111e-05
532.5	12	12	0	0	0	0	8e-06	8e-06	1.38564e-05
533.5	11	11	0	0	0	0	7.33333e-06	7.33333e-06	1.27017e-05
534.5	10	10	0	0	0	0	6.66667e-06	6.66667e-06	1.1547e-05
535.5	9	9	0	0	0	0	6e-06	6e-06	1.03923e-05
536.5	8	8	0	0	0	0	5.33333e-06	5.33333e-06	9.2376e-06
537.5	7	7	0	0	0	0	4.66667e-06	4.66667e-06	8.0829e-06
538.5	7	7	0	0	0	0	4.66667e-06	4.66667e-06	8.0829e-06
539.5	6	6	0	0	0	0	4e-06	4e-06	6.9282e-06
540.5	6	6	0	0	0	0	4e-06	4e-06	6.9282e-06
541.5	5	5	0	0	0	0	3.33333e-06	3.33333e-06	5.7735e-06
542.5	5	5	0	0	0	0	3.33333e-06	3.33333e-06	5.7735e-06
543.5	4	4	0	0	0	0	2.66667e-06	2.66667e-06	4.6188e-06
544.5	4	4	0	0	0	0	2.66667e-06	2.66667e-06	4.6188e-06
545.5	3	3	0	0	0	0	2e-06	2e-06	3.4641e-06
546.5	3	3	0	0	0	0	2e-06	2e-06	3.4641e-06
547.5	3	3	0	0	0	0	2e-06	2e-06	3.4641e-06
548.5	3	3	0	0	0	0	2e-06	2e-06	3.4641e-06
549.5	2	2	0	0	0	0	1.33333e-06	1.33333e-06	2.3094e-06
550.5	2	2	0	0	0	0	1.33333e-06	1.33333e-06	2.3094e-06
551.5	2	2	0	0	0	0	1.33333e-06	1.33333e-06	2.3094e-06
552.5	2	2	0	0	0	0	1.33333e-06	1.33333e-06	2.3094e-06
553.5	1	1	0	0	0	0	6.66667e-07	6.66667e-07	1.1547e-06
554.5	1	1	0	0	0	0	6.66667e-07	6.66667e-07	1.1547e-06
555.5	1	1	0	0	0	0	6.66667e-07	6.66667e-07	1.1547e-06
556.5	1	1	0	0	0	0	6.66667e-07	6.66667e-07	1.1547e-06
557.5	0	0	0	0	0	0	0	0	0
558.5	0	0	0	0	0	0	0	0	0
559.5	0	0	0	0	0	0	0	0	0
560.5	0	0	0	0	0	0	0	0	0
561.5	0	0	0	0	0	0	0	0	0
562.5	0	0	0	0	0	0	0	0	0
563.5	0	0	0	0	0	0	0	0	0
564.5	0	0	0	0	0	0	0	0	0
565.5	0	0	0	0	0	0	0	0	0
566.5	0	0	0	0	0	0	0	0	0
567.5	0	0	0	0	0	0	0	0	0
568.5	0	0	0	0	0	0	0	0	0
569.5	0	0	0	0	0	0	0	0	0
570.5	0	0	0	0	0	0	0	0	0
571.5	0	0	0	0	0	0	0	0	0
572.5	0	0	0	0	0	0	0	0	0
573.5	0	0	0	0	0	0	0	0	0
574.5	0	0	0	0	0	0	0	0	0
575.5	0	0	0	0	0	0	0	0	0
576.5	0	0	0	0	0	0	0	0	0
577.5	0	0	0	0	0	0	0	0	0
578.5	0	0	0	0	0	0	0	0	0
579.5	0	0	0	0	0	0	0	0	0
580.5	0	0	0	0	0	0	0	0	0
581.5	0	0	0	0	0	0	0	0	0
582.5	0	0	0	0	0	0	0	0	0
583.5	0	0	0	0	0	0	0	0	0
584.5	0	0	0	0	0	0	0	0	0
585.5	0	0	0	0	0	0	0	0	0
586.5	0	0	0	0	0	0	0	0	0
587.5	0	0	0	0	0	0	0	0	0
588.5	0	0	0	0	0	0	0	0	0
589.5	0	0	0	0	0	0	0	0	0
590.5	0	0	0	0	0	0	0	0	0
591.5	0	0	0	0	0	0	0	0	0
592.5	0	0	0	0	0	0	0	0	0
593.5	0	0	0	0	0	0	0	0	0
594.5	0	0	0	0	0	0	0	0	0
595.5	0	0	0	0	0	0	0	0	0
596.5	0	0	0	0	0	0	0	0	0
597.5	0	0	0	0	0	0	0	0	0
598.5	0	0	0	0	0	0	0	0	0
599.5	0	0	0	0	0	0	0	0	0
600.5	0	0	0	0	0	0	0	0	0
601.5	0	0	0	0	0	0	0	0	0
602.5	0	0	0	0	0	0	0	0	0
603.5	0	0	0	0	0	0	0	0	0
604.5	0	0	0	0	0	0	0	0	0
605.5	0	0	0	0	0	0	0	0	0
606.5	0	0	0	0	0	0	0	0	0
607.5	0	0	0	0	0	0	0	0	0
608.5	0	0	0	0	0	0	0	0	0
609.5	0	0	0	0	0	0	0	0	0
610.5	0	0	0	0	0	0	0	0	0
611.5	0	0	0	0	0	0	0	0	0
612.5	0	0	0	0	0	0	0	0	0
613.5	0	0	0	0	0	0	0	0	0
614.5	0	0	0	0	0	0	0	0	0
615.5	0	0	0	0	0	0	0	0	0
616.5	0	0	0	0	0	0	0	0	0
617.5	0	0	0	0	0	0	0	0	0
618.5	0	0	0	0	0	0	0	0	0
619.5	0	0	0	0	0	0	0	0	0
620.5	0	0	0	0	0	0	0	0	0
621.5	0	0	0	0	0	0	0	0	0
622.5	0	0	0	0	0	0	0	0	0
623.5	0	0	0	0	0	0	0	0	0
624.5	0	0	0	0	0	0	0	0	0
625.5	0	0	0	0	0	0	0	0	0
626.5	0	0	0	0	0	0	0	0	0
627.5	0	0	0	0	0	0	0	0	0
628.5	0	0	0	0	0	0	0	0	0
629.5	0	0	0	0	0	0	0	0	0
630.5	0	0	0	0	0	0	0	0	0
631.5	0	0	0	0	0	0	0	0	0
632.5	0	0	0	0	0	0	0	0	0
633.5	0	0	0	0	0	0	0	0	0
634.5	0	0	0	0	0	0	0	0	0
635.5	0	0	0	0	0	0	0	0	0
636.5	0	0	0	0	0	0	0	0	0
637.5	0	0	0	0	0	0	0	0	0
638.5	0	0	0	0	0	0	0	0	0
639.5	0	0	0	0	0	0	0	0	0
640.5	0	0	0	0	0	0	0	0	0
641.5	0	0	0	0	0	0	0	0	0
642.5	0	0	0	0	0	0	0	0	0
643.5	0	0	0	0	0	0	0	0	0
644.5	0	0	0	0	0	0	0	0	0
645.5	0	0	0	0	0	0	0	0	0
646.5	0	0	0	0	0	0	0	0	0
647.5	0	0	0	0	0	0	0	0	0
648.5	0	0	0	0	0	0	0	0	0
649.5	0	0	0	0	0	0	0	0	0
650.5	0	0	0	0	0	0	0	0	0
651.5	0	0	0	0	0	0	0	0	0
652.5	0	0	0	0	0	0	0	0	0
653.5	0	0	0	0	0	0	0	0	0
654.5	0	0	0	0	0	0	0	0	0
655.5	0	0	0	0	0	0	0	0	0
656.5	0	0	0	0	0	0	0	0	0
657.5	0	0	0	0	0	0	0	0	0
658.5	0	0	0	0	0	0	0	0	0
659.5	0	0	0	0	0	0	0	0	0
660.5	0	0	0	0	0	0	0	0	0
661.5	0	0	0	0	0	0	0	0	0
662.5	0	0	0	0	0	0	0	0	0
663.5	0	0	0	0	0	0	0	0	0
664.5	0	0	0	0	0	0	0	0	0
665.5	0	0	0	0	0	0	0	0	0
666.5	0	0	0	0	0	0	0	0	0
667.5	0	0	0	0	0	0	0	0	0
668.5	0	0	0	0	0	0	0	0	0
669.5	0	0	0	0	0	0	0	0	0
670.5	0	0	0	0	0	0	0	0	0
671.5	0	0	0	0	0	0	0	0	0
672.5	0	0	0	0	0	0	0	0	0
673.5	0	0	0	0	0	0	0	0	0
674.5	0	0	0	0	0	0	0	0	0
675.5	0	0	0	0	0	0	0	0	0
676.5	0	0	0	0	0	0	0	0	0
677.5	0	0	0	0	0	0	0	0	0
678.5	0	0	0	0	0	0	0	0	0
679.5	0	0	0	0	0	0	0	0	0
680.5	0	0	0	0	0	0	0	0	0
681.5	0	0	0	0	0	0	0	0	0
682.5	0	0	0	0	0	0	0	0	0
683.5	0	0	0	0	0	0	0	0	0
684.5	0	0	0	0	0	0	0	0	0
685.5	0	0	0	0	0	0	0	0	0
686.5	0	0	0	0	0	0	0	0	0
687.5	0	0	0	0	0	0	0	0	0
688.5	0	0	0	0	0	0	0	0	0
689.5	0	0	0	0	0	0	0	0	0
690.5	0	0	0	0	0	0	0	0	0
691.5	0	0	0	0	0	0	0	0	0
692.5	0	0	0	0	0	0	0	0	0
693.5	0	0	0	0	0	0	0	0	0
694.5	0	0	0	0	0	0	0	0	0
695.5	0	0	0	0	0	0	0	0	0
696.5	0	0	0	0	0	0	0	0	0
697.5	0	0	0	0	0	0	0	0	0
698.5	0	0	0	0	0	0	0	0	0
699.5	0	0	0	0	0	0	0	0	0
700.5	0	0	0	0	0	0	0	0	0
701.5	0	0	0	0	0	0	0	0	0
702.5	0	0	0	0	0	0	0	0	0
703.5	0	0	0	0	0	0	0	0	0
704.5	0	0	0	0	0	0	0	0	0
705.5	0	0	0	0	0	0	0	0	0
706.5	0	0	0	0	0	0	0	0	0
707.5	0	0	0	0	0	0	0	0	0
708.5	0	0	0	0	0	0	0	0	0
709.5	0	0	0	0	0	0	0	0	0
710.5	0	0	0	0	0	0	0	0	0
711.5	0	0	0	0	0	0	0	0	0
712.5	0	0	0	0	0	0	0	0	0
713.5	0	0	0	0	0	0	0	0	0
714.5	0	0	0	0	0	0	0	0	0
715.5	0	0	0	0	0	0	0	0	0
716.5	0	0	0	0	0	0	0	0	0
717.5	0	0	0	0	0	0	0	0	0
718.5	0	0	0	0	0	0	0	0	0
719.5	0	0	0	0	0	0	0	0	0
720.5	0	0	0	0	0	0	0	0	0
721.5	0	0	0	0	0	0	0	0	0
722.5	0	0	0	0	0	0	0	0	0
723.5	0	0	0	0	0	0	0	0	0
724.5	0	0	0	0	0	0	0	0	0
725.5	0	0	0	0	0	0	0	0	0
726.5	0	0	0	0	0	0	0	0	0
727.5	0	0	0	0	0	0	0	0	0
728.5	0	0	0	0	0	0	0	0	0
729.5	0	0	0	0	0	0	0	0	0
730.5	0	0	0	0	0	0	0	0	0
731.5	0	0	0	0	0	0	0	0	0
732.5	0	0	0	0	0	0	0	0	0
733.5	0	0	0	0	0	0	0	0	0
734.5	0	0	0	0	0	0	0	0	0
735.5	0	0	0	0	0	0	0	0	0
736.5	0	0	0	0	0	0	0	0	0
737.5	0	0	0	0	0	0	0	0	0
738.5	0	0	0	0	0	0	0	0	0
739.5	0	0	0	0	0	0	0	0	0
740.5	0	0	0	0	0	0	0	0	0
741.5	0	0	0	0	0	0	0	0	0
742.5	0	0	0	0	0	0	0	0	0
743.5	0	0	0	0	0	0	0	0	0
744.5	0	0	0	0	0	0	0	0	0
745.5	0	0	0	0	0	0	0	0	0
746.5	0	0	0	0	0	0	0	0	0
747.5	0	0	0	0	0	0	0	0	0
748.5	0	0	0	0	0	0	0	0	0
749.5	0	0	0	0	0	0	0	0	0
750.5	0	0	0	0	0	0	0	0	0
751.5	0	0	0	0	0	0	0	0	0
752.5	0	0	0	0	0	0	0	0	0
753.5	0	0	0	0	0	0	0	0	0
754.5	0	0	0	0	0	0	0	0	0
755.5	0	0	0	0	0	0	0	0	0
756.5	0	0	0	0	0	0	0	0	0
757.5	0	0	0	0	0	0	0	0	0
758.5	0	0	0	0	0	0	0	0	0
759.5	0	0	0	0	0	0	0	0	0
760.5	0	0	0	0	0	0	0	0	0
761.5	0	0	0	0	0	0	0	0	0
762.5	0	0	0	0	0	0	0	0	0
763.5	0	0	0	0	0	0	0	0	0
764.5	0	0	0	0	0	0	0	0	0
765.5	0	0	0	0	0	0	0	0	0
766.5	0	0	0	0	0	0	0	0	0
767.5	0	0	0	0	0	0	0	0	0
768.5	0	0	0	0	0	0	0	0	0
769.5	0	0	0	0	0	0	0	0	0
770.5	0	0	0	0	0	0	0	0	0
771.5	0	0	0	0	0	0	0	0	0
772.5	0	0	0	0	0	0	0	0	0
773.5	0	0	0	0	0	0	0	0	0
774.5	0	0	0	0	0	0	0	0	0
775.5	0	0	0	0	0	0	0	0	0
776.5	0	0	0	0	0	0	0	0	0
777.5	0	0	0	0	0	0	0	0	0
778.5	0	0	0	0	0	0	0	0	0
779.5	0	0	0	0	0	0	0	0	0
780.5	0	0	0	0	0	0	0	0	0
781.5	0	0	0	0	0	0	0	0	0
782.5	0	0	0	0	0	0	0	0	0
783.5	0	0	0	0	0	0	0	0	0
784.5	0	0	0	0	0	0	0	0	0
785.5	0	0	0	0	0	0	0	0	0
786.5	0	0	0	0	0	0	0	0	0
787.5	0	0	0	0	0	0	0	0	0
788.5	0	0	0	0	0	0	0	0	0
789.5	0	0	0	0	0	0	0	0	0
790.5	0	0	0	0	0	0	0	0	0
791.5	0	0	0	0	0	0	0	0	0
792.5	0	0	0	0	0	0	0	0	0
793.5	0	0	0	0	0	0	0	0	0
794.5	0	0	0	0	0	0	0	0	0
795.5	0	0	0	0	0	0	0	0	0
796.5	0	0	0	0	0	0	0	0	0
797.5	0	0	0	0	0	0	0	0	0
798.5	0	0	0	0	0	0	0	0	0
799.5	0	0	0	0	0	0	0	0	0
800.5	0	0	0	0	0	0	0	0	0
801.5	0	0	0	0	0	0	0	0	0
802.5	0	0	0	0	0	0	0	0	0
803.5	0	0	0	0	0	0	0	0	0
804.5	0	0	0	0	0	0	0	0	0
805.5	0	0	0	0	0	0	0	0	0
806.5	0	0	0	0	0	0	0	0	0
807.5	0	0	0	0	0	0	0	0	0
808.5	0	0	0	0	0	0	0	0	0
809.5	0	0	0	0	0	0	0	0	0
810.5	0	0	0	0	0	0	0	0	0
811.5	0	0	0	0	0	0	0	0	0
812.5	0	0	0	0	0	0	0	0	0
813.5	0	0	0	0	0	0	0	0	0
814.5	0	0	0	0	0	0	0	0	0
815.5	0	0	0	0	0	0	0	0	0
816.5	0	0	0	0	0	0	0	0	0
817.5	0	0	0	0	0	0	0	0	0
818.5	0	0	0	0	0	0	0	0	0
819.5	0	0	0	0	0	0	0	0	0
820.5	0	0	0	0	0	0	0	0	0
821.5	0	0	0	0	0	0	0	0	0
822.5	0	0	0	0	0	0	0	0	0
823.5	0	0	0	0	0	0	0	0	0
824.5	0	0	0	0	0	0	0	0	0
825.5	0	0	0	0	0	0	0	0	0
826.5	0	0	0	0	0	0	0	0	0
827.5	0	0	0	0	0	0	0	0	0
828.5	0	0	0	0	0	0	0	0	0
829.5	0	0	0	0	0	0	0	0	0
830.5	0	0	0	0	0	0	0	0	0
831.5	0	0	0	0	0	0	0	0	0
832.5	0	0	0	0	0	0	0	0	0
833.5	0	0	0	0	0	0	0	0	0
834.5	0	0	0	0	0	0	0	0	0
835.5	0	0	0	0	0	0	0	0	0
836.5	0	0	0	0	0	0	0	0	0
837.5	0	0	0	0	0	0	0	0	0
838.5	0	0	0	0	0	0	0	0	0
839.5	0	0	0	0	0	0	0	0	0
840.5	0	0	0	0	0	0	0	0	0
841.5	0	0	0	0	0	0	0	0	0
842.5	0	0	0	0	0	0	0	0	0
843.5	0	0	0	0	0	0	0	0	0
844.5	0	0	0	0	0	0	0	0	0
845.5	0	0	0	0	0	0	0	0	0
846.5	0	0	0	0	0	0	0	0	0
847.5	0	0	0	0	0	0	0	0	0
848.5	0	0	0	0	0	0	0	0	0
849.5	0	0	0	0	0	0	0	0	0
850.5	0	0	0	0	0	0	0	0	0
851.5	0	0	0	0	0	0	0	0	0
852.5	0	0	0	0	0	0	0	0	0
853.5	0	0	0	0	0	0	0	0	0
854.5	0	0	0	0	0	0	0	0	0
855.5	0	0	0	0	0	0	0	0	0
856.5	0	0	0	0	0	0	0	0	0
857.5	0	0	0	0	0	0	0	0	0
858.5	0	0	0	0	0	0	0	0	0
859.5	0	0	0	0	0	0	0	0	0
860.5	0	0	0	0	0	0	0	0	0
861.5	0	0	0	0	0	0	0	0	0
862.5	0	0	0	0	0	0	0	0	0
863.5	0	0	0	0	0	0	0	0	0
864.5	0	0	0	0	0	0	0	0	0
865.5	0	0	0	0	0	0	0	0	0
866.5	0	0	0	0	0	0	0	0	0
867.5	0	0	0	0	0	0	0	0	0
868.5	0	0	0	0	0	0	0	0	0
869.5	0	0	0	0	0	0	0	0	0
870.5	0	0	0	0	0	0	0	0	0
871.5	0	0	0	0	0	0	0	0	0
872.5	0	0	0	0	0	0	0	0	0
873.5	0	0	0	0	0	0	0	0	0
874.5	0	0	0	0	0	0	0	0	0
875.5	0	0	0	0	0	0	0	0	0
876.5	0	0	0	0	0	0	0	0	0
877.5	0	0	0	0	0	0	0	0	0
878.5	0	0	0	0	0	0	0	0	0
879.5	0	0	0	0	0	0	0	0	0
880.5	0	0	0	0	0	0	0	0	0
881.5	0	0	0	0	0	0	0	0	0
882.5	0	0	0	0	0	0	0	0	0
883.5	0	0	0	0	0	0	0	0	0
884.5	0	0	0	0	0	0	0	0	0
885.5	0	0	0	0	0	0	0	0	0
886.5	0	0	0	0	0	0	0	0	0
887.5	0	0	0	0	0	0	0	0	0
888.5	0	0	0	0	0	0	0	0	0
889.5	0	0	0	0	0	0	0	0	0
890.5	0	0	0	0	0	0	0	0	0
891.5	0	0	0	0	0	0	0	0	0
892.5	0	0	0	0	0	0	0	0	0
893.5	0	0	0	0	0	0	0	0	0
894.5	0	0	0	0	0	0	0	0	0
895.5	0	0	0	0	0	0	0	0	0
896.5	0	0	0	0	0	0	0	0	0
897.5	0	0	0	0	0	0	0	0	0
898.5	0	0	0	0	0	0	0	0	0
899.5	0	0	0	0	0	0	0	0	0
900.5	0	0	0	0	0	0	0	0	0
901.5	0	0	0	0	0	0	0	0	0
902.5	0	0	0	0	0	0	0	0	0
903.5	0	0	0	0	0	0	0	0	0
904.5	0	0	0	0	0	0	0	0	0
905.5	0	0	0	0	0	0	0	0	0
906.5	0	0	0	0	0	0	0	0	0
907.5	0	0	0	0	0	0	0	0	0
908.5	0	0	0	0	0	0	0	0	0
909.5	0	0	0	0	0	0	0	0	0
910.5	0	0	0	0	0	0	0	0	0
911.5	0	0	0	0	0	0	0	0	0
912.5	0	0	0	0	0	0	0	0	0
913.5	0	0	0	0	0	0	0	0	0
914.5	0	0	0	0	0	0	0	0	0
915.5	0	0	0	0	0	0	0	0	0
916.5	0	0	0	0	0	0	0	0	0
917.5	0	0	0	0	0	0	0	0	0
918.5	0	0	0	0	0	0	0	0	0
919.5	0	0	0	0	0	0	0	0	0
920.5	0	0	0	0	0	0	0	0	0
921.5	0	0	0	0	0	0	0	0	0
922.5	0	0	0	0	0	0	0	0	0
923.5	0	0	0	0	0	0	0	0	0
924.5	0	0	0	0	0	0	0	0	0
925.5	0	0	0	0	0	0	0	0	0
926.5	0	0	0	0	0	0	0	0	0
927.5	0	0	0	0	0	0	0	0	0
928.5	0	0	0	0	0	0	0	0	0
929.5	0	0	0	0	0	0	0	0	0
930.5	0	0	0	0	0	0	0	0	0
931.5	0	0	0	0	0	0	0	0	0
932.5	0	0	0	0	0	0	0	0	0
933.5	0	0	0	0	0	0	0	0	0
934.5	0	0	0	0	0	0	0	0	0
935.5	0	0	0	0	0	0	0	0	0
936.5	0	0	0	0	0	0	0	0	0
937.5	0	0	0	0	0	0	0	0	0
938.5	0	0	0	0	0	0	0	0	0
939.5	0	0	0	0	0	0	0	0	0
940.5	0	0	0	0	0	0	0	0	0
941.5	0	0	0	0	0	0	0	0	0
942.5	0	0	0	0	0	0	0	0	0
943.5	0	0	0	0	0	0	0	0	0
944.5	0	0	0	0	0	0	0	0	0
945.5	0	0	0	0	0	0	0	0	0
946.5	0	0	0	0	0	0	0	0	0
947.5	0	0	0	0	0	0	0	0	0
948.5	0	0	0	0	0	0	0	0	0
949.5	0	0	0	0	0	0	0	0	0
950.5	0	0	0	0	0	0	0	0	0
951.5	0	0	0	0	0	0	0	0	0
952.5	0	0	0	0	0	0	0	0	0
953.5	0	0	0	0	0	0	0	0	0
954.5	0	0	0	0	0	0	0	0	0
955.5	0	0	0	0	0	0	0	0	0
956.5	0	0	0	0	0	0	0	0	0
957.5	0	0	0	0	0	0	0	0	0
958.5	0	0	0	0	0	0	0	0	0
959.5	0	0	0	0	0	0	0	0	0
960.5	0	0	0	0	0	0	0	0	0
961.5	0	0	0	0	0	0	0	0	0
962.5	0	0	0	0	0	0	0	0	0
963.5	0	0	0	0	0	0	0	0	0
964.5	0	0	0	0	0	0	0	0	0
965.5	0	0	0	0	0	0	0	0	0
966.5	0	0	0	0	0	0	0	0	0
967.5	0	0	0	0	0	0	0	0	0
968.5	0	0	0	0	0	0	0	0	0
969.5	0	0	0	0	0	0	0	0	0
970.5	0	0	0	0	0	0	0	0	0
971.5	0	0	0	0	0	0	0	0	0
972.5	0	0	0	0	0	0	0	0	0
973.5	0	0	0	0	0	0	0	0	0
974.5	0	0	0	0	0	0	0	0	0
975.5	0	0	0	0	0	0	0	0	0
976.5	0	0	0	0	0	0	0	0	0
977.5	0	0	0	0	0	0	0	0	0
978.5	0	0	0	0	0	0	0	0	0
979.5	0	0	0	0	0	0	0	0	0
980.5	0	0	0	0	0	0	0	0	0
981.5	0	0	0	0	0	0	0	0	0
982.5	0	0	0	0	0	0	0	0	0
983.5	0	0	0	0	0	0	0	0	0
984.5	0	0	0	0	0	0	0	0	0
985.5	0	0	0	0	0	0	0	0	0
986.5	0	0	0	0	0	0	0	0	0
987.5	0	0	0	0	0	0	0	0	0
988.5	0	0	0	0	0	0	0	0	0
989.5	0	0	0	0	0	0	0	0	0
990.5	0	0	0	0	0	0	0	0	0
991.5	0	0	0	0	0	0	0	0	0
992.5	0	0	0	0	0	0	0	0	0
993.5	0	0	0	0	0	0	0	0	0
994.5	0	0	0	0	0	0	0	0	0
995.5	0	0	0	0	0	0	0	0	0
996.5	0	0	0	0	0	0	0	0	0
997.5	0	0	0	0	0	0	0	0	0
998.5	0	0	0	0	0	0	0	0	0
999.5	0	0	0	0	0	0	0	0	0
1000.5	0	0	0	0	0	0	0	0	0
1001.5	0	0	0	0	0	0	0	0	0
1002.5	0	0	0	0	0	0	0	0	0
1003.5	0	0	0	0	0	0	0	0	0
1004.5	0	0	0	0	0	0	0	0	0
1005.5	0	0	0	0	0	0	0	0	0
1006.5	0	0	0	0	0	0	0	0	0
1007.5	0	0	0	0	0	0	0	0	0
1008.5	0	0	0	0	0	0	0	0	0
1009.5	0	0	0	0	0	0	0	0	0
1010.5	0	0	0	0	0	0	0	0	0
1011.5	0	0	0	0	0	0	0	0	0
1012.5	0	0	0	0	0	0	0	0	0
1013.5	0	0	0	0	0	0	0	0	0
1014.5	0	0	0	0	0	0	0	0	0
1015.5	0	0	0	0	0	0	0	0	0
1016.5	0	0	0	0	0	0	0	0	0
1017.5	0	0	0	0	0	0	0	0	0
1018.5	0	0	0	0	0	0	0	0	0
1019.5	0	0	0	0	0	0	0	0	0
1020.5	0	0	0	0	0	0	0	0	0
1021.5	0	0	0	0	0	0	0	0	0
1022.5	0	0	0	0	0	0	0	0	0
1023.5	0	0	0	0	0	0	0	0	0
1024.5	0	0	0	0	0	0	0	0	0
1025.5	0	0	0	0	0	0	0	0	0
1026.5	0	0	0	0	0	0	0	0	0
1027.5	0	0	0	0	0	0	0	0	0
1028.5	0	0	0	0	0	0	0	0	0
1029.5	0	0	0	0	0	0	0	0	0
1030.5	0	0	0	0	0	0	0	0	0
1031.5	0	0	0	0	0	0	0	0	0
1032.5	0	0	0	0	0	0	0	0	0
1033.5	0	0	0	0	0	0	0	0	0
1034.5	0	0	0	0	0	0	0	0	0
1035.5	0	0	0	0	0	0	0	0	0
1036.5	0	0	0	0	0	0	0	0	0
1037.5	0	0	0	0	0	0	0	0	0
1038.5	0	0	0	0	0	0	0	0	0
1039.5	0	0	0	0	0	0	0	0	0
1040.5	0	0	0	0	0	0	0	0	0
1041.5	0	0	0	0	0	0	0	0	0
1042.5	0	0	0	0	0	0	0	0	0
1043.5	0	0	0	0	0	0	0	0	0
1044.5	0	0	0	0	0	0	0	0	0
1045.5	0	0	0	0	0	0	0	0	0
1046.5	0	0	0	0	0	0	0	0	0
1047.5	0	0	0	0	0	0	0	0	0
1048.5	0	0	0	0	0	0	0	0	0
1049.5	0	0	0	0	0	0	0	0	0
1050.5	0	0	0	0	0	0	0	0	0
1051.5	0	0	0	0	0	0	0	0	0
1052.5	0	0	0	0	0	0	0	0	0
1053.5	0	0	0	0	0	0	0	0	0
1054.5	0	0	0	0	0	0	0	0	0
1055.5	0	0	0	0	0	0	0	0	0
1056.5	0	0	0	0	0	0	0	0	0
1057.5	0	0	0	0	0	0	0	0	0
1058.5	0	0	0	0	0	0	0	0	0
1059.5	0	0	0	0	0	0	0	0	0
1060.5	0	0	0	0	0	0	0	0	0
1061.5	0	0	0	0	0	0	0	0	0
1062.5	0	0	0	0	0	0	0	0	0
1063.5	0	0	0	0	0	0	0	0	0
1064.5	0	0	0	0	0	0	0	0	0
1065.5	0	0	0	0	0	0	0	0	0
1066.5	0	0	0	0	0	0	0	0	0
1067.5	0	0	0	0	0	0	0	0	0
1068.5	0	0	0	0	0	0	0	0	0
1069.5	0	0	0	0	0	0	0	0	0
1070.5	0	0	0	0	0	0	0	0	0
1071.5	0	0	0	0	0	0	0	0	0
1072.5	0	0	0	0	0	0	0	0	0
1073.5	0	0	0	0	0	0	0	0	0
1074.5	0	0	0	0	0	0	0	0	0
1075.5	0	0	0	0	0	0	0	0	0
1076.5	0	0	0	0	0	0	0	0	0
1077.5	0	0	0	0	0	0	0	0	0
1078.5	0	0	0	0	0	0	0	0	0
1079.5	0	0	0	0	0	0	0	0	0
1080.5	0	0	0	0	0	0	0	0	0
1081.5	0	0	0	0	0	0	0	0	0
1082.5	0	0	0	0	0	0	0	0	0
1083.5	0	0	0	0	0	0	0	0	0
1084.5	0	0	0	0	0	0	0	0	0
1085.5	0	0	0	0	0	0	0	0	0
1086.5	0	0	0	0	0	0	0	0	0
1087.5	0	0	0	0	0	0	0	0	0
1088.5	0	0	0	0	0	0	0	0	0
1089.5	0	0	0	0	0	0	0	0	0
1090.5	0	0	0	0	0	0	0	0	0
1091.5	0	0	0	0	0	0	0	0	0
1092.5	0	0	0	0	0	0	0	0	0
1093.5	0	0	0	0	0	0	0	0	0
1094.5	0	0	0	0	0	0	0	0	0
1095.5	0	0	0	0	0	0	0	0	0
1096.5	0	0	0	0	0	0	0	0	0
1097.5	0	0	0	0	0	0	0	0	0
1098.5	0	0	0	0	0	0	0	0	0
1099.5	0	0	0	0	0	0	0	0	0
1100.5	0	0	0	0	0	0	0	0	0
1101.5	0	0	0	0	0	0	0	0	0
1102.5	0	0	0	0	0	0	0	0	0
1103.5	0	0	0	0	0	0	0	0	0
1104.5	0	0	0	0	0	0	0	0	0
1105.5	0	0	0	0	0	0	0	0	0
1106.5	0	0	0	0	0	0	0	0	0
1107.5	0	0	0	0	0	0	0	0	0
1108.5	0	0	0	0	0	0	0	0	0
1109.5	0	0	0	0	0	0	0	0	0
1110.5	0	0	0	0	0	0	0	0	0
1111.5	0	0	0	0	0	0	0	0	0
1112.5	0	0	0	0	0	0	0	0	0
1113.5	0	0	0	0	0	0	0	0	0
1114.5	0	0	0	0	0	0	0	0	0
1115.5	0	0	0	0	0	0	0	0	0
1116.5	0	0	0	0	0	0	0	0	0
1117.5	0	0	0	0	0	0	0	0	0
1118.5	0	0	0	0	0	0	0	0	0
1119.5	0	0	0	0	0	0	0	0	0
1120.5	0	0	0	0	0	0	0	0	0
1121.5	0	0	0	0	0	0	0	0	0
1122.5	0	0	0	0	0	0	0	0	0
1123.5	0	0	0	0	0	0	0	0	0
1124.5	0	0	0	0	0	0	0	0	0
1125.5	0	0	0	0	0	0	0	0	0
1126.5	0	0	0	0	0	0	0	0	0
1127.5	0	0	0	0	0	0	0	0	0
1128.5	0	0	0	0	0	0	0	0	0
1129.5	0	0	0	0	0	0	0	0	0
1130.5	0	0	0	0	0	0	0	0	0
1131.5	0	0	0	0	0	0	0	0	0
1132.5	0	0	0	0	0	0	0	0	0
1133.5	0	0	0	0	0	0	0	0	0
1134.5	0	0	0	0	0	0	0	0	0
1135.5	0	0	0	0	0	0	0	0	0
1136.5	0	0	0	0	0	0	0	0	0
1137.5	0	0	0	0	0	0	0	0	0
1138.5	0	0	0	0	0	0	0	0	0
1139.5	0	0	0	0	0	0	0	0	0
1140.5	0	0	0	0	0	0	0	0	0
1141.5	0	0	0	0	0	0	0	0	0
1142.5	0	0	0	0	0	0	0	0	0
1143.5	0	0	0	0	0	0	0	0	0
1144.5	0	0	0	0	0	0	0	0	0
1145.5	0	0	0	0	0	0	0	0	0
1146.5	0	0	0	0	0	0	0	0	0
1147.5	0	0	0	0	0	0	0	0	0
1148.5	0	0	0	0	0	0	0	0	0
1149.5	0	0	0	0	0	0	0	0	0
1150.5	0	0	0	0	0	0	0	0	0
1151.5	0	0	0	0	0	0	0	0	0
1152.5	0	0	0	0	0	0	0	0	0
1153.5	0	0	0	0	0	0	0	0	0
1154.5	0	0	0	0	0	0	0	0	0
1155.5	0	0	0	0	0	0	0	0	0
1156.5	0	0	0	0	0	0	0	0	0
1157.5	0	0	0	0	0	0	0	0	0
1158.5	0	0	0	0	0	0	0	0	0
1159.5	0	0	0	0	0	0	0	0	0
1160.5	0	0	0	0	0	0	0	0	0
1161.5	0	0	0	0	0	0	0	0	0
1162.5	0	0	0	0	0	0	0	0	0
1163.5	0	0	0	0	0	0	0	0	0
1164.5	0	0	0	0	0	0	0	0	0
1165.5	0	0	0	0	0	0	0	0	0
1166.5	0	0	0	0	0	0	0	0	0
1167.5	0	0	0	0	0	0	0	0	0
1168.5	0	0	0	0	0	0	0	0	0
1169.5	0	0	0	0	0	0	0	0	0
1170.5	0	0	0	0	0	0	0	0	0
1171.5	0	0	0	0	0	0	0	0	0
1172.5	0	0	0	0	0	0	0	0	0
1173.5	0	0	0	0	0	0	0	0	0
1174.5	0	0	0	0	0	0	0	0	0
1175.5	0	0	0	0	0	0	0	0	0
1176.5	0	0	0	0	0	0	0	0	0
1177.5	0	0	0	0	0	0	0	0	0
1178.5	0	0	0	0	0	0	0	0	0
1179.5	0	0	0	0	0	0	0	0	0
1180.5	0	0	0	0	0	0	0	0	0
1181.5	0	0	0	0	0	0	0	0	0
1182.5	0	0	0	0	0	0	0	0	0
1183.5	0	0	0	0	0	0	0	0	0
1184.5	0	0	0	0	0	0	0	0	0
1185.5	0	0	0	0	0	0	0	0	0
1186.5	0	0	0	0	0	0	0	0	0
1187.5	0	0	0	0	0	0	0	0	0
1188.5	0	0	0	0	0	0	0	0	0
1189.5	0	0	0	0	0	0	0	0	0
1190.5	0	0	0	0	0	0	0	0	0
1191.5	0	0	0	0	0	0	0	0	0
1192.5	0	0	0	0	0	0	0	0	0
1193.5	0	0	0	0	0	0	0	0	0
1194.5	0	0	0	0	0	0	0	0	0
1195.5	0	0	0	0	0	0	0	0	0
1196.5	0	0	0	0	0	0	0	0	0
1197.5	0	0	0	0	0	0	0	0	0
1198.5	0	0	0	0	0	0	0	0	0
1199.5	0	0	0	0	0	0	0	0	0
1200.5	0	0	0	0	0	0	0	0	0
1201.5	0	0	0	0	0	0	0	0	0
1202.5	0	0	0	0	0	0	0	0	0
1203.5	0	0	0	0	0	0	0	0	0
1204.5	0	0	0	0	0	0	0	0	0
1205.5	0	0	0	0	0	0	0	0	0
1206.5	0	0	0	0	0	0	0	0	0
1207.5	0	0	0	0	0	0	0	0	0
1208.5	0	0	0	0	0	0	0	0	0
1209.5	0	0	0	0	0	0	0	0	0
1210.5	0	0	0	0	0	0	0	0	0
1211.5	0	0	0	0	0	0	0	0	0
1212.5	0	0	0	0	0	0	0	0	0
1213.5	0	0	0	0	0	0	0	0	0
1214.5	0	0	0	0	0	0	0	0	0
1215.5	0	0	0	0	0	0	0	0	0
1216.5	0	0	0	0	0	0	0	0	0
1217.5	0	0	0	0	0	0	0	0	0
1218.5	0	0	0	0	0	0	0	0	0
1219.5	0	0	0	0	0	0	0	0	0
1220.5	0	0	0	0	0	0	0	0	0
1221.5	0	0	0	0	0	0	0	0	0
1222.5	0	0	0	0	0	0	0	0	0
1223.5	0	0	0	0	0	0	0	0	0
1224.5	0	0	0	0	0	0	0	0	0
1225.5	0	0	0	0	0	0	0	0	0
1226.5	0	0	0	0	0	0	0	0	0
1227.5	0	0	0	0	0	0	0	0	0
1228.5	0	0	0	0	0	0	0	0	0
1229.5	0	0	0	0	0	0	0	0	0
1230.5	0	0	0	0	0	0	0	0	0
1231.5	0	0	0	0	0	0	0	0	0
1232.5	0	0	0	0	0	0	0	0	0
1233.5	0	0	0	0	0	0	0	0	0
1234.5	0	0	0	0	0	0	0	0	0
1235.5	0	0	0	0	0	0	0	0	0
1236.5	0	0	0	0	0	0	0	0	0
1237.5	0	0	0	0	0	0	0	0	0
1238.5	0	0	0	0	0	0	0	0	0
1239.5	0	0	0	0	0	0	0	0	0
1240.5	0	0	0	0	0	0	0	0	0
1241.5	0	0	0	0	0	0	0	0	0
1242.5	0	0	0	0	0	0	0	0	0
1243.5	0	0	0	0	0	0	0	0	0
1244.5	0	0	0	0	0	0	0	0	0
1245.5	0	0	0	0	0	0	0	0	0
1246.5	0	0	0	0	0	0	0	0	0
1247.5	0	0	0	0	0	0	0	0	0
1248.5	0	0	0	0	0	0	0	0	0
1249.5	0	0	0	0	0	0	0	0	0
1250.5	0	0	0	0	0	0	0	0	0
1251.5	0	0	0	0	0	0	0	0	0
1252.5	0	0	0	0	0	0	0	0	0
1253.5	0	0	0	0	0	0	0	0	0
1254.5	0	0	0	0	0	0	0	0	0
1255.5	0	0	0	0	0	0	0	0	0
1256.5	0	0	0	0	0	0	0	0	0
1257.5	0	0	0	0	0	0	0	0	0
1258.5	0	0	0	0	0	0	0	0	0
1259.5	0	0	0	0	0	0	0	0	0
1260.5	0	0	0	0	0	0	0	0	0
1261.5	0	0	0	0	0	0	0	0	0
1262.5	0	0	0	0	0	0	0	0	0
1263.5	0	0	0	0	0	0	0	0	0
1264.5	0	0	0	0	0	0	0	0	0
1265.5	0	0	0	0	0	0	0	0	0
1266.5	0	0	0	0	0	0	0	0	0
1267.5	0	0	0	0	0	0	0	0	0
1268.5	0	0	0	0	0	0	0	0	0
1269.5	0	0	0	0	0	0	0	0	0
1270.5	0	0	0	0	0	0	0	0	0
1271.5	0	0	0	0	0	0	0	0	0
1272.5	0	0	0	0	0	0	0	0	0
1273.5	0	0	0	0	0	0	0	0	0
1274.5	0	0	0	0	0	0	0	0	0
1275.5	0	0	0	0	0	0	0	0	0
1276.5	0	0	0	0	0	0	0	0	0
1277.5	0	0	0	0	0	0	0	0	0
1278.5	0	0	0	0	0	0	0	0	0
1279.5	0	0	0	0	0	0	0	0	0
1280.5	0	0	0	0	0	0	0	0	0
1281.5	0	0	0	0	0	0	0	0	0
1282.5	0	0	0	0	0	0	0	0	0
1283.5	0	0	0	0	0	0	0	0	0
1284.5	0	0	0	0	0	0	0	0	0
1285.5	0	0	0	0	0	0	0	0	0
1286.5	0	0	0	0	0	0	0	0	0
1287.5	0	0	0	0	0	0	0	0	0
1288.5	0	0	0	0	0	0	0	0	0
1289.5	0	0	0	0	0	0	0	0	0
1290.5	0	0	0	0	0	0	0	0	0
1291.5	0	0	0	0	0	0	0	0	0
1292.5	0	0	0	0	0	0	0	0	0
1293.5	0	0	0	0	0	0	0	0	0
1294.5	0	0	0	0	0	0	0	0	0
1295.5	0	0	0	0	0	0	0	0	0
1296.5	0	0	0	0	0	0	0	0	0
1297.5	0	0	0	0	0	0	0	0	0
1298.5	0	0	0	0	0	0	0	0	0
1299.5	0	0	0	0	0	0	0	0	0
1300.5	0	0	0	0	0	0	0	0	0
1301.5	0	0	0	0	0	0	0	0	0
1302.5	0	0	0	0	0	0	0	0	0
1303.5	0	0	0	0	0	0	0	0	0
1304.5	0	0	0	0	0	0	0	0	0
1305.5	0	0	0	0	0	0	0	0	0
1306.5	0	0	0	0	0	0	0	0	0
1307.5	0	0	0	0	0	0	0	0	0
1308.5	0	0	0	0	0	0	0	0	0
1309.5	0	0	0	0	0	0	0	0	0
1310.5	0	0	0	0	0	0	0	0	0
1311.5	0	0	0	0	0	0	0	0	0
1312.5	0	0	0	0	0	0	0	0	0
1313.5	0	0	0	0	0	0	0	0	0
1314.5	0	0	0	0	0	0	0	0	0
1315.5	0	0	0	0	0	0	0	0	0
1316.5	0	0	0	0	0	0	0	0	0
1317.5	0	0	0	0	0	0	0	0	0
1318.5	0	0	0	0	0	0	0	0	0
1319.5	0	0	0	0	0	0	0	0	0
1320.5	0	0	0	0	0	0	0	0	0
1321.5	0	0	0	0	0	0	0	0	0
1322.5	0	0	0	0	0	0	0	0	0
1323.5	0	0	0	0	0	0	0	0	0
1324.5	0	0	0	0	0	0	0	0	0
1325.5	0	0	0	0	0	0	0	0	0
1326.5	0	0	0	0	0	0	0	0	0
1327.5	0	0	0	0	0	0	0	0	0
1328.5	0	0	0	0	0	0	0	0	0
1329.5	0	0	0	0	0	0	0	0	0
1330.5	0	0	0	0	0	0	0	0	0
1331.5	0	0	0	0	0	0	0	0	0
1332.5	0	0	0	0	0	0	0	0	0
1333.5	0	0	0	0	0	0	0	0	0
1334.5	0	0	0	0	0	0	0	0	0
1335.5	0	0	0	0	0	0	0	0	0
1336.5	0	0	0	0	0	0	0	0	0
1337.5	0	0	0	0	0	0	0	0	0
1338.5	0	0	0	0	0	0	0	0	0
1339.5	0	0	0	0	0	0	0	0	0
1340.5	0	0	0	0	0	0	0	0	0
1341.5	0	0	0	0	0	0	0	0	0
1342.5	0	0	0	0	0	0	0	0	0
1343.5	0	0	0	0	0	0	0	0	0
1344.5	0	0	0	0	0	0	0	0	0
1345.5	0	0	0	0	0	0	0	0	0
1346.5	0	0	0	0	0	0	0	0	0
1347.5	0	0	0	0	0	0	0	0	0
1348.5	0	0	0	0	0	0	0	0	0
1349.5	0	0	0	0	0	0	0	0	0
1350.5	0	0	0	0	0	0	0	0	0
1351.5	0	0	0	0	0	0	0	0	0
1352.5	0	0	0	0	0	0	0	0	0
1353.5	0	0	0	0	0	0	0	0	0
1354.5	0	0	0	0	0	0	0	0	0
1355.5	0	0	0	0	0	0	0	0	0
1356.5	0	0	0	0	0	0	0	0	0
1357.5	0	0	0	0	0	0	0	0	0
1358.5	0	0	0	0	0	0	0	0	0
1359.5	0	0	0	0	0	0	0	0	0
1360.5	0	0	0	0	0	0	0	0	0
1361.5	0	0	0	0	0	0	0	0	0
1362.5	0	0	0	0	0	0	0	0	0
1363.5	0	0	0	0	0	0	0	0	0
1364.5	0	0	0	0	0	0	0	0	0
1365.5	0	0	0	0	0	0	0	0	0
1366.5	0	0	0	0	0	0	0	0	0
1367.5	0	0	0	0	0	0	0	0	0
1368.5	0	0	0	0	0	0	0	0	0
1369.5	0	0	0	0	0	0	0	0	0
1370.5	0	0	0	0	0	0	0	0	0
1371.5	0	0	0	0	0	0	0	0	0
1372.5	0	0	0	0	0	0	0	0	0
1373.5	0	0	0	0	0	0	0	0	0
1374.5	0	0	0	0	0	0	0	0	0
1375.5	0	0	0	0	0	0	0	0	0
1376.5	0	0	0	0	0	0	0	0	0
1377.5	0	0	0	0	0	0	0	0	0
1378.5	0	0	0	0	0	0	0	0	0
1379.5	0	0	0	0	0	0	0	0	0
1380.5	0	0	0	0	0	0	0	0	0
1381.5	0	0	0	0	0	0	0	0	0
1382.5	0	0	0	0	0	0	0	0	0
1383.5	0	0	0	0	0	0	0	0	0
1384.5	0	0	0	0	0	0	0	0	0
1385.5	0	0	0	0	0	0	0	0	0
1386.5	0	0	0	0	0	0	0	0	0
1387.5	0	0	0	0	0	0	0	0	0
1388.5	0	0	0	0	0	0	0	0	0
1389.5	0	0	0	0	0	0	0	0	0
1390.5	0	0	0	0	0	0	0	0	0
1391.5	0	0	0	0	0	0	0	0	0
1392.5	0	0	0	0	0	0	0	0	0
1393.5	0	0	0	0	0	0	0	0	0
1394.5	0	0	0	0	0	0	0	0	0
1395.5	0	0	0	0	0	0	0	0	0
1396.5	0	0	0	0	0	0	0	0	0
1397.5	0	0	0	0	0	0	0	0	0
1398.5	0	0	0	0	0	0	0	0	0
1399.5	0	0	0	0	0	0	0	0	0
1400.5	0	0	0	0	0	0	0	0	0
1401.5	0	0	0	0	0	0	0	0	0
1402.5	0	0	0	0	0	0	0	0	0
1403.5	0	0	0	0	0	0	0	0	0
1404.5	0	0	0	0	0	0	0	0	0
1405.5	0	0	0	0	0	0	0	0	0
1406.5	0	0	0	0	0	0	0	0	0
1407.5	0	0	0	0	0	0	0	0	0
1408.5	0	0	0	0	0	0	0	0	0
1409.5	0	0	0	0	0	0	0	0	0
1410.5	0	0	0	0	0	0	0	0	0
1411.5	0	0	0	0	0	0	0	0	0
1412.5	0	0	0	0	0	0	0	0	0
1413.5	0	0	0	0	0	0	0	0	0
1414.5	0	0	0	0	0	0	0	0	0
1415.5	0	0	0	0	0	0	0	0	0
1416.5	0	0	0	0	0	0	0	0	0
1417.5	0	0	0	0	0	0	0	0	0
1418.5	0	0	0	0	0	0	0	0	0
1419.5	0	0	0	0	0	0	0	0	0
1420.5	0	0	0	0	0	0	0	0	0
1421.5	0	0	0	0	0	0	0	0	0
1422.5	0	0	0	0	0	0	0	0	0
1423.5	0	0	0	0	0	0	0	0	0
1424.5	0	0	0	0	0	0	0	0	0
1425.5	0	0	0	0	0	0	0	0	0
1426.5	0	0	0	0	0	0	0	0	0
1427.5	0	0	0	0	0	0	0	0	0
1428.5	0	0	0	0	0	0	0	0	0
1429.5	0	0	0	0	0	0	0	0	0
1430.5	0	0	0	0	0	0	0	0	0
1431.5	0	0	0	0	0	0	0	0	0
1432.5	0	0	0	0	0	0	0	0	0
1433.5	0	0	0	0	0	0	0	0	0
1434.5	0	0	0	0	0	0	0	0	0
1435.5	0	0	0	0	0	0	0	0	0
1436.5	0	0	0	0	0	0	0	0	0
1437.5	0	0	0	0	0	0	0	0	0
1438.5	0	0	0	0	0	0	0	0	0
1439.5	0	0	0	0	0	0	0	0	0
1440.5	0	0	0	0	0	0	0	0	0
1441.5	0	0	0	0	0	0	0	0	0
1442.5	0	0	0	0	0	0	0	0	0
1443.5	0	0	0	0	0	0	0	0	0
1444.5	0	0	0	0	0	0	0	0	0
1445.5	0	0	0	0	0	0	0	0	0
1446.5	0	0	0	0	0	0	0	0	0
1447.5	0	0	0	0	0	0	0	0	0
1448.5	0	0	0	0	0	0	0	0	0
1449.5	0	0	0	0	0	0	0	0	0
1450.5	0	0	0	0	0	0	0	0	0
1451.5	0	0	0	0	0	0	0	0	0
1452.5	0	0	0	0	0	0	0	0	0
1453.5	0	0	0	0	0	0	0	0	0
1454.5	0	0	0	0	0	0	0	0	0
1455.5	0	0	0	0	0	0	0	0	0
1456.5	0	0	0	0	0	0	0	0	0
1457.5	0	0	0	0	0	0	0	0	0
1458.5	0	0	0	0	0	0	0	0	0
1459.5	0	0	0	0	0	0	0	0	0
1460.5	0	0	0	0	0	0	0	0	0
1461.5	0	0	0	0	0	0	0	0	0
1462.5	0	0	0	0	0	0	0	0	0
1463.5	0	0	0	0	0	0	0	0	0
1464.5	0	0	0	0	0	0	0	0	0
1465.5	0	0	0	0	0	0	0	0	0
1466.5	0	0	0	0	0	0	0	0	0
1467.5	0	0	0	0	0	0	0	0	0
1468.5	0	0	0	0	0	0	0	0	0
1469.5	0	0	0	0	0	0	0	0	0
1470.5	0	0	0	0	0	0	0	0	0
1471.5	0	0	0	0	0	0	0	0	0
1472.5	0	0	0	0	0	0	0	0	0
1473.5	0	0	0	0	0	0	0	0	0
1474.5	0	0	0	0	0	0	0	0	0
1475.5	0	0	0	0	0	0	0	0	0
1476.5	0	0	0	0	0	0	0	0	0
1477.5	0	0	0	0	0	0	0	0	0
1478.5	0	0	0	0	0	0	0	0	0
1479.5	0	0	0	0	0	0	0	0	0
1480.5	0	0	0	0	0	0	0	0	0
1481.5	0	0	0	0	0	0	0	0	0
1482.5	0	0	0	0	0	0	0	0	0
1483.5	0	0	0	0	0	0	0	0	0
1484.5	0	0	0	0	0	0	0	0	0
1485.5	0	0	0	0	0	0	0	0	0
1486.5	0	0	0	0	0	0	0	0	0
1487.5	0	0	0	0	0	0	0	0	0
1488.5	0	0	0	0	0	0	0	0	0
1489.5	0	0	0	0	0	0	0	0	0
1490.5	0	0	0	0	0	0	0	0	0
1491.5	0	0	0	0	0	0	0	0	0
1492.5	0	0	0	0	0	0	0	0	0
1493.5	0	0	0	0	0	0	0	0	0
1494.5	0	0	0	0	0	0	0	0	0
1495.5	0	0	0	0	0	0	0	0	0
1496.5	0	0	0	0	0	0	0	0	0
1497.5	0	0	0	0	0	0	0	0	0
1498.5	0	0	0	0	0	0	0	0	0
1499.5	0	0	0	0	0	0	0	0	0
1500.5	0	0	0	0	0	0	0	0	0
1501.5	0	0	0	0	0	0	0	0	0
1502.5	0	0	0	0	0	0	0	0	0
1503.5	0	0	0	0	0	0	0	0	0
1504.5	0	0	0	0	0	0	0	0	0
1505.5	0	0	0	0	0	0	0	0	0
1506.5	0	0	0	0	0	0	0	0	0
1507.5	0	0	0	0	0	0	0	0	0
1508.5	0	0	0	0	0	0	0	0	0
1509.5	0	0	0	0	0	0	0	0	0
1510.5	0	0	0	0	0	0	0	0	0
1511.5	0	0	0	0	0	0	0	0	0
1512.5	0	0	0	0	0	0	0	0	0
1513.5	0	0	0	0	0	0	0	0	0
1514.5	0	0	0	0	0	0	0	0	0
1515.5	0	0	0	0	0	0	0	0	0
1516.5	0	0	0	0	0	0	0	0	0
1517.5	0	0	0	0	0	0	0	0	0
1518.5	0	0	0	0	0	0	0	0	0
1519.5	0	0	0	0	0	0	0	0	0
1520.5	0	0	0	0	0	0	0	0	0
1521.5	0	0	0	0	0	0	0	0	0
1522.5	0	0	0	0	0	0	0	0	0
1523.5	0	0	0	0	0	0	0	0	0
1524.5	0	0	0	0	0	0	0	0	0
1525.5	0	0	0	0	0	0	0	0	0
1526.5	0	0	0	0	0	0	0	0	0
1527.5	0	0	0	0	0	0	0	0	0
1528.5	0	0	0	0	0	0	0	0	0
1529.5	0	0	0	0	0	0	0	0	0
1530.5	0	0	0	0	0	0	0	0	0
1531.5	0	0	0	0	0	0	0	0	0
1532.5	0	0	0	0	0	0	0	0	0
1533.5	0	0	0	0	0	0	0	0	0
1534.5	0	0	0	0	0	0	0	0	0
1535.5	0	0	0	0	0	0	0	0	0
1536.5	0	0	0	0	0	0	0	0	0
1537.5	0	0	0	0	0	0	0	0	0
1538.5	0	0	0	0	0	0	0	0	0
1539.5	0	0	0	0	0	0	0	0	0
1540.5	0	0	0	0	0	0	0	0	0
1541.5	0	0	0	0	0	0	0	0	0
1542.5	0	0	0	0	0	0	0	0	0
1543.5	0	0	0	0	0	0	0	0	0
1544.5	0	0	0	0	0	0	0	0	0
1545.5	0	0	0	0	0	0	0	0	0
1546.5	0	0	0	0	0	0	0	0	0
1547.5	0	0	0	0	0	0	0	0	0
1548.5	0	0	0	0	0	0	0	0	0
1549.5	0	0	0	0	0	0	0	0	0
1550.5	0	0	0	0	0	0	0	0	0
1551.5	0	0	0	0	0	0	0	0	0
1552.5	0	0	0	0	0	0	0	0	0
1553.5	0	0	0	0	0	0	0	0	0
1554.5	0	0	0	0	0	0	0	0	0
1555.5	0	0	0	0	0	0	0	0	0
1556.5	0	0	0	0	0	0	0	0	0
1557.5	0	0	0	0	0	0	0	0	0
1558.5	0	0	0	0	0	0	0	0	0
1559.5	0	0	0	0	0	0	0	0	0
1560.5	0	0	0	0	0	0	0	0	0
1561.5	0	0	0	0	0	0	0	0	0
1562.5	0	0	0	0	0	0	0	0	0
1563.5	0	0	0	0	0	0	0	0	0
1564.5	0	0	0	0	0	0	0	0	0
1565.5	0	0	0	0	0	0	0	0	0
1566.5	0	0	0	0	0	0	0	0	0
1567.5	0	0	0	0	0	0	0	0	0
1568.5	0	0	0	0	0	0	0	0	0
1569.5	0	0	0	0	0	0	0	0	0
1570.5	0	0	0	0	0	0	0	0	0
1571.5	0	0	0	0	0	0	0	0	0
1572.5	0	0	0	0	0	0	0	0	0
1573.5	0	0	0	0	0	0	0	0	0
1574.5	0	0	0	0	0	0	0	0	0
1575.5	0	0	0	0	0	0	0	0	0
1576.5	0	0	0	0	0	0	0	0	0
1577.5	0	0	0	0	0	0	0	0	0
1578.5	0	0	0	0	0	0	0	0	0
1579.5	0	0	0	0	0	0	0	0	0
1580.5	0	0	0	0	0	0	0	0	0
1581.5	0	0	0	0	0	0	0	0	0
1582.5	0	0	0	0	0	0	0	0	0
1583.5	0	0	0	0	0	0	0	0	0
1584.5	0	0	0	0	0	0	0	0	0
1585.5	0	0	0	0	0	0	0	0	0
1586.5	0	0	0	0	0	0	0	0	0
1587.5	0	0	0	0	0	0	0	0	0
1588.5	0	0	0	0	0	0	0	0	0
1589.5	0	0	0	0	0	0	0	0	0
1590.5	0	0	0	0	0	0	0	0	0
1591.5	0	0	0	0	0	0	0	0	0
1592.5	0	0	0	0	0	0	0	0	0
1593.5	0	0	0	0	0	0	0	0	0
1594.5	0	0	0	0	0	0	0	0	0
1595.5	0	0	0	0	0	0	0	0	0
1596.5	0	0	0	0	0	0	0	0	0
1597.5	0	0	0	0	0	0	0	0	0
1598.5	0	0	0	0	0	0	0	0	0
1599.5	0	0	0	0	0	0	0	0	0
1600.5	0	0	0	0	0	0	0	0	0
1601.5	0	0	0	0	0	0	0	0	0
1602.5	0	0	0	0	0	0	0	0	0
1603.5	0	0	0	0	0	0	0	0	0
1604.5	0	0	0	0	0	0	0	0	0
1605.5	0	0	0	0	0	0	0	0	0
1606.5	0	0	0	0	0	0	0	0	0
1607.5	0	0	0	0	0	0	0	0	0
1608.5	0	0	0	0	0	0	0	0	0
1609.5	0	0	0	0	0	0	0	0	0
1610.5	0	0	0	0	0	0	0	0	0
1611.5	0	0	0	0	0	0	0	0	0
1612.5	0	0	0	0	0	0	0	0	0
1613.5	0	0	0	0	0	0	0	0	0
1614.5	0	0	0	0	0	0	0	0	0
1615.5	0	0	0	0	0	0	0	0	0
1616.5	0	0	0	0	0	0	0	0	0
1617.5	0	0	0	0	0	0	0	0	0
1618.5	0	0	0	0	0	0	0	0	0
1619.5	0	0	0	0	0	0	0	0	0
1620.5	0	0	0	0	0	0	0	0	0
1621.5	0	0	0	0	0	0	0	0	0
1622.5	0	0	0	0	0	0	0	0	0
1623.5	0	0	0	0	0	0	0	0	0
1624.5	0	0	0	0	0	0	0	0	0
1625.5	0	0	0	0	0	0	0	0	0
1626.5	0	0	0	0	0	0	0	0	0
1627.5	0	0	0	0	0	0	0	0	0
1628.5	0	0	0	0	0	0	0	0	0
1629.5	0	0	0	0	0	0	0	0	0
1630.5	0	0	0	0	0	0	0	0	0
1631.5	0	0	0	0	0	0	0	0	0
1632.5	0	0	0	0	0	0	0	0	0
1633.5	0	0	0	0	0	0	0	0	0
1634.5	0	0	0	0	0	0	0	0	0
1635.5	0	0	0	0	0	0	0	0	0
1636.5	0	0	0	0	0	0	0	0	0
1637.5	0	0	0	0	0	0	0	0	0
1638.5	0	0	0	0	0	0	0	0	0
1639.5	0	0	0	0	0	0	0	0	0
1640.5	0	0	0	0	0	0	0	0	0
1641.5	0	0	0	0	0	0	0	0	0
1642.5	0	0	0	0	0	0	0	0	0
1643.5	0	0	0	0	0	0	0	0	0
1644.5	0	0	0	0	0	0	0	0	0
1645.5	0	0	0	0	0	0	0	0	0
1646.5	0	0	0	0	0	0	0	0	0
1647.5	0	0	0	0	0	0	0	0	0
1648.5	0	0	0	0	0	0	0	0	0
1649.5	0	0	0	0	0	0	0	0	0
1650.5	0	0	0	0	0	0	0	0	0
1651.5	0	0	0	0	0	0	0	0	0
1652.5	0	0	0	0	0	0	0	0	0
1653.5	0	0	0	0	0	0	0	0	0
1654.5	0	0	0	0	0	0	0	0	0
1655.5	0	0	0	0	0	0	0	0	0
1656.5	0	0	0	0	0	0	0	0	0
1657.5	0	0	0	0	0	0	0	0	0
1658.5	0	0	0	0	0	0	0	0	0
1659.5	0	0	0	0	0	0	0	0	0
1660.5	0	0	0	0	0	0	0	0	0
1661.5	0	0	0	0	0	0	0	0	0
1662.5	0	0	0	0	0	0	0	0	0
1663.5	0	0	0	0	0	0	0	0	0
1664.5	0	0	0	0	0	0	0	0	0
1665.5	0	0	0	0	0	0	0	0	0
1666.5	0	0	0	0	0	0	0	0	0
1667.5	0	0	0	0	0	0	0	0	0
1668.5	0	0	0	0	0	0	0	0	0
1669.5	0	0	0	0	0	0	0	0	0
1670.5	0	0	0	0	0	0	0	0	0
1671.5	0	0	0	0	0	0	0	0	0
1672.5	0	0	0	0	0	0	0	0	0
1673.5	0	0	0	0	0	0	0	0	0
1674.5	0	0	0	0	0	0	0	0	0
1675.5	0	0	0	0	0	0	0	0	0
1676.5	0	0	0	0	0	0	0	0	0
1677.5	0	0	0	0	0	0	0	0	0
1678.5	0	0	0	0	0	0	0	0	0
1679.5	0	0	0	0	0	0	0	0	0
1680.5	0	0	0	0	0	0	0	0	0
1681.5	0	0	0	0	0	0	0	0	0
1682.5	0	0	0	0	0	0	0	0	0
1683.5	0	0	0	0	0	0	0	0	0
1684.5	0	0	0	0	0	0	0	0	0
1685.5	0	0	0	0	0	0	0	0	0
1686.5	0	0	0	0	0	0	0	0	0
1687.5	0	0	0	0	0	0	0	0	0
1688.5	0	0	0	0	0	0	0	0	0
1689.5	0	0	0	0	0	0	0	0	0
1690.5	0	0	0	0	0	0	0	0	0
1691.5	0	0	0	0	0	0	0	0	0
1692.5	0	0	0	0	0	0	0	0	0
1693.5	0	0	0	0	0	0	0	0	0
1694.5	0	0	0	0	0	0	0	0	0
1695.5	0	0	0	0	0	0	0	0	0
1696.5	0	0	0	0	0	0	0	0	0
1697.5	0	0	0	0	0	0	0	0	0
1698.5	0	0	0	0	0	0	0	0	0
1699.5	0	0	0	0	0	0	0	0	0
1700.5	0	0	0	0	0	0	0	0	0
1701.5	0	0	0	0	0	0	0	0	0
1702.5	0	0	0	0	0	0	0	0	0
1703.5	0	0	0	0	0	0	0	0	0
1704.5	0	0	0	0	0	0	0	0	0
1705.5	0	0	0	0	0	0	0	0	0
1706.5	0	0	0	0	0	0	0	0	0
1707.5	0	0	0	0	0	0	0	0	0
1708.5	0	0	0	0	0	0	0	0	0
1709.5	0	0	0	0	0	0	0	0	0
1710.5	0	0	0	0	0	0	0	0	0
1711.5	0	0	0	0	0	0	0	0	0
1712.5	0	0	0	0	0	0	0	0	0
1713.5	0	0	0	0	0	0	0	0	0
1714.5	0	0	0	0	0	0	0	0	0
1715.5	0	0	0	0	0	0	0	0	0
1716.5	0	0	0	0	0	0	0	0	0
1717.5	0	0	0	0	0	0	0	0	0
1718.5	0	0	0	0	0	0	0	0	0
1719.5	0	0	0	0	0	0	0	0	0
1720.5	0	0	0	0	0	0	0	0	0
1721.5	0	0	0	0	0	0	0	0	0
1722.5	0	0	0	0	0	0	0	0	0
1723.5	0	0	0	0	0	0	0	0	0
1724.5	0	0	0	0	0	0	0	0	0
1725.5	0	0	0	0	0	0	0	0	0
1726.5	0	0	0	0	0	0	0	0	0
1727.5	0	0	0	0	0	0	0	0	0
1728.5	0	0	0	0	0	0	0	0	0
1729.5	0	0	0	0	0	0	0	0	0
1730.5	0	0	0	0	0	0	0	0	0
1731.5	0	0	0	0	0	0	0	0	0
1732.5	0	0	0	0	0	0	0	0	0
1733.5	0	0	0	0	0	0	0	0	0
1734.5	0	0	0	0	0	0	0	0	0
1735.5	0	0	0	0	0	0	0	0	0
1736.5	0	0	0	0	0	0	0	0	0
1737.5	0	0	0	0	0	0	0	0	0
1738.5	0	0	0	0	0	0	0	0	0
1739.5	0	0	0	0	0	0	0	0	0
1740.5	0	0	0	0	0	0	0	0	0
1741.5	0	0	0	0	0	0	0	0	0
1742.5	0	0	0	0	0	0	0	0	0
1743.5	0	0	0	0	0	0	0	0	0
1744.5	0	0	0	0	0	0	0	0	0
1745.5	0	0	0	0	0	0	0	0	0
1746.5	0	0	0	0	0	0	0	0	0
1747.5	0	0	0	0	0	0	0	0	0
1748.5	0	0	0	0	0	0	0	0	0
1749.5	0	0	0	0	0	0	0	0	0
1750.5	0	0	0	0	0	0	0	0	0
1751.5	0	0	0	0	0	0	0	0	0
1752.5	0	0	0	0	0	0	0	0	0
1753.5	0	0	0	0	0	0	0	0	0
1754.5	0	0	0	0	0	0	0	0	0
1755.5	0	0	0	0	0	0	0	0	0
1756.5	0	0	0	0	0	0	0	0	0
1757.5	0	0	0	0	0	0	0	0	0
1758.5	0	0	0	0	0	0	0	0	0
1759.5	0	0	0	0	0	0	0	0	0
1760.5	0	0	0	0	0	0	0	0	0
1761.5	0	0	0	0	0	0	0	0	0
1762.5	0	0	0	0	0	0	0	0	0
1763.5	0	0	0	0	0	0	0	0	0
1764.5	0	0	0	0	0	0	0	0	0
1765.5	0	0	0	0	0	0	0	0	0
1766.5	0	0	0	0	0	0	0	0	0
1767.5	0	0	0	0	0	0	0	0	0
1768.5	0	0	0	0	0	0	0	0	0
1769.5	0	0	0	0	0	0	0	0	0
1770.5	0	0	0	0	0	0	0	0	0
1771.5	0	0	0	0	0	0	0	0	0
1772.5	0	0	0	0	0	0	0	0	0
1773.5	0	0	0	0	0	0	0	0	0
1774.5	0	0	0	0	0	0	0	0	0
1775.5	0	0	0	0	0	0	0	0	0
1776.5	0	0	0	0	0	0	0	0	0
1777.5	0	0	0	0	0	0	0	0	0
1778.5	0	0	0	0	0	0	0	0	0
1779.5	0	0	0	0	0	0	0	0	0
1780.5	0	0	0	0	0	0	0	0	0
1781.5	0	0	0	0	0	0	0	0	0
1782.5	0	0	0	0	0	0	0	0	0
1783.5	0	0	0	0	0	0	0	0	0
1784.5	0	0	0	0	0	0	0	0	0
1785.5	0	0	0	0	0	0	0	0	0
1786.5	0	0	0	0	0	0	0	0	0
1787.5	0	0	0	0	0	0	0	0	0
1788.5	0	0	0	0	0	0	0	0	0
1789.5	0	0	0	0	0	0	0	0	0
1790.5	0	0	0	0	0	0	0	0	0
1791.5	0	0	0	0	0	0	0	0	0
1792.5	0	0	0	0	0	0	0	0	0
1793.5	0	0	0	0	0	0	0	0	0
1794.5	0	0	0	0	0	0	0	0	0
1795.5	0	0	0	0	0	0	0	0	0
1796.5	0	0	0	0	0	0	0	0	0
1797.5	0	0	0	0	0	0	0	0	0
1798.5	0	0	0	0	0	0	0	0	0
1799.5	0	0	0	0	0	0	0	0	0
1800.5	0	0	0	0	0	0	0	0	0
1801.5	0	0	0	0	0	0	0	0	0
1802.5	0	0	0	0	0	0	0	0	0
1803.5	0	0	0	0	0	0	0	0	0
1804.5	0	0	0	0	0	0	0	0	0
1805.5	0	0	0	0	0	0	0	0	0
1806.5	0	0	0	0	0	0	0	0	0
1807.5	0	0	0	0	0	0	0	0	0
1808.5	0	0	0	0	0	0	0	0	0
1809.5	0	0	0	0	0	0	0	0	0
1810.5	0	0	0	0	0	0	0	0	0
1811.5	0	0	0	0	0	0	0	0	0
1812.5	0	0	0	0	0	0	0	0	0
1813.5	0	0	0	0	0	0	0	0	0
1814.5	0	0	0	0	0	0	0	0	0
1815.5	0	0	0	0	0	0	0	0	0
1816.5	0	0	0	0	0	0	0	0	0
1817.5	0	0	0	0	0	0	0	0	0
1818.5	0	0	0	0	0	0	0	0	0
1819.5	0	0	0	0	0	0	0	0	0
1820.5	0	0	0	0	0	0	0	0	0
1821.5	0	0	0	0	0	0	0	0	0
1822.5	0	0	0	0	0	0	0	0	0
1823.5	0	0	0	0	0	0	0	0	0
1824.5	0	0	0	0	0	0	0	0	0
1825.5	0	0	0	0	0	0	0	0	0
1826.5	0	0	0	0	0	0	0	0	0
1827.5	0	0	0	0	0	0	0	0	0
1828.5	0	0	0	0	0	0	0	0	0
1829.5	0	0	0	0	0	0	0	0	0
1830.5	0	0	0	0	0	0	0	0	0
1831.5	0	0	0	0	0	0	0	0	0
1832.5	0	0	0	0	0	0	0	0	0
1833.5	0	0	0	0	0	0	0	0	0
1834.5	0	0	0	0	0	0	0	0	0
1835.5	0	0	0	0	0	0	0	0	0
1836.5	0	0	0	0	0	0	0	0	0
1837.5	0	0	0	0	0	0	0	0	0
1838.5	0	0	0	0	0	0	0	0	0
1839.5	0	0	0	0	0	0	0	0	0
1840.5	0	0	0	0	0	0	0	0	0
1841.5	0	0	0	0	0	0	0	0	0
1842.5	0	0	0	0	0	0	0	0	0
1843.5	0	0	0	0	0	0	0	0	0
1844.5	0	0	0	0	0	0	0	0	0
1845.5	0	0	0	0	0	0	0	0	0
1846.5	0	0	0	0	0	0	0	0	0
1847.5	0	0	0	0	0	0	0	0	0
1848.5	0	0	0	0	0	0	0	0	0
1849.5	0	0	0	0	0	0	0	0	0
1850.5	0	0	0	0	0	0	0	0	0
1851.5	0	0	0	0	0	0	0	0	0
1852.5	0	0	0	0	0	0	0	0	0
1853.5	0	0	0	0	0	0	0	0	0
1854.5	0	0	0	0	0	0	0	0	0
1855.5	0	0	0	0	0	0	0	0	0
1856.5	0	0	0	0	0	0	0	0	0
1857.5	0	0	0	0	0	0	0	0	0
1858.5	0	0	0	0	0	0	0	0	0
1859.5	0	0	0	0	0	0	0	0	0
1860.5	0	0	0	0	0	0	0	0	0
1861.5	0	0	0	0	0	0	0	0	0
1862.5	0	0	0	0	0	0	0	0	0
1863.5	0	0	0	0	0	0	0	0	0
1864.5	0	0	0	0	0	0	0	0	0
1865.5	0	0	0	0	0	0	0	0	0
1866.5	0	0	0	0	0	0	0	0	0
1867.5	0	0	0	0	0	0	0	0	0
1868.5	0	0	0	0	0	0	0	0	0
1869.5	0	0	0	0	0	0	0	0	0
1870.5	0	0	0	0	0	0	0	0	0
1871.5	0	0	0	0	0	0	0	0	0
1872.5	0	0	0	0	0	0	0	0	0
1873.5	0	0	0	0	0	0	0	0	0
1874.5	0	0	0	0	0	0	0	0	0
1875.5	0	0	0	0	0	0	0	0	0
1876.5	0	0	0	0	0	0	0	0	0
1877.5	0	0	0	0	0	0	0	0	0
1878.5	0	0	0	0	0	0	0	0	0
1879.5	0	0	0	0	0	0	0	0	0
1880.5	0	0	0	0	0	0	0	0	0
1881.5	0	0	0	0	0	0	0	0	0
1882.5	0	0	0	0	0	0	0	0	0
1883.5	0	0	0	0	0	0	0	0	0
1884.5	0	0	0	0	0	0	0	0	0
1885.5	0	0	0	0	0	0	0	0	0
1886.5	0	0	0	0	0	0	0	0	0
1887.5	0	0	0	0	0	0	0	0	0
1888.5	0	0	0	0	0	0	0	0	0
1889.5	0	0	0	0	0	0	0	0	0
1890.5	0	0	0	0	0	0	0	0	0
1891.5	0	0	0	0	0	0	0	0	0
1892.5	0	0	0	0	0	0	0	0	0
1893.5	0	0	0	0	0	0	0	0	0
1894.5	0	0	0	0	0	0	0	0	0
1895.5	0	0	0	0	0	0	0	0	0
1896.5	0	0	0	0	0	0	0	0	0
1897.5	0	0	0	0	0	0	0	0	0
1898.5	0	0	0	0	0	0	0	0	0
1899.5	0	0	0	0	0	0	0	0	0
1900.5	0	0	0	0	0	0	0	0	0
1901.5	0	0	0	0	0	0	0	0	0
1902.5	0	0	0	0	0	0	0	0	0
1903.5	0	0	0	0	0	0	0	0	0
1904.5	0	0	0	0	0	0	0	0	0
1905.5	0	0	0	0	0	0	0	0	0
1906.5	0	0	0	0	0	0	0	0	0
1907.5	0	0	0	0	0	0	0	0	0
1908.5	0	0	0	0	0	0	0	0	0
1909.5	0	0	0	0	0	0	0	0	0
1910.5	0	0	0	0	0	0	0	0	0
1911.5	0	0	0	0	0	0	0	0	0
1912.5	0	0	0	0	0	0	0	0	0
1913.5	0	0	0	0	0	0	0	0	0
1914.5	0	0	0	0	0	0	0	0	0
1915.5	0	0	0	0	0	0	0	0	0
1916.5	0	0	0	0	0	0	0	0	0
1917.5	0	0	0	0	0	0	0	0	0
1918.5	0	0	0	0	0	0	0	0	0
1919.5	0	0	0	0	0	0	0	0	0
1920.5	0	0	0	0	0	0	0	0	0
1921.5	0	0	0	0	0	0	0	0	0
1922.5	0	0	0	0	0	0	0	0	0
1923.5	0	0	0	0	0	0	0	0	0
1924.5	0	0	0	0	0	0	0	0	0
1925.5	0	0	0	0	0	0	0	0	0
1926.5	0	0	0	0	0	0	0	0	0
1927.5	0	0	0	0	0	0	0	0	0
1928.5	0	0	0	0	0	0	0	0	0
1929.5	0	0	0	0	0	0	0	0	0
1930.5	0	0	0	0	0	0	0	0	0
1931.5	0	0	0	0	0	0	0	0	0
1932.5	0	0	0	0	0	0	0	0	0
1933.5	0	0	0	0	0	0	0	0	0
1934.5	0	0	0	0	0	0	0	0	0
1935.5	0	0	0	0	0	0	0	0	0
1936.5	0	0	0	0	0	0	0	0	0
1937.5	0	0	0	0	0	0	0	0	0
1938.5	0	0	0	0	0	0	0	0	0
1939.5	0	0	0	0	0	0	0	0	0
1940.5	0	0	0	0	0	0	0	0	0
1941.5	0	0	0	0	0	0	0	0	0
1942.5	0	0	0	0	0	0	0	0	0
1943.5	0	0	0	0	0	0	0	0	0
1944.5	0	0	0	0	0	0	0	0	0
1945.5	0	0	0	0	0	0	0	0	0
1946.5	0	0	0	0	0	0	0	0	0
1947.5	0	0	0	0	0	0	0	0	0
1948.5	0	0	0	0	0	0	0	0	0
1949.5	0	0	0	0	0	0	0	0	0
1950.5	0	0	0	0	0	0	0	0	0
1951.5	0	0	0	0	0	0	0	0	0
1952.5	0	0	0	0	0	0	0	0	0
1953.5	0	0	0	0	0	0	0	0	0
1954.5	0	0	0	0	0	0	0	0	0
1955.5	0	0	0	0	0	0	0	0	0
1956.5	0	0	0	0	0	0	0	0	0
1957.5	0	0	0	0	0	0	0	0	0
1958.5	0	0	0	0	0	0	0	0	0
1959.5	0	0	0	0	0	0	0	0	0
1960.5	0	0	0	0	0	0	0	0	0
1961.5	0	0	0	0	0	0	0	0	0
1962.5	0	0	0	0	0	0	0	0	0
1963.5	0	0	0	0	0	0	0	0	0
1964.5	0	0	0	0	0	0	0	0	0
1965.5	0	0	0	0	0	0	0	0	0
1966.5	0	0	0	0	0	0	0	0	0
1967.5	0	0	0	0	0	0	0	0	0
1968.5	0	0	0	0	0	0	0	0	0
1969.5	0	0	0	0	0	0	0	0	0
1970.5	0	0	0	0	0	0	0	0	0
1971.5	0	0	0	0	0	0	0	0	0
1972.5	0	0	0	0	0	0	0	0	0
1973.5	0	0	0	0	0	0	0	0	0
1974.5	0	0	0	0	0	0	0	0	0
1975.5	0	0	0	0	0	0	0	0	0
1976.5	0	0	0	0	0	0	0	0	0
1977.5	0	0	0	0	0	0	0	0	0
1978.5	0	0	0	0	0	0	0	0	0
1979.5	0	0	0	0	0	0	0	0	0
1980.5	0	0	0	0	0	0	0	0	0
1981.5	0	0	0	0	0	0	0	0	0
1982.5	0	0	0	0	0	0	0	0	0
1983.5	0	0	0	0	0	0	0	0	0
1984.5	0	0	0	0	0	0	0	0	0
1985.5	0	0	0	0	0	0	0	0	0
1986.5	0	0	0	0	0	0	0	0	0
1987.5	0	0	0	0	0	0	0	0	0
1988.5	0	0	0	0	0	0	0	0	0
1989.5	0	0	0	0	0	0	0	0	0
1990.5	0	0	0	0	0	0	0	0	0
1991.5	0	0	0	0	0	0	0	0	0
1992.5	0	0	0	0	0	0	0	0	0
1993.5	0	0	0	0	0	0	0	0	0
1994.5	0	0	0	0	0	0	0	0	0
1995.5	0	0	0	0	0	0	0	0	0
1996.5	0	0	0	0	0	0	0	0	0
1997.5	0	0	0	0	0	0	0	0	0
1998.5	0	0	0	0	0	0	0	0	0
[truncated: 7,670 more rows]

## Sheet: S12-HOM-1
Filename:	S12_1_1 to 20K 2019-09-26 16-21-41	S12_1_1 to 20K 2019-09-26 16-22-48	S12_1_1 to 20K 2019-09-26 16-23-54	S12_1_1 to 20K 2019-09-26 16-25-01	S12_1_1 to 20K 2019-09-26 16-26-07
Processed	Yes	Yes	Yes	Yes	Yes
[Conditions]
Temperature/C	22.431	22.42	22.437	22.453	22.469
Viscosity/cP	0.943262	0.943507	0.943128	0.942772	0.942416
Camera Type	sCMOS	sCMOS	sCMOS	sCMOS	sCMOS
Laser Type	Red	Red	Red	Red	Red
Camera Level	12	12	12	12	12
Slider Shutter	1200	1200	1200	1200	1200
Slider Gain	146	146	146	146	146
Shutter/ms	30	30	30	30	30
Camera Histogram Upper Limit	11529	11529	11529	11529	11529
Camera Histogram Lower Limit	0	0	0	0	0
Frame rate/fps	24.9825	24.9825	24.9825	24.9825	24.9825
Syringe Pump Speed/AU	30	30	30	30	30
[Settings]
Detection Threshold	8	8	8	8	8
Max Jump Mode	Auto	Auto	Auto	Auto	Auto
Max Jump Distance	12.8275	13.1958	12.2014	14.5101	13.1616
Blur	Auto	Auto	Auto	Auto	Auto
Min Track Length	Auto	Auto	Auto	Auto	Auto
First frame	0	0	0	0	0
Total frames analysed	1498	1498	1498	1498	1498
[Exclusion Regions]
No Exclusion Regions Used
[Results]						Average	Standard Error
Dilution factor (concentrations adjusted for this factor)	Not recorded	Not recorded	Not recorded	Not recorded	Not recorded
Concentration (Particles / ml)	388000000	362000000	378000000	359000000	366000000	371000000	5440000
Particles per frame	21.2	19.8	20.7	19.6	20	20.3	0.3
Centres per frame	22.2	20.8	21.9	20.1	20.7	21.1	0.4
Completed tracks	2429	2381	2397	2234	2337
X-Drift (pix/frame)	-10.3	-10.4	-10.1	-10.4	-10.1
Y-Drift (pix/frame)	-0.1	-0.1	-0.1	-0.1	0
[Information]
Completed Tracks	OK	OK	OK	OK	OK
Concentration	OK	OK	OK	OK	OK
Video length	OK	OK	OK	OK	OK
Noise level	No	No	No	No	No
Vibration detected	Minor vibration	Minor vibration	Moderate vibration	Minor vibration	Minor vibration
Vibration correction applied	Yes	Yes	Yes	Yes	Yes
Settings changed?	No	No	No	No	No
Errors (1)
Errors (2)
[Data Included]
Size distribution - Number weighting - With Percentiles
Size distribution - Surface area weighting - With Percentiles
Size distribution - Volume weighting - With Percentiles
Diffusion distribution - Number weighting - With Percentiles
Diffusion distribution - Surface area weighting - With Percentiles
Diffusion distribution - Volume weighting - With Percentiles
[Size Data]
Analysis Method	FTLA
Weighting	Number
Filename	S12_1_1 to 20K 2019-09-26 16-21-41	S12_1_1 to 20K 2019-09-26 16-22-48	S12_1_1 to 20K 2019-09-26 16-23-54	S12_1_1 to 20K 2019-09-26 16-25-01	S12_1_1 to 20K 2019-09-26 16-26-07	Average	Standard Error
Mean	157.6	161	160.5	158.5	156.6	158.8	0.8
Mode	120.5	138.9	108.6	110	113.4	118.3	5.6
SD	52.7	57	58.1	54.4	55	55.4	1
D10	105.1	99.1	101.7	102	102.2	102	1
D50	139.6	145.6	143.1	155.9	140.4	144.9	2.9
D90	229.2	244.8	247.1	244.3	234.6	240	3.4
Valid Tracks	1263	1142	1187	1142	1136
Graph Data
Bin centre (nm)	Concentration (particles / ml)	Concentration (particles / ml)	Concentration (particles / ml)	Concentration (particles / ml)	Concentration (particles / ml)	Concentration average	Standard Error
0.5	0	0	0	0	0	0	0
1.5	0	0	0	0	0	0	0
2.5	0	0	0	0	0	0	0
3.5	0	0	0	0	0	0	0
4.5	0	0	0	0	0	0	0
5.5	0	0	0	0	0	0	0
6.5	0	0	0	0	0	0	0
7.5	0	0	0	0	0	0	0
8.5	0	0	0	0	0	0	0
9.5	0	0	0	0	0	0	0
10.5	0	0	0	0	0	0	0
11.5	0	0	0	0	0	0	0
12.5	0	0	0	0	0	0	0
13.5	0	0	0	0	0	0	0
14.5	0	0	0	0	0	0	0
15.5	0	0	0	0	0	0	0
16.5	0	0	0	0	0	0	0
17.5	0	0	0	0	0	0	0
18.5	0	0	0	0	0	0	0
19.5	0	0	0	0	0	0	0
20.5	0	0	0	0	0	0	0
21.5	0	0	0	0	0	0	0
22.5	0	0	0	0	0	0	0
23.5	0	0	0	0	0	0	0
24.5	0	0	0	0	0	0	0
25.5	0	0	0	0	0	0	0
26.5	0	0	0	0	0	0	0
27.5	0	0	0	0	0	0	0
28.5	0	0	0	0	0	0	0
29.5	0	0	0	0	0	0	0
30.5	0	0	0	0	0	0	0
31.5	0	0	0	0	0	0	0
32.5	0	0	0	0	0	0	0
33.5	0	0	0	0	0	0	0
34.5	0	0	0	0	0	0	0
35.5	0	0	0	0	3	0	0
36.5	0	0	0	0	7	1	1
37.5	0	0	0	0	17	3	3
38.5	0	0	0	0	36	7	7
39.5	0	0	0	0	70	14	14
40.5	0	0	0	0	121	24	24
41.5	0	0	0	0	193	39	39
42.5	0	0	0	0	285	57	57
43.5	0	0	0	0	397	79	79
44.5	0	0	0	0	525	105	105
45.5	0	0	0	0	664	133	133
46.5	0	0	0	0	811	162	162
47.5	0	0	0	0	965	193	193
48.5	0	0	0	0	1126	225	225
49.5	0	2	0	0	1296	259	259
50.5	0	7	0	0	1479	297	295
51.5	0	24	0	0	1681	341	335
52.5	0	82	0	0	1912	399	379
53.5	0	245	0	0	2182	485	427
54.5	0	656	0	0	2504	632	485
55.5	0	1577	0	0	2894	894	586
56.5	0	3422	0	0	3374	1359	832
57.5	0	6732	0	0	3967	2140	1381
58.5	0	12093	0	0	4707	3360	2366
59.5	0	19990	0	0	5634	5125	3873
60.5	2	30665	0	0	6795	7492	5941
61.5	6	44041	1	0	8254	10461	8546
62.5	23	59750	5	0	10083	13972	11610
63.5	79	77251	15	0	12376	17944	15018
64.5	252	95995	47	2	15239	22307	18654
65.5	749	115562	135	12	18805	27053	22416
66.5	2045	135754	366	69	23226	32292	26229
67.5	5128	156622	924	339	28679	38338	30026
68.5	11789	178446	2166	1383	35369	45831	33717
69.5	24855	201692	4715	4727	43528	55903	37156
70.5	48113	226964	9532	13666	53418	70339	40138
71.5	85725	254958	17928	33797	65332	91548	42532
72.5	141084	286425	31453	72334	79596	122178	44645
73.5	215433	322140	51670	135671	96566	164296	47760
74.5	306835	362870	79841	225922	116638	218421	53992
75.5	410043	409342	116657	338487	140241	282954	64510
76.5	517451	462206	162093	462433	167842	354405	77995
77.5	620788	521995	215466	583758	199948	428391	91499
78.5	712914	589079	275668	689759	237100	500904	102155
79.5	789090	663618	341481	772348	279880	569283	108189
80.5	847451	745527	411886	829160	328896	632584	109202
81.5	888733	834445	486289	862691	384785	691389	106025
82.5	915546	929727	564627	878436	448199	747307	100403
83.5	931527	1030453	647361	883020	519789	802430	94628
84.5	940613	1135454	735405	882864	600193	858906	91081
85.5	946536	1243368	829994	883509	690012	918684	91540
86.5	952560	1352706	932546	889450	789785	983409	96498
87.5	961393	1461920	1044509	904286	899962	1054414	105168
88.5	975225	1569489	1167207	930995	1020874	1132758	116182
89.5	995818	1673988	1301693	972223	1152699	1219284	128249
90.5	1024613	1774146	1448597	1030531	1295433	1314664	140409
91.5	1062831	1868900	1607980	1108567	1448860	1419428	152026
92.5	1111551	1957418	1779217	1209154	1612526	1533973	162722
93.5	1171764	2039116	1960901	1335286	1785719	1658557	172319
94.5	1244401	2113654	2150813	1490019	1967454	1793268	180837
95.5	1330342	2180924	2345954	1676254	2156472	1937989	188538
96.5	1430396	2241021	2542663	1896404	2351243	2092345	196021
97.5	1545276	2294222	2736813	2151946	2549986	2255649	204331
98.5	1675550	2340947	2924075	2442894	2750699	2426833	214965
99.5	1821592	2381731	3100216	2767246	2951196	2604396	229673
100.5	1983514	2417191	3261413	3120490	3149159	2786353	249979
101.5	2161109	2448003	3404520	3495261	3342202	2970219	276589
102.5	2353791	2474873	3527283	3881287	3527931	3153033	309003
103.5	2560546	2498520	3628453	4265681	3704017	3331443	345534
104.5	2779892	2519658	3707818	4633643	3868267	3501855	383638
105.5	3009863	2538986	3766127	4969517	4018690	3660636	420363
106.5	3248014	2557173	3804960	5258108	4153557	3804362	452787
107.5	3491449	2574855	3826534	5486071	4271455	3930073	478404
108.5	3736875	2592630	3833496	5643169	4371320	4035498	495441
109.5	3980686	2611048	3828719	5723205	4452468	4119225	503090
110.5	4219060	2630614	3815114	5724490	4514597	4180775	501631
111.5	4448085	2651783	3795479	5649804	4557788	4220588	492442
112.5	4663885	2674959	3772382	5505875	4582479	4239916	477882
113.5	4862756	2700494	3748083	5302500	4589433	4240653	461026
114.5	5041302	2728683	3724489	5051468	4579698	4225128	445235
115.5	5196548	2759767	3703132	4765441	4554552	4195888	433567
116.5	5326042	2793927	3685175	4456942	4515451	4155507	428117
117.5	5427937	2831281	3671420	4137547	4463973	4106432	429559
118.5	5501035	2871886	3662332	3817324	4401760	4050868	437128
119.5	5544810	2915727	3658071	3504522	4330476	3990721	449070
120.5	5559398	2962721	3658512	3205484	4251753	3927574	463287
121.5	5545561	3012708	3663281	2924732	4167160	3862688	477847
122.5	5504625	3065450	3671776	2665162	4078170	3797037	491271
123.5	5438410	3120630	3683205	2428305	3986137	3731337	502603
124.5	5349131	3177844	3696609	2214610	3892283	3666095	511366
125.5	5239306	3236607	3710893	2023715	3797689	3601642	517466
126.5	5111655	3296351	3724866	1854691	3703292	3538171	521083
127.5	4969006	3356425	3737272	1706248	3609886	3475767	522569
128.5	4814204	3416106	3746832	1576898	3518131	3414434	522357
129.5	4650038	3474601	3752285	1465079	3428560	3354112	520887
130.5	4479171	3531062	3752434	1369247	3341588	3294700	518552
131.5	4304092	3584598	3746186	1287936	3257531	3236069	515657
132.5	4127076	3634290	3732595	1219802	3176609	3178075	512399
133.5	3950159	3679213	3710895	1163641	3098966	3120575	508863
134.5	3775125	3718455	3680536	1118400	3024679	3063439	505026
135.5	3603502	3751140	3641198	1083183	2953768	3006558	500783
136.5	3436566	3776452	3592807	1057242	2886209	2949855	495962
137.5	3275357	3793659	3535536	1039974	2821944	2893294	490357
138.5	3120692	3802133	3469793	1030908	2760885	2836882	483743
139.5	2973184	3801371	3396200	1029700	2702926	2780676	475905
140.5	2833271	3791011	3315568	1036114	2647945	2724782	466645
141.5	2701229	3770846	3228861	1050019	2595813	2669354	455796
142.5	2577203	3740828	3137152	1071372	2546397	2614590	443230
143.5	2461225	3701074	3041588	1100207	2499560	2560731	428858
144.5	2353235	3651864	2943346	1136622	2455170	2508047	412636
145.5	2253097	3593628	2843595	1180767	2413097	2456837	394566
146.5	2160621	3526939	2743464	1232823	2373215	2407413	374700
147.5	2075574	3452493	2644011	1292989	2335406	2360095	353144
148.5	1997691	3371087	2546206	1361456	2299556	2315199	330072
149.5	1926691	3283601	2450912	1438391	2265559	2273031	305739
150.5	1862278	3190970	2358875	1523902	2233316	2233868	280518
151.5	1804157	3094164	2270726	1618019	2202732	2197959	254942
152.5	1752033	2994158	2186976	1720657	2173718	2165508	229787
153.5	1705617	2891918	2108027	1831590	2146190	2136668	206179
154.5	1664631	2788376	2034175	1950414	2120070	2111533	185722
155.5	1628808	2684415	1965624	2076527	2095279	2090131	170544
156.5	1597897	2580855	1902495	2209093	2071744	2072417	162977
157.5	1571656	2478444	1844839	2347035	2049392	2058273	164675
158.5	1549863	2377849	1792645	2489016	2028153	2047505	175647
159.5	1532305	2279655	1745854	2633443	2007955	2039842	194282
160.5	1518785	2184358	1704368	2778478	1988728	2034944	218289
161.5	1509117	2092374	1668056	2922071	1970400	2032403	245513
162.5	1503123	2004035	1636762	3061994	1952899	2031762	274213
163.5	1500636	1919599	1610312	3195900	1936152	2032520	303039
164.5	1501496	1839253	1588515	3321391	1920085	2034148	330930
165.5	1505547	1763121	1571171	3436095	1904623	2036111	357032
166.5	1512635	1691271	1558066	3537747	1889689	2037881	380644
167.5	1522606	1623722	1548979	3624276	1875206	2038958	401196
168.5	1535306	1560452	1543679	3693884	1861098	2038884	418231
169.5	1550575	1501403	1541925	3745117	1847285	2037261	431406
170.5	1568250	1446491	1543466	3776924	1833691	2033764	440490
171.5	1588155	1395608	1548036	3788695	1820239	2028147	445363
172.5	1610107	1348629	1555359	3780285	1806855	2020247	446020
173.5	1633912	1305418	1565139	3752011	1793466	2009989	442565
174.5	1659360	1265829	1577067	3704635	1780001	1997378	435204
175.5	1686227	1229712	1590816	3639318	1766395	1982493	424242
176.5	1714276	1196915	1606039	3557572	1752584	1965477	410066
177.5	1743252	1167285	1622375	3461187	1738512	1946522	393133
178.5	1772886	1140671	1639446	3352159	1724125	1925858	373964
179.5	1802894	1116928	1656861	3232615	1709378	1903735	353120
180.5	1832977	1095911	1674219	3104733	1694231	1880414	331197
181.5	1862828	1077482	1691114	2970676	1678650	1856150	308811
182.5	1892126	1061510	1707140	2832529	1662610	1831183	286584
183.5	1920547	1047866	1721895	2692246	1646091	1805729	265138
184.5	1947761	1036429	1734992	2551613	1629082	1779976	245074
185.5	1973442	1027082	1746065	2412220	1611580	1754078	226954
186.5	1997268	1019712	1754773	2275443	1593586	1728156	211265
187.5	2018924	1014213	1760811	2142437	1575113	1702299	198373
188.5	2038112	1010479	1763916	2014142	1556176	1676565	188477
189.5	2054553	1008411	1763872	1891288	1536798	1650985	181562
190.5	2067991	1007910	1760518	1774415	1517009	1625568	177397
191.5	2078198	1008882	1753745	1663886	1496841	1600310	175564
192.5	2084977	1011231	1743507	1559914	1476335	1575193	175538
193.5	2088168	1014864	1729814	1462579	1455530	1550191	176762
194.5	2087649	1019688	1712735	1371852	1434473	1525279	178719
195.5	2083337	1025610	1692394	1287614	1413211	1500433	180967
196.5	2075194	1032536	1668966	1209676	1391791	1475633	183160
197.5	2063220	1040371	1642671	1137799	1370264	1450865	185038
198.5	2047461	1049019	1613766	1071702	1348678	1426125	186426
199.5	2027999	1058382	1582543	1011082	1327083	1401418	187213
200.5	2004959	1068361	1549316	955619	1305525	1376756	187344
201.5	1978499	1078854	1514412	904991	1284049	1352161	186805
202.5	1948810	1089757	1478170	858874	1262699	1327662	185615
203.5	1916111	1100966	1440927	816953	1241515	1303295	183816
204.5	1880646	1112375	1403017	778923	1220532	1279099	181469
205.5	1842677	1123874	1364757	744493	1199786	1255117	178644
206.5	1802482	1135356	1326453	713387	1179305	1231397	175420
207.5	1760347	1146711	1288387	685347	1159115	1207981	171881
208.5	1716566	1157831	1250817	660130	1139238	1184916	168109
209.5	1671430	1168608	1213977	637512	1119691	1162244	164186
210.5	1625230	1178936	1178073	617286	1100488	1140002	160188
211.5	1578248	1188709	1143284	599258	1081638	1118228	156186
212.5	1530756	1197828	1109764	583253	1063148	1096950	152243
213.5	1483012	1206195	1077639	569108	1045019	1076195	148410
214.5	1435260	1213718	1047010	556675	1027250	1055983	144732
215.5	1387724	1220309	1017959	545817	1009836	1036329	141239
216.5	1340612	1225888	990543	536408	992771	1017244	137952
217.5	1294111	1230382	964802	528334	976042	998734	134880
218.5	1248388	1233724	940761	521489	959639	980800	132021
219.5	1203589	1235857	918427	515775	943545	963439	129366
220.5	1159843	1236732	897798	511103	927743	946644	126895
221.5	1117258	1236309	878858	507389	912216	930406	124584
222.5	1075922	1234559	861585	504557	896945	914713	122404
223.5	1035909	1231461	845946	502535	881908	899552	120325
224.5	997274	1227005	831906	501258	867085	884906	118315
225.5	960059	1221191	819421	500662	852454	870758	116344
226.5	924292	1214029	808444	500691	837995	857090	114384
227.5	889988	1205536	798926	501290	823688	843886	112409
228.5	857152	1195741	790814	502408	809512	831125	110401
229.5	825779	1184681	784051	503998	795448	818791	108344
230.5	795854	1172400	778581	506015	781479	806866	106229
231.5	767359	1158952	774343	508417	767588	795332	104051
232.5	740267	1144395	771277	511164	753761	784173	101812
233.5	714545	1128795	769317	514220	739986	773373	99518
234.5	690159	1112221	768398	517550	726251	762916	97182
235.5	667070	1094750	768452	521121	712549	752789	94821
236.5	645238	1076459	769409	524904	698873	742977	92456
237.5	624618	1057429	771194	528870	685220	733466	90114
238.5	605169	1037744	773731	532992	671587	724245	87824
239.5	586845	1017488	776941	537247	657976	715299	85617
240.5	569601	996745	780740	541611	644390	706617	83529
241.5	553395	975599	785044	546062	630834	698187	81592
242.5	538181	954132	789762	550582	617317	689995	79840
243.5	523917	932427	794801	555151	603848	682029	78303
244.5	510562	910561	800066	559752	590437	674276	77007
245.5	498074	888610	805458	564367	577100	666722	75971
246.5	486415	866646	810876	568981	563850	659354	75208
247.5	475545	844739	816216	573579	550703	652156	74720
248.5	465430	822952	821375	578143	537676	645115	74501
249.5	456034	801347	826247	582660	524787	638215	74535
250.5	447322	779979	830728	587113	512055	631439	74798
251.5	439264	758900	834713	591485	499498	624772	75260
252.5	431828	738156	838102	595761	487135	618196	75882
253.5	424985	717790	840798	599923	474984	611696	76627
254.5	418708	697841	842705	603951	463063	605253	77452
255.5	412968	678340	843737	607826	451391	598852	78315
256.5	407742	659317	843813	611526	439984	592476	79178
257.5	403003	640797	842860	615029	428858	586110	80001
258.5	398729	622801	840813	618311	418029	579737	80752
259.5	394898	605345	837617	621345	407510	573343	81398
260.5	391487	588443	833230	624104	397314	566916	81914
261.5	388475	572104	827618	626560	387452	560442	82277
262.5	385841	556336	820762	628682	377935	553911	82468
263.5	383566	541143	812651	630439	368772	547314	82475
264.5	381630	526525	803291	631799	359970	540643	82286
265.5	380014	512482	792697	632727	351534	533891	81896
266.5	378697	499010	780897	633191	343471	527053	81302
267.5	377662	486103	767929	633156	335784	520127	80504
268.5	376888	473755	753844	632589	328475	513110	79506
269.5	376356	461957	738701	631457	321546	506003	78313
270.5	376046	450699	722569	629728	314997	498808	76935
271.5	375939	439969	705525	627372	308827	491526	75381
272.5	376014	429755	687651	624363	303036	484164	73664
273.5	376249	420044	669037	620674	297621	476725	71795
274.5	376622	410822	649775	616284	292579	469216	69791
275.5	377112	402074	629961	611176	287906	461646	67664
276.5	377696	393785	609692	605335	283599	454021	65432
277.5	378348	385939	589066	598754	279652	446352	63110
278.5	379044	378520	568180	591429	276061	438647	60714
279.5	379759	371511	547127	583361	272820	430916	58260
280.5	380466	364897	526001	574560	269923	423169	55766
281.5	381137	358659	504889	565037	267364	415417	53248
282.5	381744	352781	483874	554814	265136	407670	50724
283.5	382258	347247	463036	543915	263231	399937	48212
284.5	382649	342037	442445	532373	261643	392229	45731
285.5	382887	337135	422170	520224	260363	384556	43299
286.5	382942	332524	402271	507512	259383	376926	40938
287.5	382782	328184	382800	494283	258694	369349	38671
288.5	382376	324099	363805	480588	258287	361831	36520
289.5	381694	320250	345327	466484	258151	354381	34511
290.5	380704	316619	327400	452029	258276	347006	32670
291.5	379378	313188	310053	437282	258650	339710	31022
292.5	377686	309937	293308	422306	259260	332500	29594
293.5	375602	306849	277181	407165	260092	325378	28408
294.5	373098	303904	261685	391920	261132	318348	27480
295.5	370152	301082	246826	376633	262363	311411	26822
296.5	366742	298366	232607	361366	263767	304569	26432
297.5	362850	295734	219026	346176	265325	297822	26302
298.5	358459	293168	206078	331120	267016	291168	26412
299.5	353559	290648	193756	316249	268818	284606	26735
300.5	348140	288153	182048	301612	270705	278132	27240
301.5	342199	285665	170941	287254	272652	271742	27893
302.5	335735	283163	160420	273214	274629	265432	28662
303.5	328755	280627	150467	259529	276606	259197	29515
304.5	321266	278039	141065	246228	278551	253030	30426
305.5	313284	275379	132194	233338	280429	246925	31371
306.5	304828	272628	123834	220881	282203	240875	32330
307.5	295922	269769	115965	208873	283837	234873	33285
308.5	286595	266784	108565	197326	285290	228912	34221
309.5	276881	263656	101613	186250	286523	222985	35126
310.5	266818	260370	95089	175649	287493	217084	35989
311.5	256447	256912	88970	165523	288160	211202	36801
312.5	245813	253269	83238	155870	288481	205334	37553
313.5	234965	249428	77871	146686	288417	199473	38236
314.5	223954	245381	72850	137962	287927	193615	38844
315.5	212832	241118	68155	129688	286974	187754	39368
316.5	201653	236635	63768	121853	285522	181886	39802
317.5	190472	231927	59672	114444	283540	176011	40139
318.5	179341	226992	55849	107444	281000	170125	40373
319.5	168315	221831	52283	100839	277878	164229	40498
320.5	157445	216446	48958	94613	274158	158324	40507
321.5	146780	210844	45858	88748	269827	152412	40397
322.5	136367	205032	42971	83227	264881	146495	40165
323.5	126248	199019	40282	78033	259321	140581	39807
324.5	116462	192820	37779	73148	253157	134673	39322
325.5	107044	186448	35449	68556	246405	128780	38711
326.5	98024	179922	33281	64240	239092	122911	37976
327.5	89426	173259	31264	60183	231249	117076	37119
328.5	81271	166481	29389	56370	222916	111285	36147
329.5	73574	159611	27645	52786	214140	105551	35064
330.5	66344	152672	26024	49416	204974	99886	33880
331.5	59586	145690	24518	46247	195478	94304	32605
332.5	53301	138689	23118	43265	185713	88817	31248
333.5	47484	131697	21818	40458	175748	83441	29822
334.5	42127	124740	20610	37815	165651	78189	28339
335.5	37218	117844	19489	35324	155493	73074	26814
336.5	32742	111033	18447	32975	145346	68109	25258
337.5	28682	104335	17481	30760	135277	63307	23687
338.5	25017	97770	16583	28669	125355	58679	22113
339.5	21725	91364	15751	26694	115642	54235	20550
340.5	18783	85134	14979	24828	106197	49984	19009
341.5	16168	79102	14263	23064	97072	45934	17503
342.5	13855	73282	13600	21397	88316	42090	16042
343.5	11819	67691	12985	19820	79967	38456	14634
344.5	10037	62339	12416	18329	72057	35036	13289
345.5	8485	57237	11890	16919	64613	31829	12011
346.5	7140	52393	11403	15586	57652	28835	10806
347.5	5980	47811	10954	14328	51184	26051	9678
348.5	4986	43495	10539	13139	45213	23474	8630
349.5	4137	39446	10157	12019	39735	21099	7661
350.5	3417	35661	9805	10964	34742	18918	6772
351.5	2809	32137	9483	9972	30220	16924	5963
352.5	2298	28870	9187	9040	26150	15109	5231
353.5	1871	25852	8917	8169	22510	13464	4574
354.5	1516	23076	8670	7354	19275	11978	3989
355.5	1223	20532	8447	6596	16419	10643	3472
356.5	981	18210	8245	5892	13912	9448	3020
357.5	784	16098	8064	5240	11725	8382	2631
358.5	623	14185	7903	4639	9830	7436	2299
359.5	493	12460	7761	4088	8197	6600	2023
360.5	388	10909	7636	3584	6800	5863	1798
361.5	304	9520	7530	3126	5611	5218	1621
362.5	237	8282	7440	2711	4605	4655	1487
363.5	184	7181	7366	2338	3760	4166	1391
364.5	142	6207	7309	2004	3053	3743	1328
365.5	109	5348	7268	1707	2467	3380	1291
366.5	83	4593	7242	1445	1983	3069	1274
367.5	63	3932	7232	1215	1585	2805	1273
368.5	48	3355	7238	1014	1261	2583	1283
369.5	36	2855	7258	840	998	2397	1300
370.5	27	2421	7295	691	786	2244	1323
371.5	20	2047	7347	564	615	2119	1349
372.5	15	1725	7415	457	480	2018	1379
373.5	11	1449	7499	367	372	1940	1411
374.5	8	1214	7600	292	287	1880	1444
375.5	6	1014	7718	230	221	1838	1480
376.5	4	844	7854	180	169	1810	1518
377.5	3	701	8008	140	128	1796	1558
378.5	2	580	8181	107	97	1793	1600
379.5	2	479	8374	82	73	1802	1645
380.5	1	394	8587	61	55	1820	1693
381.5	0	323	8822	46	41	1847	1745
382.5	0	264	9079	34	31	1882	1800
383.5	0	216	9361	25	23	1925	1859
384.5	0	175	9667	18	17	1975	1923
385.5	0	142	9999	13	12	2033	1992
386.5	0	115	10358	9	9	2098	2065
387.5	0	93	10747	6	7	2171	2144
388.5	0	75	11166	4	5	2250	2229
389.5	0	60	11617	3	3	2337	2320
390.5	0	48	12101	2	2	2431	2418
391.5	0	38	12621	1	2	2532	2522
392.5	0	30	13177	0	1	2642	2634
393.5	0	24	13772	0	0	2760	2753
394.5	0	19	14408	0	0	2886	2881
395.5	0	15	15086	0	0	3020	3016
396.5	0	12	15808	0	0	3164	3161
397.5	0	9	16575	0	0	3317	3315
398.5	0	7	17390	0	0	3479	3478
399.5	0	6	18253	0	0	3652	3650
400.5	0	4	19166	0	0	3834	3833
401.5	0	4	20131	0	0	4027	4026
402.5	0	3	21147	0	0	4230	4229
403.5	0	2	22217	0	0	4444	4443
404.5	0	2	23340	0	0	4668	4668
405.5	0	1	24515	0	0	4903	4903
406.5	0	0	25744	0	0	5149	5149
407.5	0	0	27024	0	0	5405	5405
408.5	0	0	28355	0	0	5671	5671
409.5	0	0	29734	0	0	5947	5947
410.5	0	0	31158	0	0	6232	6232
411.5	0	0	32624	0	0	6525	6525
412.5	0	0	34128	0	0	6826	6825
413.5	0	0	35664	0	0	7133	7133
414.5	0	0	37226	0	0	7445	7445
415.5	0	0	38809	0	0	7762	7762
416.5	0	0	40403	0	0	8081	8081
417.5	0	0	42001	0	0	8400	8400
418.5	0	0	43592	0	0	8718	8718
419.5	0	0	45166	0	0	9033	9033
420.5	0	0	46713	0	0	9343	9343
421.5	0	0	48219	0	0	9644	9644
422.5	0	0	49673	0	0	9935	9935
423.5	0	0	51061	0	0	10212	10212
424.5	0	0	52369	0	0	10474	10474
425.5	0	0	53585	0	0	10717	10717
426.5	0	0	54694	0	0	10939	10939
427.5	0	0	55682	0	0	11136	11136
428.5	0	0	56536	0	0	11307	11307
429.5	0	0	57245	0	0	11449	11449
430.5	0	0	57795	0	0	11559	11559
431.5	0	0	58178	0	0	11636	11636
432.5	0	0	58382	0	0	11676	11676
433.5	0	0	58402	0	0	11680	11680
434.5	0	0	58230	0	0	11646	11646
435.5	0	0	57864	0	0	11573	11573
436.5	0	0	57301	0	0	11460	11460
437.5	0	0	56543	0	0	11309	11309
438.5	0	0	55592	0	0	11118	11118
439.5	0	0	54453	0	0	10891	10891
440.5	0	0	53134	0	0	10627	10627
441.5	0	0	51645	0	0	10329	10329
442.5	0	0	49999	0	0	10000	10000
443.5	0	0	48208	0	0	9642	9642
444.5	0	0	46288	0	0	9258	9258
445.5	0	0	44258	0	0	8852	8852
446.5	0	0	42135	0	0	8427	8427
447.5	0	0	39939	0	0	7988	7988
448.5	0	0	37689	0	0	7538	7538
449.5	0	0	35405	0	0	7081	7081
450.5	0	0	33107	0	0	6621	6621
451.5	0	0	30814	0	0	6163	6163
452.5	0	0	28545	0	0	5709	5709
453.5	0	0	26316	0	0	5263	5263
454.5	0	0	24144	0	0	4829	4829
455.5	0	0	22042	0	0	4408	4408
456.5	0	0	20024	0	0	4005	4005
457.5	0	0	18099	0	0	3620	3620
458.5	0	0	16276	0	0	3255	3255
459.5	0	0	14561	0	0	2912	2912
460.5	0	0	12959	0	0	2592	2592
461.5	0	0	11474	0	0	2295	2295
462.5	0	0	10105	0	0	2021	2021
463.5	0	0	8851	0	0	1770	1770
464.5	0	0	7712	0	0	1542	1542
465.5	0	0	6682	0	0	1336	1336
466.5	0	0	5759	0	0	1152	1152
467.5	0	0	4936	0	0	987	987
468.5	0	0	4206	0	0	841	841
469.5	0	0	3565	0	0	713	713
470.5	0	0	3004	0	0	601	601
471.5	0	0	2518	0	0	504	504
472.5	0	0	2098	0	0	420	420
473.5	0	0	1738	0	0	348	348
474.5	0	0	1431	0	0	286	286
475.5	0	0	1172	0	0	234	234
476.5	0	0	954	0	0	191	191
477.5	0	0	772	0	0	154	154
478.5	0	0	621	0	0	124	124
479.5	0	0	497	0	0	99	99
480.5	0	0	395	0	0	79	79
481.5	0	0	312	0	0	62	62
482.5	0	0	245	0	0	49	49
483.5	0	0	192	0	0	38	38
484.5	0	0	149	0	0	30	30
485.5	0	0	115	0	0	23	23
486.5	0	0	88	0	0	18	18
487.5	0	0	67	0	0	13	13
488.5	0	0	51	0	0	10	10
489.5	0	0	38	0	0	8	8
490.5	0	0	29	0	0	6	6
491.5	0	0	21	0	0	4	4
492.5	0	0	16	0	0	3	3
493.5	0	0	12	0	0	2	2
494.5	0	0	8	0	0	2	2
495.5	0	0	6	0	0	1	1
496.5	0	0	4	0	0	0	0
497.5	0	0	3	0	0	0	0
498.5	0	0	2	0	0	0	0
499.5	0	0	2	0	0	0	0
500.5	0	0	1	0	0	0	0
501.5	0	0	0	0	0	0	0
502.5	0	0	0	0	0	0	0
503.5	0	0	0	0	0	0	0
504.5	0	0	0	0	0	0	0
505.5	0	0	0	0	0	0	0
506.5	0	0	0	0	0	0	0
507.5	0	0	0	0	0	0	0
508.5	0	0	0	0	0	0	0
509.5	0	0	0	0	0	0	0
510.5	0	0	0	0	0	0	0
511.5	0	0	0	0	0	0	0
512.5	0	0	0	0	0	0	0
513.5	0	0	0	0	0	0	0
514.5	0	0	0	0	0	0	0
515.5	0	0	0	0	0	0	0
516.5	0	0	0	0	0	0	0
517.5	0	0	0	0	0	0	0
518.5	0	0	0	0	0	0	0
519.5	0	0	0	0	0	0	0
520.5	0	0	0	0	0	0	0
521.5	0	0	0	0	0	0	0
522.5	0	0	0	0	0	0	0
523.5	0	0	0	0	0	0	0
524.5	0	0	0	0	0	0	0
525.5	0	0	0	0	0	0	0
526.5	0	0	0	0	0	0	0
527.5	0	0	0	0	0	0	0
528.5	0	0	0	0	0	0	0
529.5	0	0	0	0	0	0	0
530.5	0	0	0	0	0	0	0
531.5	0	0	0	0	0	0	0
532.5	0	0	0	0	0	0	0
533.5	0	0	0	0	0	0	0
534.5	0	0	0	0	0	0	0
535.5	0	0	0	0	0	0	0
536.5	0	0	0	0	0	0	0
537.5	0	0	0	0	0	0	0
538.5	0	0	0	0	0	0	0
539.5	0	0	0	0	0	0	0
540.5	0	0	0	0	0	0	0
541.5	0	0	0	0	0	0	0
542.5	0	0	0	0	0	0	0
543.5	0	0	0	0	0	0	0
544.5	0	0	0	0	0	0	0
545.5	0	0	0	0	0	0	0
546.5	0	0	0	0	0	0	0
547.5	0	0	0	0	0	0	0
548.5	0	0	0	0	0	0	0
549.5	0	0	0	0	0	0	0
550.5	0	0	0	0	0	0	0
551.5	0	0	0	0	0	0	0
552.5	0	0	0	0	0	0	0
553.5	0	0	0	0	0	0	0
554.5	0	0	0	0	0	0	0
555.5	0	0	0	0	0	0	0
556.5	0	0	0	0	0	0	0
557.5	0	0	0	0	0	0	0
558.5	0	0	0	0	0	0	0
559.5	0	0	0	0	0	0	0
560.5	0	0	0	0	0	0	0
561.5	0	0	0	0	0	0	0
562.5	0	0	0	0	0	0	0
563.5	0	0	0	0	0	0	0
564.5	0	0	0	0	0	0	0
565.5	0	0	0	0	0	0	0
566.5	0	0	0	0	0	0	0
567.5	0	0	0	0	0	0	0
568.5	0	0	0	0	0	0	0
569.5	0	0	0	0	0	0	0
570.5	0	0	0	0	0	0	0
571.5	0	0	0	0	0	0	0
572.5	0	0	0	0	0	0	0
573.5	0	0	0	0	0	0	0
574.5	0	0	0	0	0	0	0
575.5	0	0	0	0	0	0	0
576.5	0	0	0	0	0	0	0
577.5	0	0	0	0	0	0	0
578.5	0	0	0	0	0	0	0
579.5	0	0	0	0	0	0	0
580.5	0	0	0	0	0	0	0
581.5	0	0	0	0	0	0	0
582.5	0	0	0	0	0	0	0
583.5	0	0	0	0	0	0	0
584.5	0	0	0	0	0	0	0
585.5	0	0	0	0	0	0	0
586.5	0	0	0	0	0	0	0
587.5	0	0	0	0	0	0	0
588.5	0	0	0	0	0	0	0
589.5	0	0	0	0	0	0	0
590.5	0	0	0	0	0	0	0
591.5	0	0	0	0	0	0	0
592.5	0	0	0	0	0	0	0
593.5	0	0	0	0	0	0	0
594.5	0	0	0	0	0	0	0
595.5	0	0	0	0	0	0	0
596.5	0	0	0	0	0	0	0
597.5	0	0	0	0	0	0	0
598.5	0	0	0	0	0	0	0
599.5	0	0	0	0	0	0	0
600.5	0	0	0	0	0	0	0
601.5	0	0	0	0	0	0	0
602.5	0	0	0	0	0	0	0
603.5	0	0	0	0	0	0	0
604.5	0	0	0	0	0	0	0
605.5	0	0	0	0	0	0	0
606.5	0	0	0	0	0	0	0
607.5	0	0	0	0	0	0	0
608.5	0	0	0	0	0	0	0
609.5	0	0	0	0	0	0	0
610.5	0	0	0	0	0	0	0
611.5	0	0	0	0	0	0	0
612.5	0	0	0	0	0	0	0
613.5	0	0	0	0	0	0	0
614.5	0	0	0	0	0	0	0
615.5	0	0	0	0	0	0	0
616.5	0	0	0	0	0	0	0
617.5	0	0	0	0	0	0	0
618.5	0	0	0	0	0	0	0
619.5	0	0	0	0	0	0	0
620.5	0	0	0	0	0	0	0
621.5	0	0	0	0	0	0	0
622.5	0	0	0	0	0	0	0
623.5	0	0	0	0	0	0	0
624.5	0	0	0	0	0	0	0
625.5	0	0	0	0	0	0	0
626.5	0	0	0	0	0	0	0
627.5	0	0	0	0	0	0	0
628.5	0	0	0	0	0	0	0
629.5	0	0	0	0	0	0	0
630.5	0	0	0	0	0	0	0
631.5	0	0	0	0	0	0	0
632.5	0	0	0	0	0	0	0
633.5	0	0	0	0	0	0	0
634.5	0	0	0	0	0	0	0
635.5	0	0	0	0	0	0	0
636.5	0	0	0	0	0	0	0
637.5	0	0	0	0	0	0	0
638.5	0	0	0	0	0	0	0
639.5	0	0	0	0	0	0	0
640.5	0	0	0	0	0	0	0
641.5	0	0	0	0	0	0	0
642.5	0	0	0	0	0	0	0
643.5	0	0	0	0	0	0	0
644.5	0	0	0	0	0	0	0
645.5	0	0	0	0	0	0	0
646.5	0	0	0	0	0	0	0
647.5	0	0	0	0	0	0	0
648.5	0	0	0	0	0	0	0
649.5	0	0	0	0	0	0	0
650.5	0	0	0	0	0	0	0
651.5	0	0	0	0	0	0	0
652.5	0	0	0	0	0	0	0
653.5	0	0	0	0	0	0	0
654.5	0	0	0	0	0	0	0
655.5	0	0	0	0	0	0	0
656.5	0	0	0	0	0	0	0
657.5	0	0	0	0	0	0	0
658.5	0	0	0	0	0	0	0
659.5	0	0	0	0	0	0	0
660.5	0	0	0	0	0	0	0
661.5	0	0	0	0	0	0	0
662.5	0	0	0	0	0	0	0
663.5	0	0	0	0	0	0	0
664.5	0	0	0	0	0	0	0
665.5	0	0	0	0	0	0	0
666.5	0	0	0	0	0	0	0
667.5	0	0	0	0	0	0	0
668.5	0	0	0	0	0	0	0
669.5	0	0	0	0	0	0	0
670.5	0	0	0	0	0	0	0
671.5	0	0	0	0	0	0	0
672.5	0	0	0	0	0	0	0
673.5	0	0	0	0	0	0	0
674.5	0	0	0	0	0	0	0
675.5	0	0	0	0	0	0	0
676.5	0	0	0	0	0	0	0
677.5	0	0	0	0	0	0	0
678.5	0	0	0	0	0	0	0
679.5	0	0	0	0	0	0	0
680.5	0	0	0	0	0	0	0
681.5	0	0	0	0	0	0	0
682.5	0	0	0	0	0	0	0
683.5	0	0	0	0	0	0	0
684.5	0	0	0	0	0	0	0
685.5	0	0	0	0	0	0	0
686.5	0	0	0	0	0	0	0
687.5	0	0	0	0	0	0	0
688.5	0	0	0	0	0	0	0
689.5	0	0	0	0	0	0	0
690.5	0	0	0	0	0	0	0
691.5	0	0	0	0	0	0	0
692.5	0	0	0	0	0	0	0
693.5	0	0	0	0	0	0	0
694.5	0	0	0	0	0	0	0
695.5	0	0	0	0	0	0	0
696.5	0	0	0	0	0	0	0
697.5	0	0	0	0	0	0	0
698.5	0	0	0	0	0	0	0
699.5	0	0	0	0	0	0	0
700.5	0	0	0	0	0	0	0
701.5	0	0	0	0	0	0	0
702.5	0	0	0	0	0	0	0
703.5	0	0	0	0	0	0	0
704.5	0	0	0	0	0	0	0
705.5	0	0	0	0	0	0	0
706.5	0	0	0	0	0	0	0
707.5	0	0	0	0	0	0	0
708.5	0	0	0	0	0	0	0
709.5	0	0	0	0	0	0	0
710.5	0	0	0	0	0	0	0
711.5	0	0	0	0	0	0	0
712.5	0	0	0	0	0	0	0
713.5	0	0	0	0	0	0	0
714.5	0	0	0	0	0	0	0
715.5	0	0	0	0	0	0	0
716.5	0	0	0	0	0	0	0
717.5	0	0	0	0	0	0	0
718.5	0	0	0	0	0	0	0
719.5	0	0	0	0	0	0	0
720.5	0	0	0	0	0	0	0
721.5	0	0	0	0	0	0	0
722.5	0	0	0	0	0	0	0
723.5	0	0	0	0	0	0	0
724.5	0	0	0	0	0	0	0
725.5	0	0	0	0	0	0	0
726.5	0	0	0	0	0	0	0
727.5	0	0	0	0	0	0	0
728.5	0	0	0	0	0	0	0
729.5	0	0	0	0	0	0	0
730.5	0	0	0	0	0	0	0
731.5	0	0	0	0	0	0	0
732.5	0	0	0	0	0	0	0
733.5	0	0	0	0	0	0	0
734.5	0	0	0	0	0	0	0
735.5	0	0	0	0	0	0	0
736.5	0	0	0	0	0	0	0
737.5	0	0	0	0	0	0	0
738.5	0	0	0	0	0	0	0
739.5	0	0	0	0	0	0	0
740.5	0	0	0	0	0	0	0
741.5	0	0	0	0	0	0	0
742.5	0	0	0	0	0	0	0
743.5	0	0	0	0	0	0	0
744.5	0	0	0	0	0	0	0
745.5	0	0	0	0	0	0	0
746.5	0	0	0	0	0	0	0
747.5	0	0	0	0	0	0	0
748.5	0	0	0	0	0	0	0
749.5	0	0	0	0	0	0	0
750.5	0	0	0	0	0	0	0
751.5	0	0	0	0	0	0	0
752.5	0	0	0	0	0	0	0
753.5	0	0	0	0	0	0	0
754.5	0	0	0	0	0	0	0
755.5	0	0	0	0	0	0	0
756.5	0	0	0	0	0	0	0
757.5	0	0	0	0	0	0	0
758.5	0	0	0	0	0	0	0
759.5	0	0	0	0	0	0	0
760.5	0	0	0	0	0	0	0
761.5	0	0	0	0	0	0	0
762.5	0	0	0	0	0	0	0
763.5	0	0	0	0	0	0	0
764.5	0	0	0	0	0	0	0
765.5	0	0	0	0	0	0	0
766.5	0	0	0	0	0	0	0
767.5	0	0	0	0	0	0	0
768.5	0	0	0	0	0	0	0
769.5	0	0	0	0	0	0	0
770.5	0	0	0	0	0	0	0
771.5	0	0	0	0	0	0	0
772.5	0	0	0	0	0	0	0
773.5	0	0	0	0	0	0	0
774.5	0	0	0	0	0	0	0
775.5	0	0	0	0	0	0	0
776.5	0	0	0	0	0	0	0
777.5	0	0	0	0	0	0	0
778.5	0	0	0	0	0	0	0
779.5	0	0	0	0	0	0	0
780.5	0	0	0	0	0	0	0
781.5	0	0	0	0	0	0	0
782.5	0	0	0	0	0	0	0
783.5	0	0	0	0	0	0	0
784.5	0	0	0	0	0	0	0
785.5	0	0	0	0	0	0	0
786.5	0	0	0	0	0	0	0
787.5	0	0	0	0	0	0	0
788.5	0	0	0	0	0	0	0
789.5	0	0	0	0	0	0	0
790.5	0	0	0	0	0	0	0
791.5	0	0	0	0	0	0	0
792.5	0	0	0	0	0	0	0
793.5	0	0	0	0	0	0	0
794.5	0	0	0	0	0	0	0
795.5	0	0	0	0	0	0	0
796.5	0	0	0	0	0	0	0
797.5	0	0	0	0	0	0	0
798.5	0	0	0	0	0	0	0
799.5	0	0	0	0	0	0	0
800.5	0	0	0	0	0	0	0
801.5	0	0	0	0	0	0	0
802.5	0	0	0	0	0	0	0
803.5	0	0	0	0	0	0	0
804.5	0	0	0	0	0	0	0
805.5	0	0	0	0	0	0	0
806.5	0	0	0	0	0	0	0
807.5	0	0	0	0	0	0	0
808.5	0	0	0	0	0	0	0
809.5	0	0	0	0	0	0	0
810.5	0	0	0	0	0	0	0
811.5	0	0	0	0	0	0	0
812.5	0	0	0	0	0	0	0
813.5	0	0	0	0	0	0	0
814.5	0	0	0	0	0	0	0
815.5	0	0	0	0	0	0	0
816.5	0	0	0	0	0	0	0
817.5	0	0	0	0	0	0	0
818.5	0	0	0	0	0	0	0
819.5	0	0	0	0	0	0	0
820.5	0	0	0	0	0	0	0
821.5	0	0	0	0	0	0	0
822.5	0	0	0	0	0	0	0
823.5	0	0	0	0	0	0	0
824.5	0	0	0	0	0	0	0
825.5	0	0	0	0	0	0	0
826.5	0	0	0	0	0	0	0
827.5	0	0	0	0	0	0	0
828.5	0	0	0	0	0	0	0
829.5	0	0	0	0	0	0	0
830.5	0	0	0	0	0	0	0
831.5	0	0	0	0	0	0	0
832.5	0	0	0	0	0	0	0
833.5	0	0	0	0	0	0	0
834.5	0	0	0	0	0	0	0
835.5	0	0	0	0	0	0	0
836.5	0	0	0	0	0	0	0
837.5	0	0	0	0	0	0	0
838.5	0	0	0	0	0	0	0
839.5	0	0	0	0	0	0	0
840.5	0	0	0	0	0	0	0
841.5	0	0	0	0	0	0	0
842.5	0	0	0	0	0	0	0
843.5	0	0	0	0	0	0	0
844.5	0	0	0	0	0	0	0
845.5	0	0	0	0	0	0	0
846.5	0	0	0	0	0	0	0
847.5	0	0	0	0	0	0	0
848.5	0	0	0	0	0	0	0
849.5	0	0	0	0	0	0	0
850.5	0	0	0	0	0	0	0
851.5	0	0	0	0	0	0	0
852.5	0	0	0	0	0	0	0
853.5	0	0	0	0	0	0	0
854.5	0	0	0	0	0	0	0
855.5	0	0	0	0	0	0	0
856.5	0	0	0	0	0	0	0
857.5	0	0	0	0	0	0	0
858.5	0	0	0	0	0	0	0
859.5	0	0	0	0	0	0	0
860.5	0	0	0	0	0	0	0
861.5	0	0	0	0	0	0	0
862.5	0	0	0	0	0	0	0
863.5	0	0	0	0	0	0	0
864.5	0	0	0	0	0	0	0
865.5	0	0	0	0	0	0	0
866.5	0	0	0	0	0	0	0
867.5	0	0	0	0	0	0	0
868.5	0	0	0	0	0	0	0
869.5	0	0	0	0	0	0	0
870.5	0	0	0	0	0	0	0
871.5	0	0	0	0	0	0	0
872.5	0	0	0	0	0	0	0
873.5	0	0	0	0	0	0	0
874.5	0	0	0	0	0	0	0
875.5	0	0	0	0	0	0	0
876.5	0	0	0	0	0	0	0
877.5	0	0	0	0	0	0	0
878.5	0	0	0	0	0	0	0
879.5	0	0	0	0	0	0	0
880.5	0	0	0	0	0	0	0
881.5	0	0	0	0	0	0	0
882.5	0	0	0	0	0	0	0
883.5	0	0	0	0	0	0	0
884.5	0	0	0	0	0	0	0
885.5	0	0	0	0	0	0	0
886.5	0	0	0	0	0	0	0
887.5	0	0	0	0	0	0	0
888.5	0	0	0	0	0	0	0
889.5	0	0	0	0	0	0	0
890.5	0	0	0	0	0	0	0
891.5	0	0	0	0	0	0	0
892.5	0	0	0	0	0	0	0
893.5	0	0	0	0	0	0	0
894.5	0	0	0	0	0	0	0
895.5	0	0	0	0	0	0	0
896.5	0	0	0	0	0	0	0
897.5	0	0	0	0	0	0	0
898.5	0	0	0	0	0	0	0
899.5	0	0	0	0	0	0	0
900.5	0	0	0	0	0	0	0
901.5	0	0	0	0	0	0	0
902.5	0	0	0	0	0	0	0
903.5	0	0	0	0	0	0	0
904.5	0	0	0	0	0	0	0
905.5	0	0	0	0	0	0	0
906.5	0	0	0	0	0	0	0
907.5	0	0	0	0	0	0	0
908.5	0	0	0	0	0	0	0
909.5	0	0	0	0	0	0	0
910.5	0	0	0	0	0	0	0
911.5	0	0	0	0	0	0	0
912.5	0	0	0	0	0	0	0
913.5	0	0	0	0	0	0	0
914.5	0	0	0	0	0	0	0
915.5	0	0	0	0	0	0	0
916.5	0	0	0	0	0	0	0
917.5	0	0	0	0	0	0	0
918.5	0	0	0	0	0	0	0
919.5	0	0	0	0	0	0	0
920.5	0	0	0	0	0	0	0
921.5	0	0	0	0	0	0	0
922.5	0	0	0	0	0	0	0
923.5	0	0	0	0	0	0	0
924.5	0	0	0	0	0	0	0
925.5	0	0	0	0	0	0	0
926.5	0	0	0	0	0	0	0
927.5	0	0	0	0	0	0	0
928.5	0	0	0	0	0	0	0
929.5	0	0	0	0	0	0	0
930.5	0	0	0	0	0	0	0
931.5	0	0	0	0	0	0	0
932.5	0	0	0	0	0	0	0
933.5	0	0	0	0	0	0	0
934.5	0	0	0	0	0	0	0
935.5	0	0	0	0	0	0	0
936.5	0	0	0	0	0	0	0
937.5	0	0	0	0	0	0	0
938.5	0	0	0	0	0	0	0
939.5	0	0	0	0	0	0	0
940.5	0	0	0	0	0	0	0
941.5	0	0	0	0	0	0	0
942.5	0	0	0	0	0	0	0
943.5	0	0	0	0	0	0	0
944.5	0	0	0	0	0	0	0
945.5	0	0	0	0	0	0	0
946.5	0	0	0	0	0	0	0
947.5	0	0	0	0	0	0	0
948.5	0	0	0	0	0	0	0
949.5	0	0	0	0	0	0	0
950.5	0	0	0	0	0	0	0
951.5	0	0	0	0	0	0	0
952.5	0	0	0	0	0	0	0
953.5	0	0	0	0	0	0	0
954.5	0	0	0	0	0	0	0
955.5	0	0	0	0	0	0	0
956.5	0	0	0	0	0	0	0
957.5	0	0	0	0	0	0	0
958.5	0	0	0	0	0	0	0
959.5	0	0	0	0	0	0	0
960.5	0	0	0	0	0	0	0
961.5	0	0	0	0	0	0	0
962.5	0	0	0	0	0	0	0
963.5	0	0	0	0	0	0	0
964.5	0	0	0	0	0	0	0
965.5	0	0	0	0	0	0	0
966.5	0	0	0	0	0	0	0
967.5	0	0	0	0	0	0	0
968.5	0	0	0	0	0	0	0
969.5	0	0	0	0	0	0	0
970.5	0	0	0	0	0	0	0
971.5	0	0	0	0	0	0	0
972.5	0	0	0	0	0	0	0
973.5	0	0	0	0	0	0	0
974.5	0	0	0	0	0	0	0
975.5	0	0	0	0	0	0	0
976.5	0	0	0	0	0	0	0
977.5	0	0	0	0	0	0	0
978.5	0	0	0	0	0	0	0
979.5	0	0	0	0	0	0	0
980.5	0	0	0	0	0	0	0
981.5	0	0	0	0	0	0	0
982.5	0	0	0	0	0	0	0
983.5	0	0	0	0	0	0	0
984.5	0	0	0	0	0	0	0
985.5	0	0	0	0	0	0	0
986.5	0	0	0	0	0	0	0
987.5	0	0	0	0	0	0	0
988.5	0	0	0	0	0	0	0
989.5	0	0	0	0	0	0	0
990.5	0	0	0	0	0	0	0
991.5	0	0	0	0	0	0	0
992.5	0	0	0	0	0	0	0
993.5	0	0	0	0	0	0	0
994.5	0	0	0	0	0	0	0
995.5	0	0	0	0	0	0	0
996.5	0	0	0	0	0	0	0
997.5	0	0	0	0	0	0	0
998.5	0	0	0	0	0	0	0
999.5	0	0	0	0	0	0	0
1000.5	0	0	0	0	0	0	0
1001.5	0	0	0	0	0	0	0
1002.5	0	0	0	0	0	0	0
1003.5	0	0	0	0	0	0	0
1004.5	0	0	0	0	0	0	0
1005.5	0	0	0	0	0	0	0
1006.5	0	0	0	0	0	0	0
1007.5	0	0	0	0	0	0	0
1008.5	0	0	0	0	0	0	0
1009.5	0	0	0	0	0	0	0
1010.5	0	0	0	0	0	0	0
1011.5	0	0	0	0	0	0	0
1012.5	0	0	0	0	0	0	0
1013.5	0	0	0	0	0	0	0
1014.5	0	0	0	0	0	0	0
1015.5	0	0	0	0	0	0	0
1016.5	0	0	0	0	0	0	0
1017.5	0	0	0	0	0	0	0
1018.5	0	0	0	0	0	0	0
1019.5	0	0	0	0	0	0	0
1020.5	0	0	0	0	0	0	0
1021.5	0	0	0	0	0	0	0
1022.5	0	0	0	0	0	0	0
1023.5	0	0	0	0	0	0	0
1024.5	0	0	0	0	0	0	0
1025.5	0	0	0	0	0	0	0
1026.5	0	0	0	0	0	0	0
1027.5	0	0	0	0	0	0	0
1028.5	0	0	0	0	0	0	0
1029.5	0	0	0	0	0	0	0
1030.5	0	0	0	0	0	0	0
1031.5	0	0	0	0	0	0	0
1032.5	0	0	0	0	0	0	0
1033.5	0	0	0	0	0	0	0
1034.5	0	0	0	0	0	0	0
1035.5	0	0	0	0	0	0	0
1036.5	0	0	0	0	0	0	0
1037.5	0	0	0	0	0	0	0
1038.5	0	0	0	0	0	0	0
1039.5	0	0	0	0	0	0	0
1040.5	0	0	0	0	0	0	0
1041.5	0	0	0	0	0	0	0
1042.5	0	0	0	0	0	0	0
1043.5	0	0	0	0	0	0	0
1044.5	0	0	0	0	0	0	0
1045.5	0	0	0	0	0	0	0
1046.5	0	0	0	0	0	0	0
1047.5	0	0	0	0	0	0	0
1048.5	0	0	0	0	0	0	0
1049.5	0	0	0	0	0	0	0
1050.5	0	0	0	0	0	0	0
1051.5	0	0	0	0	0	0	0
1052.5	0	0	0	0	0	0	0
1053.5	0	0	0	0	0	0	0
1054.5	0	0	0	0	0	0	0
1055.5	0	0	0	0	0	0	0
1056.5	0	0	0	0	0	0	0
1057.5	0	0	0	0	0	0	0
1058.5	0	0	0	0	0	0	0
1059.5	0	0	0	0	0	0	0
1060.5	0	0	0	0	0	0	0
1061.5	0	0	0	0	0	0	0
1062.5	0	0	0	0	0	0	0
1063.5	0	0	0	0	0	0	0
1064.5	0	0	0	0	0	0	0
1065.5	0	0	0	0	0	0	0
1066.5	0	0	0	0	0	0	0
1067.5	0	0	0	0	0	0	0
1068.5	0	0	0	0	0	0	0
1069.5	0	0	0	0	0	0	0
1070.5	0	0	0	0	0	0	0
1071.5	0	0	0	0	0	0	0
1072.5	0	0	0	0	0	0	0
1073.5	0	0	0	0	0	0	0
1074.5	0	0	0	0	0	0	0
1075.5	0	0	0	0	0	0	0
1076.5	0	0	0	0	0	0	0
1077.5	0	0	0	0	0	0	0
1078.5	0	0	0	0	0	0	0
1079.5	0	0	0	0	0	0	0
1080.5	0	0	0	0	0	0	0
1081.5	0	0	0	0	0	0	0
1082.5	0	0	0	0	0	0	0
1083.5	0	0	0	0	0	0	0
1084.5	0	0	0	0	0	0	0
1085.5	0	0	0	0	0	0	0
1086.5	0	0	0	0	0	0	0
1087.5	0	0	0	0	0	0	0
1088.5	0	0	0	0	0	0	0
1089.5	0	0	0	0	0	0	0
1090.5	0	0	0	0	0	0	0
1091.5	0	0	0	0	0	0	0
1092.5	0	0	0	0	0	0	0
1093.5	0	0	0	0	0	0	0
1094.5	0	0	0	0	0	0	0
1095.5	0	0	0	0	0	0	0
1096.5	0	0	0	0	0	0	0
1097.5	0	0	0	0	0	0	0
1098.5	0	0	0	0	0	0	0
1099.5	0	0	0	0	0	0	0
1100.5	0	0	0	0	0	0	0
1101.5	0	0	0	0	0	0	0
1102.5	0	0	0	0	0	0	0
1103.5	0	0	0	0	0	0	0
1104.5	0	0	0	0	0	0	0
1105.5	0	0	0	0	0	0	0
1106.5	0	0	0	0	0	0	0
1107.5	0	0	0	0	0	0	0
1108.5	0	0	0	0	0	0	0
1109.5	0	0	0	0	0	0	0
1110.5	0	0	0	0	0	0	0
1111.5	0	0	0	0	0	0	0
1112.5	0	0	0	0	0	0	0
1113.5	0	0	0	0	0	0	0
1114.5	0	0	0	0	0	0	0
1115.5	0	0	0	0	0	0	0
1116.5	0	0	0	0	0	0	0
1117.5	0	0	0	0	0	0	0
1118.5	0	0	0	0	0	0	0
1119.5	0	0	0	0	0	0	0
1120.5	0	0	0	0	0	0	0
1121.5	0	0	0	0	0	0	0
1122.5	0	0	0	0	0	0	0
1123.5	0	0	0	0	0	0	0
1124.5	0	0	0	0	0	0	0
1125.5	0	0	0	0	0	0	0
1126.5	0	0	0	0	0	0	0
1127.5	0	0	0	0	0	0	0
1128.5	0	0	0	0	0	0	0
1129.5	0	0	0	0	0	0	0
1130.5	0	0	0	0	0	0	0
1131.5	0	0	0	0	0	0	0
1132.5	0	0	0	0	0	0	0
1133.5	0	0	0	0	0	0	0
1134.5	0	0	0	0	0	0	0
1135.5	0	0	0	0	0	0	0
1136.5	0	0	0	0	0	0	0
1137.5	0	0	0	0	0	0	0
1138.5	0	0	0	0	0	0	0
1139.5	0	0	0	0	0	0	0
1140.5	0	0	0	0	0	0	0
1141.5	0	0	0	0	0	0	0
1142.5	0	0	0	0	0	0	0
1143.5	0	0	0	0	0	0	0
1144.5	0	0	0	0	0	0	0
1145.5	0	0	0	0	0	0	0
1146.5	0	0	0	0	0	0	0
1147.5	0	0	0	0	0	0	0
1148.5	0	0	0	0	0	0	0
1149.5	0	0	0	0	0	0	0
1150.5	0	0	0	0	0	0	0
1151.5	0	0	0	0	0	0	0
1152.5	0	0	0	0	0	0	0
1153.5	0	0	0	0	0	0	0
1154.5	0	0	0	0	0	0	0
1155.5	0	0	0	0	0	0	0
1156.5	0	0	0	0	0	0	0
1157.5	0	0	0	0	0	0	0
1158.5	0	0	0	0	0	0	0
1159.5	0	0	0	0	0	0	0
1160.5	0	0	0	0	0	0	0
1161.5	0	0	0	0	0	0	0
1162.5	0	0	0	0	0	0	0
1163.5	0	0	0	0	0	0	0
1164.5	0	0	0	0	0	0	0
1165.5	0	0	0	0	0	0	0
1166.5	0	0	0	0	0	0	0
1167.5	0	0	0	0	0	0	0
1168.5	0	0	0	0	0	0	0
1169.5	0	0	0	0	0	0	0
1170.5	0	0	0	0	0	0	0
1171.5	0	0	0	0	0	0	0
1172.5	0	0	0	0	0	0	0
1173.5	0	0	0	0	0	0	0
1174.5	0	0	0	0	0	0	0
1175.5	0	0	0	0	0	0	0
1176.5	0	0	0	0	0	0	0
1177.5	0	0	0	0	0	0	0
1178.5	0	0	0	0	0	0	0
1179.5	0	0	0	0	0	0	0
1180.5	0	0	0	0	0	0	0
1181.5	0	0	0	0	0	0	0
1182.5	0	0	0	0	0	0	0
1183.5	0	0	0	0	0	0	0
1184.5	0	0	0	0	0	0	0
1185.5	0	0	0	0	0	0	0
1186.5	0	0	0	0	0	0	0
1187.5	0	0	0	0	0	0	0
1188.5	0	0	0	0	0	0	0
1189.5	0	0	0	0	0	0	0
1190.5	0	0	0	0	0	0	0
1191.5	0	0	0	0	0	0	0
1192.5	0	0	0	0	0	0	0
1193.5	0	0	0	0	0	0	0
1194.5	0	0	0	0	0	0	0
1195.5	0	0	0	0	0	0	0
1196.5	0	0	0	0	0	0	0
1197.5	0	0	0	0	0	0	0
1198.5	0	0	0	0	0	0	0
1199.5	0	0	0	0	0	0	0
1200.5	0	0	0	0	0	0	0
1201.5	0	0	0	0	0	0	0
1202.5	0	0	0	0	0	0	0
1203.5	0	0	0	0	0	0	0
1204.5	0	0	0	0	0	0	0
1205.5	0	0	0	0	0	0	0
1206.5	0	0	0	0	0	0	0
1207.5	0	0	0	0	0	0	0
1208.5	0	0	0	0	0	0	0
1209.5	0	0	0	0	0	0	0
1210.5	0	0	0	0	0	0	0
1211.5	0	0	0	0	0	0	0
1212.5	0	0	0	0	0	0	0
1213.5	0	0	0	0	0	0	0
1214.5	0	0	0	0	0	0	0
1215.5	0	0	0	0	0	0	0
1216.5	0	0	0	0	0	0	0
1217.5	0	0	0	0	0	0	0
1218.5	0	0	0	0	0	0	0
1219.5	0	0	0	0	0	0	0
1220.5	0	0	0	0	0	0	0
1221.5	0	0	0	0	0	0	0
1222.5	0	0	0	0	0	0	0
1223.5	0	0	0	0	0	0	0
1224.5	0	0	0	0	0	0	0
1225.5	0	0	0	0	0	0	0
1226.5	0	0	0	0	0	0	0
1227.5	0	0	0	0	0	0	0
1228.5	0	0	0	0	0	0	0
1229.5	0	0	0	0	0	0	0
1230.5	0	0	0	0	0	0	0
1231.5	0	0	0	0	0	0	0
1232.5	0	0	0	0	0	0	0
1233.5	0	0	0	0	0	0	0
1234.5	0	0	0	0	0	0	0
1235.5	0	0	0	0	0	0	0
1236.5	0	0	0	0	0	0	0
1237.5	0	0	0	0	0	0	0
1238.5	0	0	0	0	0	0	0
1239.5	0	0	0	0	0	0	0
1240.5	0	0	0	0	0	0	0
1241.5	0	0	0	0	0	0	0
1242.5	0	0	0	0	0	0	0
1243.5	0	0	0	0	0	0	0
1244.5	0	0	0	0	0	0	0
1245.5	0	0	0	0	0	0	0
1246.5	0	0	0	0	0	0	0
1247.5	0	0	0	0	0	0	0
1248.5	0	0	0	0	0	0	0
1249.5	0	0	0	0	0	0	0
1250.5	0	0	0	0	0	0	0
1251.5	0	0	0	0	0	0	0
1252.5	0	0	0	0	0	0	0
1253.5	0	0	0	0	0	0	0
1254.5	0	0	0	0	0	0	0
1255.5	0	0	0	0	0	0	0
1256.5	0	0	0	0	0	0	0
1257.5	0	0	0	0	0	0	0
1258.5	0	0	0	0	0	0	0
1259.5	0	0	0	0	0	0	0
1260.5	0	0	0	0	0	0	0
1261.5	0	0	0	0	0	0	0
1262.5	0	0	0	0	0	0	0
1263.5	0	0	0	0	0	0	0
1264.5	0	0	0	0	0	0	0
1265.5	0	0	0	0	0	0	0
1266.5	0	0	0	0	0	0	0
1267.5	0	0	0	0	0	0	0
1268.5	0	0	0	0	0	0	0
1269.5	0	0	0	0	0	0	0
1270.5	0	0	0	0	0	0	0
1271.5	0	0	0	0	0	0	0
1272.5	0	0	0	0	0	0	0
1273.5	0	0	0	0	0	0	0
1274.5	0	0	0	0	0	0	0
1275.5	0	0	0	0	0	0	0
1276.5	0	0	0	0	0	0	0
1277.5	0	0	0	0	0	0	0
1278.5	0	0	0	0	0	0	0
1279.5	0	0	0	0	0	0	0
1280.5	0	0	0	0	0	0	0
1281.5	0	0	0	0	0	0	0
1282.5	0	0	0	0	0	0	0
1283.5	0	0	0	0	0	0	0
1284.5	0	0	0	0	0	0	0
1285.5	0	0	0	0	0	0	0
1286.5	0	0	0	0	0	0	0
1287.5	0	0	0	0	0	0	0
1288.5	0	0	0	0	0	0	0
1289.5	0	0	0	0	0	0	0
1290.5	0	0	0	0	0	0	0
1291.5	0	0	0	0	0	0	0
1292.5	0	0	0	0	0	0	0
1293.5	0	0	0	0	0	0	0
1294.5	0	0	0	0	0	0	0
1295.5	0	0	0	0	0	0	0
1296.5	0	0	0	0	0	0	0
1297.5	0	0	0	0	0	0	0
1298.5	0	0	0	0	0	0	0
1299.5	0	0	0	0	0	0	0
1300.5	0	0	0	0	0	0	0
1301.5	0	0	0	0	0	0	0
1302.5	0	0	0	0	0	0	0
1303.5	0	0	0	0	0	0	0
1304.5	0	0	0	0	0	0	0
1305.5	0	0	0	0	0	0	0
1306.5	0	0	0	0	0	0	0
1307.5	0	0	0	0	0	0	0
1308.5	0	0	0	0	0	0	0
1309.5	0	0	0	0	0	0	0
1310.5	0	0	0	0	0	0	0
1311.5	0	0	0	0	0	0	0
1312.5	0	0	0	0	0	0	0
1313.5	0	0	0	0	0	0	0
1314.5	0	0	0	0	0	0	0
1315.5	0	0	0	0	0	0	0
1316.5	0	0	0	0	0	0	0
1317.5	0	0	0	0	0	0	0
1318.5	0	0	0	0	0	0	0
1319.5	0	0	0	0	0	0	0
1320.5	0	0	0	0	0	0	0
1321.5	0	0	0	0	0	0	0
1322.5	0	0	0	0	0	0	0
1323.5	0	0	0	0	0	0	0
1324.5	0	0	0	0	0	0	0
1325.5	0	0	0	0	0	0	0
1326.5	0	0	0	0	0	0	0
1327.5	0	0	0	0	0	0	0
1328.5	0	0	0	0	0	0	0
1329.5	0	0	0	0	0	0	0
1330.5	0	0	0	0	0	0	0
1331.5	0	0	0	0	0	0	0
1332.5	0	0	0	0	0	0	0
1333.5	0	0	0	0	0	0	0
1334.5	0	0	0	0	0	0	0
1335.5	0	0	0	0	0	0	0
1336.5	0	0	0	0	0	0	0
1337.5	0	0	0	0	0	0	0
1338.5	0	0	0	0	0	0	0
1339.5	0	0	0	0	0	0	0
1340.5	0	0	0	0	0	0	0
1341.5	0	0	0	0	0	0	0
1342.5	0	0	0	0	0	0	0
1343.5	0	0	0	0	0	0	0
1344.5	0	0	0	0	0	0	0
1345.5	0	0	0	0	0	0	0
1346.5	0	0	0	0	0	0	0
1347.5	0	0	0	0	0	0	0
1348.5	0	0	0	0	0	0	0
1349.5	0	0	0	0	0	0	0
1350.5	0	0	0	0	0	0	0
1351.5	0	0	0	0	0	0	0
1352.5	0	0	0	0	0	0	0
1353.5	0	0	0	0	0	0	0
1354.5	0	0	0	0	0	0	0
1355.5	0	0	0	0	0	0	0
1356.5	0	0	0	0	0	0	0
1357.5	0	0	0	0	0	0	0
1358.5	0	0	0	0	0	0	0
1359.5	0	0	0	0	0	0	0
1360.5	0	0	0	0	0	0	0
1361.5	0	0	0	0	0	0	0
1362.5	0	0	0	0	0	0	0
1363.5	0	0	0	0	0	0	0
1364.5	0	0	0	0	0	0	0
1365.5	0	0	0	0	0	0	0
1366.5	0	0	0	0	0	0	0
1367.5	0	0	0	0	0	0	0
1368.5	0	0	0	0	0	0	0
1369.5	0	0	0	0	0	0	0
1370.5	0	0	0	0	0	0	0
1371.5	0	0	0	0	0	0	0
1372.5	0	0	0	0	0	0	0
1373.5	0	0	0	0	0	0	0
1374.5	0	0	0	0	0	0	0
1375.5	0	0	0	0	0	0	0
1376.5	0	0	0	0	0	0	0
1377.5	0	0	0	0	0	0	0
1378.5	0	0	0	0	0	0	0
1379.5	0	0	0	0	0	0	0
1380.5	0	0	0	0	0	0	0
1381.5	0	0	0	0	0	0	0
1382.5	0	0	0	0	0	0	0
1383.5	0	0	0	0	0	0	0
1384.5	0	0	0	0	0	0	0
1385.5	0	0	0	0	0	0	0
1386.5	0	0	0	0	0	0	0
1387.5	0	0	0	0	0	0	0
1388.5	0	0	0	0	0	0	0
1389.5	0	0	0	0	0	0	0
1390.5	0	0	0	0	0	0	0
1391.5	0	0	0	0	0	0	0
1392.5	0	0	0	0	0	0	0
1393.5	0	0	0	0	0	0	0
1394.5	0	0	0	0	0	0	0
1395.5	0	0	0	0	0	0	0
1396.5	0	0	0	0	0	0	0
1397.5	0	0	0	0	0	0	0
1398.5	0	0	0	0	0	0	0
1399.5	0	0	0	0	0	0	0
1400.5	0	0	0	0	0	0	0
1401.5	0	0	0	0	0	0	0
1402.5	0	0	0	0	0	0	0
1403.5	0	0	0	0	0	0	0
1404.5	0	0	0	0	0	0	0
1405.5	0	0	0	0	0	0	0
1406.5	0	0	0	0	0	0	0
1407.5	0	0	0	0	0	0	0
1408.5	0	0	0	0	0	0	0
1409.5	0	0	0	0	0	0	0
1410.5	0	0	0	0	0	0	0
1411.5	0	0	0	0	0	0	0
1412.5	0	0	0	0	0	0	0
1413.5	0	0	0	0	0	0	0
1414.5	0	0	0	0	0	0	0
1415.5	0	0	0	0	0	0	0
1416.5	0	0	0	0	0	0	0
1417.5	0	0	0	0	0	0	0
1418.5	0	0	0	0	0	0	0
1419.5	0	0	0	0	0	0	0
1420.5	0	0	0	0	0	0	0
1421.5	0	0	0	0	0	0	0
1422.5	0	0	0	0	0	0	0
1423.5	0	0	0	0	0	0	0
1424.5	0	0	0	0	0	0	0
1425.5	0	0	0	0	0	0	0
1426.5	0	0	0	0	0	0	0
1427.5	0	0	0	0	0	0	0
1428.5	0	0	0	0	0	0	0
1429.5	0	0	0	0	0	0	0
1430.5	0	0	0	0	0	0	0
1431.5	0	0	0	0	0	0	0
1432.5	0	0	0	0	0	0	0
1433.5	0	0	0	0	0	0	0
1434.5	0	0	0	0	0	0	0
1435.5	0	0	0	0	0	0	0
1436.5	0	0	0	0	0	0	0
1437.5	0	0	0	0	0	0	0
1438.5	0	0	0	0	0	0	0
1439.5	0	0	0	0	0	0	0
1440.5	0	0	0	0	0	0	0
1441.5	0	0	0	0	0	0	0
1442.5	0	0	0	0	0	0	0
1443.5	0	0	0	0	0	0	0
1444.5	0	0	0	0	0	0	0
1445.5	0	0	0	0	0	0	0
1446.5	0	0	0	0	0	0	0
1447.5	0	0	0	0	0	0	0
1448.5	0	0	0	0	0	0	0
1449.5	0	0	0	0	0	0	0
1450.5	0	0	0	0	0	0	0
1451.5	0	0	0	0	0	0	0
1452.5	0	0	0	0	0	0	0
1453.5	0	0	0	0	0	0	0
1454.5	0	0	0	0	0	0	0
1455.5	0	0	0	0	0	0	0
1456.5	0	0	0	0	0	0	0
1457.5	0	0	0	0	0	0	0
1458.5	0	0	0	0	0	0	0
1459.5	0	0	0	0	0	0	0
1460.5	0	0	0	0	0	0	0
1461.5	0	0	0	0	0	0	0
1462.5	0	0	0	0	0	0	0
1463.5	0	0	0	0	0	0	0
1464.5	0	0	0	0	0	0	0
1465.5	0	0	0	0	0	0	0
1466.5	0	0	0	0	0	0	0
1467.5	0	0	0	0	0	0	0
1468.5	0	0	0	0	0	0	0
1469.5	0	0	0	0	0	0	0
1470.5	0	0	0	0	0	0	0
1471.5	0	0	0	0	0	0	0
1472.5	0	0	0	0	0	0	0
1473.5	0	0	0	0	0	0	0
1474.5	0	0	0	0	0	0	0
1475.5	0	0	0	0	0	0	0
1476.5	0	0	0	0	0	0	0
1477.5	0	0	0	0	0	0	0
1478.5	0	0	0	0	0	0	0
1479.5	0	0	0	0	0	0	0
1480.5	0	0	0	0	0	0	0
1481.5	0	0	0	0	0	0	0
1482.5	0	0	0	0	0	0	0
1483.5	0	0	0	0	0	0	0
1484.5	0	0	0	0	0	0	0
1485.5	0	0	0	0	0	0	0
1486.5	0	0	0	0	0	0	0
1487.5	0	0	0	0	0	0	0
1488.5	0	0	0	0	0	0	0
1489.5	0	0	0	0	0	0	0
1490.5	0	0	0	0	0	0	0
1491.5	0	0	0	0	0	0	0
1492.5	0	0	0	0	0	0	0
1493.5	0	0	0	0	0	0	0
1494.5	0	0	0	0	0	0	0
1495.5	0	0	0	0	0	0	0
1496.5	0	0	0	0	0	0	0
1497.5	0	0	0	0	0	0	0
1498.5	0	0	0	0	0	0	0
1499.5	0	0	0	0	0	0	0
1500.5	0	0	0	0	0	0	0
1501.5	0	0	0	0	0	0	0
1502.5	0	0	0	0	0	0	0
1503.5	0	0	0	0	0	0	0
1504.5	0	0	0	0	0	0	0
1505.5	0	0	0	0	0	0	0
1506.5	0	0	0	0	0	0	0
1507.5	0	0	0	0	0	0	0
1508.5	0	0	0	0	0	0	0
1509.5	0	0	0	0	0	0	0
1510.5	0	0	0	0	0	0	0
1511.5	0	0	0	0	0	0	0
1512.5	0	0	0	0	0	0	0
1513.5	0	0	0	0	0	0	0
1514.5	0	0	0	0	0	0	0
1515.5	0	0	0	0	0	0	0
1516.5	0	0	0	0	0	0	0
1517.5	0	0	0	0	0	0	0
1518.5	0	0	0	0	0	0	0
1519.5	0	0	0	0	0	0	0
1520.5	0	0	0	0	0	0	0
1521.5	0	0	0	0	0	0	0
1522.5	0	0	0	0	0	0	0
1523.5	0	0	0	0	0	0	0
1524.5	0	0	0	0	0	0	0
1525.5	0	0	0	0	0	0	0
1526.5	0	0	0	0	0	0	0
1527.5	0	0	0	0	0	0	0
1528.5	0	0	0	0	0	0	0
1529.5	0	0	0	0	0	0	0
1530.5	0	0	0	0	0	0	0
1531.5	0	0	0	0	0	0	0
1532.5	0	0	0	0	0	0	0
1533.5	0	0	0	0	0	0	0
1534.5	0	0	0	0	0	0	0
1535.5	0	0	0	0	0	0	0
1536.5	0	0	0	0	0	0	0
1537.5	0	0	0	0	0	0	0
1538.5	0	0	0	0	0	0	0
1539.5	0	0	0	0	0	0	0
1540.5	0	0	0	0	0	0	0
1541.5	0	0	0	0	0	0	0
1542.5	0	0	0	0	0	0	0
1543.5	0	0	0	0	0	0	0
1544.5	0	0	0	0	0	0	0
1545.5	0	0	0	0	0	0	0
1546.5	0	0	0	0	0	0	0
1547.5	0	0	0	0	0	0	0
1548.5	0	0	0	0	0	0	0
1549.5	0	0	0	0	0	0	0
1550.5	0	0	0	0	0	0	0
1551.5	0	0	0	0	0	0	0
1552.5	0	0	0	0	0	0	0
1553.5	0	0	0	0	0	0	0
1554.5	0	0	0	0	0	0	0
1555.5	0	0	0	0	0	0	0
1556.5	0	0	0	0	0	0	0
1557.5	0	0	0	0	0	0	0
1558.5	0	0	0	0	0	0	0
1559.5	0	0	0	0	0	0	0
1560.5	0	0	0	0	0	0	0
1561.5	0	0	0	0	0	0	0
1562.5	0	0	0	0	0	0	0
1563.5	0	0	0	0	0	0	0
1564.5	0	0	0	0	0	0	0
1565.5	0	0	0	0	0	0	0
1566.5	0	0	0	0	0	0	0
1567.5	0	0	0	0	0	0	0
1568.5	0	0	0	0	0	0	0
1569.5	0	0	0	0	0	0	0
1570.5	0	0	0	0	0	0	0
1571.5	0	0	0	0	0	0	0
1572.5	0	0	0	0	0	0	0
1573.5	0	0	0	0	0	0	0
1574.5	0	0	0	0	0	0	0
1575.5	0	0	0	0	0	0	0
1576.5	0	0	0	0	0	0	0
1577.5	0	0	0	0	0	0	0
1578.5	0	0	0	0	0	0	0
1579.5	0	0	0	0	0	0	0
1580.5	0	0	0	0	0	0	0
1581.5	0	0	0	0	0	0	0
1582.5	0	0	0	0	0	0	0
1583.5	0	0	0	0	0	0	0
1584.5	0	0	0	0	0	0	0
1585.5	0	0	0	0	0	0	0
1586.5	0	0	0	0	0	0	0
1587.5	0	0	0	0	0	0	0
1588.5	0	0	0	0	0	0	0
1589.5	0	0	0	0	0	0	0
1590.5	0	0	0	0	0	0	0
1591.5	0	0	0	0	0	0	0
1592.5	0	0	0	0	0	0	0
1593.5	0	0	0	0	0	0	0
1594.5	0	0	0	0	0	0	0
1595.5	0	0	0	0	0	0	0
1596.5	0	0	0	0	0	0	0
1597.5	0	0	0	0	0	0	0
1598.5	0	0	0	0	0	0	0
1599.5	0	0	0	0	0	0	0
1600.5	0	0	0	0	0	0	0
1601.5	0	0	0	0	0	0	0
1602.5	0	0	0	0	0	0	0
1603.5	0	0	0	0	0	0	0
1604.5	0	0	0	0	0	0	0
1605.5	0	0	0	0	0	0	0
1606.5	0	0	0	0	0	0	0
1607.5	0	0	0	0	0	0	0
1608.5	0	0	0	0	0	0	0
1609.5	0	0	0	0	0	0	0
1610.5	0	0	0	0	0	0	0
1611.5	0	0	0	0	0	0	0
1612.5	0	0	0	0	0	0	0
1613.5	0	0	0	0	0	0	0
1614.5	0	0	0	0	0	0	0
1615.5	0	0	0	0	0	0	0
1616.5	0	0	0	0	0	0	0
1617.5	0	0	0	0	0	0	0
1618.5	0	0	0	0	0	0	0
1619.5	0	0	0	0	0	0	0
1620.5	0	0	0	0	0	0	0
1621.5	0	0	0	0	0	0	0
1622.5	0	0	0	0	0	0	0
1623.5	0	0	0	0	0	0	0
1624.5	0	0	0	0	0	0	0
1625.5	0	0	0	0	0	0	0
1626.5	0	0	0	0	0	0	0
1627.5	0	0	0	0	0	0	0
1628.5	0	0	0	0	0	0	0
1629.5	0	0	0	0	0	0	0
1630.5	0	0	0	0	0	0	0
1631.5	0	0	0	0	0	0	0
1632.5	0	0	0	0	0	0	0
1633.5	0	0	0	0	0	0	0
1634.5	0	0	0	0	0	0	0
1635.5	0	0	0	0	0	0	0
1636.5	0	0	0	0	0	0	0
1637.5	0	0	0	0	0	0	0
1638.5	0	0	0	0	0	0	0
1639.5	0	0	0	0	0	0	0
1640.5	0	0	0	0	0	0	0
1641.5	0	0	0	0	0	0	0
1642.5	0	0	0	0	0	0	0
1643.5	0	0	0	0	0	0	0
1644.5	0	0	0	0	0	0	0
1645.5	0	0	0	0	0	0	0
1646.5	0	0	0	0	0	0	0
1647.5	0	0	0	0	0	0	0
1648.5	0	0	0	0	0	0	0
1649.5	0	0	0	0	0	0	0
1650.5	0	0	0	0	0	0	0
1651.5	0	0	0	0	0	0	0
1652.5	0	0	0	0	0	0	0
1653.5	0	0	0	0	0	0	0
1654.5	0	0	0	0	0	0	0
1655.5	0	0	0	0	0	0	0
1656.5	0	0	0	0	0	0	0
1657.5	0	0	0	0	0	0	0
1658.5	0	0	0	0	0	0	0
1659.5	0	0	0	0	0	0	0
1660.5	0	0	0	0	0	0	0
1661.5	0	0	0	0	0	0	0
1662.5	0	0	0	0	0	0	0
1663.5	0	0	0	0	0	0	0
1664.5	0	0	0	0	0	0	0
1665.5	0	0	0	0	0	0	0
1666.5	0	0	0	0	0	0	0
1667.5	0	0	0	0	0	0	0
1668.5	0	0	0	0	0	0	0
1669.5	0	0	0	0	0	0	0
1670.5	0	0	0	0	0	0	0
1671.5	0	0	0	0	0	0	0
1672.5	0	0	0	0	0	0	0
1673.5	0	0	0	0	0	0	0
1674.5	0	0	0	0	0	0	0
1675.5	0	0	0	0	0	0	0
1676.5	0	0	0	0	0	0	0
1677.5	0	0	0	0	0	0	0
1678.5	0	0	0	0	0	0	0
1679.5	0	0	0	0	0	0	0
1680.5	0	0	0	0	0	0	0
1681.5	0	0	0	0	0	0	0
1682.5	0	0	0	0	0	0	0
1683.5	0	0	0	0	0	0	0
1684.5	0	0	0	0	0	0	0
1685.5	0	0	0	0	0	0	0
1686.5	0	0	0	0	0	0	0
1687.5	0	0	0	0	0	0	0
1688.5	0	0	0	0	0	0	0
1689.5	0	0	0	0	0	0	0
1690.5	0	0	0	0	0	0	0
1691.5	0	0	0	0	0	0	0
1692.5	0	0	0	0	0	0	0
1693.5	0	0	0	0	0	0	0
1694.5	0	0	0	0	0	0	0
1695.5	0	0	0	0	0	0	0
1696.5	0	0	0	0	0	0	0
1697.5	0	0	0	0	0	0	0
1698.5	0	0	0	0	0	0	0
1699.5	0	0	0	0	0	0	0
1700.5	0	0	0	0	0	0	0
1701.5	0	0	0	0	0	0	0
1702.5	0	0	0	0	0	0	0
1703.5	0	0	0	0	0	0	0
1704.5	0	0	0	0	0	0	0
1705.5	0	0	0	0	0	0	0
1706.5	0	0	0	0	0	0	0
1707.5	0	0	0	0	0	0	0
1708.5	0	0	0	0	0	0	0
1709.5	0	0	0	0	0	0	0
1710.5	0	0	0	0	0	0	0
1711.5	0	0	0	0	0	0	0
1712.5	0	0	0	0	0	0	0
1713.5	0	0	0	0	0	0	0
1714.5	0	0	0	0	0	0	0
1715.5	0	0	0	0	0	0	0
1716.5	0	0	0	0	0	0	0
1717.5	0	0	0	0	0	0	0
1718.5	0	0	0	0	0	0	0
1719.5	0	0	0	0	0	0	0
1720.5	0	0	0	0	0	0	0
1721.5	0	0	0	0	0	0	0
1722.5	0	0	0	0	0	0	0
1723.5	0	0	0	0	0	0	0
1724.5	0	0	0	0	0	0	0
1725.5	0	0	0	0	0	0	0
1726.5	0	0	0	0	0	0	0
1727.5	0	0	0	0	0	0	0
1728.5	0	0	0	0	0	0	0
1729.5	0	0	0	0	0	0	0
1730.5	0	0	0	0	0	0	0
1731.5	0	0	0	0	0	0	0
1732.5	0	0	0	0	0	0	0
1733.5	0	0	0	0	0	0	0
1734.5	0	0	0	0	0	0	0
1735.5	0	0	0	0	0	0	0
1736.5	0	0	0	0	0	0	0
1737.5	0	0	0	0	0	0	0
1738.5	0	0	0	0	0	0	0
1739.5	0	0	0	0	0	0	0
1740.5	0	0	0	0	0	0	0
1741.5	0	0	0	0	0	0	0
1742.5	0	0	0	0	0	0	0
1743.5	0	0	0	0	0	0	0
1744.5	0	0	0	0	0	0	0
1745.5	0	0	0	0	0	0	0
1746.5	0	0	0	0	0	0	0
1747.5	0	0	0	0	0	0	0
1748.5	0	0	0	0	0	0	0
1749.5	0	0	0	0	0	0	0
1750.5	0	0	0	0	0	0	0
1751.5	0	0	0	0	0	0	0
1752.5	0	0	0	0	0	0	0
1753.5	0	0	0	0	0	0	0
1754.5	0	0	0	0	0	0	0
1755.5	0	0	0	0	0	0	0
1756.5	0	0	0	0	0	0	0
1757.5	0	0	0	0	0	0	0
1758.5	0	0	0	0	0	0	0
1759.5	0	0	0	0	0	0	0
1760.5	0	0	0	0	0	0	0
1761.5	0	0	0	0	0	0	0
1762.5	0	0	0	0	0	0	0
1763.5	0	0	0	0	0	0	0
1764.5	0	0	0	0	0	0	0
1765.5	0	0	0	0	0	0	0
1766.5	0	0	0	0	0	0	0
1767.5	0	0	0	0	0	0	0
1768.5	0	0	0	0	0	0	0
1769.5	0	0	0	0	0	0	0
1770.5	0	0	0	0	0	0	0
1771.5	0	0	0	0	0	0	0
1772.5	0	0	0	0	0	0	0
1773.5	0	0	0	0	0	0	0
1774.5	0	0	0	0	0	0	0
1775.5	0	0	0	0	0	0	0
1776.5	0	0	0	0	0	0	0
1777.5	0	0	0	0	0	0	0
1778.5	0	0	0	0	0	0	0
1779.5	0	0	0	0	0	0	0
1780.5	0	0	0	0	0	0	0
1781.5	0	0	0	0	0	0	0
1782.5	0	0	0	0	0	0	0
1783.5	0	0	0	0	0	0	0
1784.5	0	0	0	0	0	0	0
1785.5	0	0	0	0	0	0	0
1786.5	0	0	0	0	0	0	0
1787.5	0	0	0	0	0	0	0
1788.5	0	0	0	0	0	0	0
1789.5	0	0	0	0	0	0	0
1790.5	0	0	0	0	0	0	0
1791.5	0	0	0	0	0	0	0
1792.5	0	0	0	0	0	0	0
1793.5	0	0	0	0	0	0	0
1794.5	0	0	0	0	0	0	0
1795.5	0	0	0	0	0	0	0
1796.5	0	0	0	0	0	0	0
1797.5	0	0	0	0	0	0	0
1798.5	0	0	0	0	0	0	0
1799.5	0	0	0	0	0	0	0
1800.5	0	0	0	0	0	0	0
1801.5	0	0	0	0	0	0	0
1802.5	0	0	0	0	0	0	0
1803.5	0	0	0	0	0	0	0
1804.5	0	0	0	0	0	0	0
1805.5	0	0	0	0	0	0	0
1806.5	0	0	0	0	0	0	0
1807.5	0	0	0	0	0	0	0
1808.5	0	0	0	0	0	0	0
1809.5	0	0	0	0	0	0	0
1810.5	0	0	0	0	0	0	0
1811.5	0	0	0	0	0	0	0
1812.5	0	0	0	0	0	0	0
1813.5	0	0	0	0	0	0	0
1814.5	0	0	0	0	0	0	0
1815.5	0	0	0	0	0	0	0
1816.5	0	0	0	0	0	0	0
1817.5	0	0	0	0	0	0	0
1818.5	0	0	0	0	0	0	0
1819.5	0	0	0	0	0	0	0
1820.5	0	0	0	0	0	0	0
1821.5	0	0	0	0	0	0	0
1822.5	0	0	0	0	0	0	0
1823.5	0	0	0	0	0	0	0
1824.5	0	0	0	0	0	0	0
1825.5	0	0	0	0	0	0	0
1826.5	0	0	0	0	0	0	0
1827.5	0	0	0	0	0	0	0
1828.5	0	0	0	0	0	0	0
1829.5	0	0	0	0	0	0	0
1830.5	0	0	0	0	0	0	0
1831.5	0	0	0	0	0	0	0
1832.5	0	0	0	0	0	0	0
1833.5	0	0	0	0	0	0	0
1834.5	0	0	0	0	0	0	0
1835.5	0	0	0	0	0	0	0
1836.5	0	0	0	0	0	0	0
1837.5	0	0	0	0	0	0	0
1838.5	0	0	0	0	0	0	0
1839.5	0	0	0	0	0	0	0
1840.5	0	0	0	0	0	0	0
1841.5	0	0	0	0	0	0	0
1842.5	0	0	0	0	0	0	0
1843.5	0	0	0	0	0	0	0
1844.5	0	0	0	0	0	0	0
1845.5	0	0	0	0	0	0	0
1846.5	0	0	0	0	0	0	0
1847.5	0	0	0	0	0	0	0
1848.5	0	0	0	0	0	0	0
1849.5	0	0	0	0	0	0	0
1850.5	0	0	0	0	0	0	0
1851.5	0	0	0	0	0	0	0
1852.5	0	0	0	0	0	0	0
1853.5	0	0	0	0	0	0	0
1854.5	0	0	0	0	0	0	0
1855.5	0	0	0	0	0	0	0
1856.5	0	0	0	0	0	0	0
1857.5	0	0	0	0	0	0	0
1858.5	0	0	0	0	0	0	0
1859.5	0	0	0	0	0	0	0
1860.5	0	0	0	0	0	0	0
1861.5	0	0	0	0	0	0	0
1862.5	0	0	0	0	0	0	0
1863.5	0	0	0	0	0	0	0
1864.5	0	0	0	0	0	0	0
1865.5	0	0	0	0	0	0	0
1866.5	0	0	0	0	0	0	0
1867.5	0	0	0	0	0	0	0
1868.5	0	0	0	0	0	0	0
1869.5	0	0	0	0	0	0	0
1870.5	0	0	0	0	0	0	0
1871.5	0	0	0	0	0	0	0
1872.5	0	0	0	0	0	0	0
1873.5	0	0	0	0	0	0	0
1874.5	0	0	0	0	0	0	0
1875.5	0	0	0	0	0	0	0
1876.5	0	0	0	0	0	0	0
1877.5	0	0	0	0	0	0	0
1878.5	0	0	0	0	0	0	0
1879.5	0	0	0	0	0	0	0
1880.5	0	0	0	0	0	0	0
1881.5	0	0	0	0	0	0	0
1882.5	0	0	0	0	0	0	0
1883.5	0	0	0	0	0	0	0
1884.5	0	0	0	0	0	0	0
1885.5	0	0	0	0	0	0	0
1886.5	0	0	0	0	0	0	0
1887.5	0	0	0	0	0	0	0
1888.5	0	0	0	0	0	0	0
1889.5	0	0	0	0	0	0	0
1890.5	0	0	0	0	0	0	0
1891.5	0	0	0	0	0	0	0
1892.5	0	0	0	0	0	0	0
1893.5	0	0	0	0	0	0	0
1894.5	0	0	0	0	0	0	0
1895.5	0	0	0	0	0	0	0
1896.5	0	0	0	0	0	0	0
1897.5	0	0	0	0	0	0	0
1898.5	0	0	0	0	0	0	0
1899.5	0	0	0	0	0	0	0
1900.5	0	0	0	0	0	0	0
1901.5	0	0	0	0	0	0	0
1902.5	0	0	0	0	0	0	0
1903.5	0	0	0	0	0	0	0
1904.5	0	0	0	0	0	0	0
1905.5	0	0	0	0	0	0	0
1906.5	0	0	0	0	0	0	0
1907.5	0	0	0	0	0	0	0
1908.5	0	0	0	0	0	0	0
1909.5	0	0	0	0	0	0	0
1910.5	0	0	0	0	0	0	0
1911.5	0	0	0	0	0	0	0
1912.5	0	0	0	0	0	0	0
1913.5	0	0	0	0	0	0	0
1914.5	0	0	0	0	0	0	0
1915.5	0	0	0	0	0	0	0
1916.5	0	0	0	0	0	0	0
1917.5	0	0	0	0	0	0	0
1918.5	0	0	0	0	0	0	0
1919.5	0	0	0	0	0	0	0
1920.5	0	0	0	0	0	0	0
1921.5	0	0	0	0	0	0	0
1922.5	0	0	0	0	0	0	0
1923.5	0	0	0	0	0	0	0
1924.5	0	0	0	0	0	0	0
1925.5	0	0	0	0	0	0	0
1926.5	0	0	0	0	0	0	0
1927.5	0	0	0	0	0	0	0
1928.5	0	0	0	0	0	0	0
1929.5	0	0	0	0	0	0	0
1930.5	0	0	0	0	0	0	0
1931.5	0	0	0	0	0	0	0
1932.5	0	0	0	0	0	0	0
1933.5	0	0	0	0	0	0	0
1934.5	0	0	0	0	0	0	0
1935.5	0	0	0	0	0	0	0
1936.5	0	0	0	0	0	0	0
[truncated: 7,732 more rows]

## Sheet: S12-HOM-2
Filename:	20190926_S12_2_1 to 20k 2019-09-26 14-42-04 2019-09-26 15-12-12	20190926_S12_2_1 to 20k 2019-09-26 14-42-04 2019-09-26 15-13-20	20190926_S12_2_1 to 20k 2019-09-26 14-42-04 2019-09-26 15-14-30	20190926_S12_2_1 to 20k 2019-09-26 14-42-04 2019-09-26 15-15-37	20190926_S12_2_1 to 20k 2019-09-26 14-42-04 2019-09-26 15-16-45
Processed	Yes	Yes	Yes	Yes	Yes
[Conditions]
Temperature/C	21.561	21.561	21.593	21.621	21.647
Viscosity/cP	0.962964	0.962964	0.962228	0.961584	0.960987
Camera Type	sCMOS	sCMOS	sCMOS	sCMOS	sCMOS
Laser Type	Red	Red	Red	Red	Red
Camera Level	12	12	12	12	12
Slider Shutter	1200	1200	1200	1200	1200
Slider Gain	146	146	146	146	146
Shutter/ms	30	30	30	30	30
Camera Histogram Upper Limit	11529	11529	11529	11529	11529
Camera Histogram Lower Limit	0	0	0	0	0
Frame rate/fps	24.9825	24.9825	24.9825	24.9825	24.9825
Syringe Pump Speed/AU	30	30	30	30	30
[Settings]
Detection Threshold	8	8	8	8	8
Max Jump Mode	Auto	Auto	Auto	Auto	Auto
Max Jump Distance	12.4706	12.371	11.7997	12.4172	13.7869
Blur	Auto	Auto	Auto	Auto	Auto
Min Track Length	Auto	Auto	Auto	Auto	Auto
First frame	0	0	0	0	0
Total frames analysed	1498	1498	1498	1498	1498
[Exclusion Regions]
No Exclusion Regions Used
[Results]						Average	Standard Error
Dilution factor (concentrations adjusted for this factor)	Not recorded	Not recorded	Not recorded	Not recorded	Not recorded
Concentration (Particles / ml)	333000000	342000000	328000000	306000000	244000000	311000000	17700000
Particles per frame	18.2	18.7	17.9	16.7	13.3	17	1
Centres per frame	20	20.4	19.9	18.2	14.4	18.6	1.1
Completed tracks	2112	2217	2157	2038	1604
X-Drift (pix/frame)	-10.8	-10.3	-10.1	-9.9	-10.1
Y-Drift (pix/frame)	0.3	0.2	0.3	0.4	0.4
[Information]
Completed Tracks	OK	OK	OK	OK	OK
Concentration	OK	OK	OK	OK	OK
Video length	OK	OK	OK	OK	OK
Noise level	No	No	No	No	No
Vibration detected	Moderate vibration	Minor vibration	Minor vibration	Moderate vibration	Moderate vibration
Vibration correction applied	Yes	Yes	Yes	Yes	Yes
Settings changed?	No	No	No	No	No
Errors (1)
Errors (2)
[Data Included]
Size distribution - Number weighting - With Percentiles
Size distribution - Surface area weighting - With Percentiles
Size distribution - Volume weighting - With Percentiles
Diffusion distribution - Number weighting - With Percentiles
Diffusion distribution - Surface area weighting - With Percentiles
Diffusion distribution - Volume weighting - With Percentiles
[Size Data]
Analysis Method	FTLA
Weighting	Number
Filename	20190926_S12_2_1 to 20k 2019-09-26 14-42-04 2019-09-26 15-12-12	20190926_S12_2_1 to 20k 2019-09-26 14-42-04 2019-09-26 15-13-20	20190926_S12_2_1 to 20k 2019-09-26 14-42-04 2019-09-26 15-14-30	20190926_S12_2_1 to 20k 2019-09-26 14-42-04 2019-09-26 15-15-37	20190926_S12_2_1 to 20k 2019-09-26 14-42-04 2019-09-26 15-16-45	Average	Standard Error
Mean	162.1	154.6	159.8	155.2	158.3	158	1.4
Mode	120.5	123.1	113.4	114.9	111.5	116.7	2.2
SD	57.1	44.5	50.9	54.3	49.7	51.3	2.1
D10	105.6	103.7	106.7	101.1	104.1	104.3	1
D50	146.4	144.3	147	142.1	145.3	145	0.9
D90	236.3	215.3	236.5	230	234.2	230.5	4
Valid Tracks	1114	1122	1064	986	746
Graph Data
Bin centre (nm)	Concentration (particles / ml)	Concentration (particles / ml)	Concentration (particles / ml)	Concentration (particles / ml)	Concentration (particles / ml)	Concentration average	Standard Error
0.5	0	0	0	0	0	0	0
1.5	0	0	0	0	0	0	0
2.5	0	0	0	0	0	0	0
3.5	0	0	0	0	0	0	0
4.5	0	0	0	0	0	0	0
5.5	0	0	0	0	0	0	0
6.5	0	0	0	0	0	0	0
7.5	0	0	0	0	0	0	0
8.5	0	0	0	0	0	0	0
9.5	0	0	0	0	0	0	0
10.5	0	0	0	0	0	0	0
11.5	0	0	0	0	0	0	0
12.5	0	0	0	0	0	0	0
13.5	0	0	0	0	0	0	0
14.5	0	0	0	0	0	0	0
15.5	0	0	0	0	0	0	0
16.5	0	0	0	0	0	0	0
17.5	0	0	0	0	0	0	0
18.5	0	0	0	0	0	0	0
19.5	0	0	0	0	0	0	0
20.5	0	0	0	0	0	0	0
21.5	0	0	0	0	0	0	0
22.5	0	0	0	0	0	0	0
23.5	0	0	0	0	0	0	0
24.5	0	0	0	0	0	0	0
25.5	0	0	0	0	0	0	0
26.5	0	0	0	0	0	0	0
27.5	0	0	0	0	0	0	0
28.5	0	0	0	0	0	0	0
29.5	0	0	0	0	0	0	0
30.5	0	0	0	0	0	0	0
31.5	0	0	0	0	0	0	0
32.5	0	0	0	0	0	0	0
33.5	0	0	0	0	0	0	0
34.5	0	0	0	0	0	0	0
35.5	0	0	0	0	0	0	0
36.5	0	0	0	0	0	0	0
37.5	0	0	0	0	0	0	0
38.5	2	0	0	0	0	0	0
39.5	6	0	0	0	0	1	1
40.5	12	0	0	0	0	2	2
41.5	25	0	0	0	0	5	5
42.5	49	0	0	0	0	10	10
43.5	89	0	0	0	0	18	18
44.5	155	0	0	0	0	31	31
45.5	255	0	0	0	0	51	51
46.5	402	0	0	0	0	81	80
47.5	608	0	0	1	2	122	121
48.5	884	0	0	2	3	178	176
49.5	1241	0	0	4	6	250	248
50.5	1688	0	0	8	11	341	337
51.5	2233	0	0	13	19	453	445
52.5	2882	0	0	23	31	587	574
53.5	3640	0	0	39	49	746	724
54.5	4512	0	0	66	74	930	895
55.5	5501	0	0	109	110	1144	1090
56.5	6616	0	0	177	158	1390	1307
57.5	7864	1	0	283	223	1674	1548
58.5	9256	5	0	446	306	2003	1815
59.5	10808	15	2	693	413	2386	2109
60.5	12539	44	3	1061	548	2839	2433
61.5	14473	120	5	1600	718	3383	2787
62.5	16639	299	9	2380	929	4051	3173
63.5	19074	694	16	3489	1192	4893	3593
64.5	21820	1499	28	5045	1518	5982	4045
65.5	24930	3020	47	7193	1923	7422	4531
66.5	28466	5693	78	10117	2427	9356	5066
67.5	32503	10084	127	14040	3056	11962	5697
68.5	37129	16850	204	19230	3845	15452	6532
69.5	42452	26680	323	26002	4838	20059	7752
70.5	48596	40207	504	34720	6090	26023	9578
71.5	55713	57934	776	45796	7677	33579	12205
72.5	63978	80172	1183	59690	9692	42943	15746
73.5	73601	107026	1782	76906	12257	54315	20235
74.5	84826	138407	2657	97984	15528	67881	25654
75.5	97938	174088	3921	123492	19702	83828	31950
76.5	113263	213763	5728	154019	25028	102360	39062
77.5	131177	257122	8289	190154	31819	123712	46923
78.5	152103	303900	11883	232478	40463	148165	55475
79.5	176512	353919	16876	281541	51436	176057	64665
80.5	204922	407106	23746	337839	65316	207786	74438
81.5	237893	463493	33100	401799	82793	243815	84729
82.5	276014	523206	45703	473744	104678	284669	95453
83.5	319893	586445	62495	553878	131903	330923	106486
84.5	370136	653459	84615	642254	165520	383197	117656
85.5	427327	724515	113401	738755	206679	442135	128734
86.5	491998	799870	150395	843079	256602	508389	139428
87.5	564600	879747	197319	954722	316533	582584	149387
88.5	645475	964310	256030	1072979	387679	665295	158205
89.5	734821	1053642	328457	1196947	471129	756999	165441
90.5	832664	1147729	416506	1325540	567764	858041	170636
91.5	938840	1246449	521939	1457519	678159	968581	173348
92.5	1052977	1349564	646242	1591521	802488	1088558	173182
93.5	1174489	1456719	790477	1726105	940435	1217645	169833
94.5	1302585	1567451	955136	1859802	1091135	1355222	163129
95.5	1436279	1681196	1140014	1991159	1253136	1500357	153079
96.5	1574422	1797307	1344111	2118793	1424410	1651809	139932
97.5	1715731	1915077	1565583	2241431	1602403	1808045	124273
98.5	1858836	2033762	1801739	2357954	1784122	1967283	107181
99.5	2002319	2152608	2049105	2467419	1966271	2127545	90550
100.5	2144763	2270875	2303543	2569083	2145400	2286733	77584
101.5	2284794	2387862	2560419	2662406	2318078	2442711	72664
102.5	2421118	2502923	2814808	2747056	2481054	2593392	78460
103.5	2552557	2615487	3061722	2822894	2631416	2736815	92939
104.5	2678072	2725062	3296343	2889960	2766705	2871228	111954
105.5	2796780	2831235	3514234	2948447	2885006	2995140	132284
106.5	2907962	2933673	3711528	2998679	2984995	3107368	151942
107.5	3011067	3032114	3885067	3041084	3065943	3207055	169732
108.5	3105707	3126345	4032504	3076163	3127692	3293682	184941
109.5	3191644	3216196	4152339	3104470	3170595	3367049	197199
110.5	3268782	3301515	4243924	3126590	3195440	3427250	206399
111.5	3337146	3382149	4307413	3143113	3203364	3474637	212658
112.5	3396869	3457932	4343680	3154625	3195761	3509773	216283
113.5	3448169	3528666	4354219	3161688	3174194	3533387	217742
114.5	3491337	3594109	4341020	3164838	3140314	3546324	217626
115.5	3526719	3653971	4306444	3164572	3095795	3549500	216612
116.5	3554698	3707911	4253102	3161344	3042276	3543866	215402
117.5	3575685	3755539	4183735	3155566	2981321	3530369	214659
118.5	3590105	3796424	4101113	3147603	2914390	3509927	214936
119.5	3598387	3830110	4007948	3137779	2842818	3483409	216608
120.5	3600958	3856131	3906823	3126372	2767809	3451619	219832
121.5	3598234	3874033	3800140	3113621	2690430	3415292	224549
122.5	3590617	3883398	3690081	3099726	2611620	3375088	230517
123.5	3578488	3883868	3578589	3084853	2532193	3331598	237370
124.5	3562210	3875169	3467355	3069135	2452847	3285343	244691
125.5	3542121	3857134	3357821	3052678	2374178	3236786	252061
126.5	3518535	3829722	3251187	3035561	2296689	3186339	259105
127.5	3491742	3793033	3148427	3017842	2220800	3134369	265512
128.5	3462010	3747315	3050308	2999557	2146860	3081210	271048
129.5	3429584	3692965	2957408	2980727	2075155	3027168	275552
130.5	3394689	3630530	2870141	2961358	2005916	2972527	278938
131.5	3357529	3560690	2788778	2941444	1939327	2917553	281184
132.5	3318295	3484244	2713467	2920968	1875530	2862501	282317
133.5	3277159	3402089	2644251	2899908	1814633	2807608	282408
134.5	3234284	3315197	2581090	2878235	1756712	2753103	281560
135.5	3189821	3224582	2523869	2855917	1701816	2699201	279894
136.5	3143914	3131282	2472420	2832919	1649970	2646101	277539
137.5	3096702	3036323	2426525	2809206	1601179	2593987	274628
138.5	3048318	2940704	2385931	2784744	1555432	2543026	271286
139.5	2998895	2845370	2350354	2759501	1512699	2493364	267624
140.5	2948563	2751198	2319489	2733449	1472939	2445127	263741
141.5	2897453	2658981	2293009	2706563	1436101	2398422	259716
142.5	2845699	2569426	2270576	2678823	1402123	2353329	255608
143.5	2793434	2483140	2251840	2650216	1370935	2309913	251462
144.5	2740794	2400640	2236439	2620733	1342461	2268213	247302
145.5	2687916	2322344	2224009	2590373	1316619	2228252	243143
146.5	2634939	2248585	2214178	2559142	1293325	2190034	238985
147.5	2582002	2179612	2206574	2527051	1272489	2153546	234823
148.5	2529246	2115601	2200821	2494118	1254021	2118761	230642
149.5	2476807	2056662	2196548	2460369	1237826	2085643	226425
150.5	2424824	2002848	2193387	2425835	1223809	2054141	222152
151.5	2373428	1954165	2190977	2390554	1211876	2024200	217803
152.5	2322749	1910576	2188964	2354569	1201928	1995757	213356
153.5	2272911	1872014	2187012	2317928	1193867	1968746	208792
154.5	2224030	1838385	2184796	2280683	1187595	1943098	204090
155.5	2176218	1809576	2182013	2242893	1183012	1918742	199236
156.5	2129575	1785455	2178384	2204618	1180015	1895609	194216
157.5	2084194	1765879	2173652	2165923	1178504	1873630	189023
158.5	2040160	1750698	2167591	2126873	1178375	1852739	183656
159.5	1997547	1739750	2160008	2087537	1179521	1832872	178119
160.5	1956417	1732870	2150739	2047985	1181836	1813969	172429
161.5	1916825	1729886	2139658	2008288	1185211	1795973	166613
162.5	1878814	1730620	2126672	1968518	1189534	1778832	160712
163.5	1842418	1734887	2111727	1928745	1194693	1762494	154782
164.5	1807660	1742495	2094801	1889041	1200573	1746914	148900
165.5	1774556	1753243	2075907	1849476	1207057	1732048	143161
166.5	1743111	1766920	2055090	1810117	1214025	1717853	137683
167.5	1713322	1783304	2032424	1771031	1221359	1704288	132604
168.5	1685177	1802162	2008011	1732285	1228937	1691314	128081
169.5	1658659	1823244	1981975	1693939	1236638	1678891	124282
170.5	1633741	1846287	1954461	1656054	1244342	1666977	121376
171.5	1610392	1871014	1925627	1618688	1251928	1655530	119515
172.5	1588575	1897130	1895648	1581893	1259279	1644505	118815
173.5	1568245	1924327	1864703	1545722	1266278	1633855	119342
174.5	1549354	1952283	1832977	1510222	1272813	1623530	121097
175.5	1531850	1980660	1800657	1475436	1278778	1613476	124016
176.5	1515676	2009112	1767928	1441406	1284070	1603639	127981
177.5	1500771	2037285	1734969	1408169	1288595	1593958	132829
178.5	1487072	2064816	1701953	1375758	1292263	1584372	138378
179.5	1474511	2091345	1669043	1344204	1294997	1574820	144434
180.5	1463020	2116512	1636391	1313531	1296725	1565236	150809
181.5	1452526	2139963	1604139	1283764	1297389	1555556	157326
182.5	1442955	2161357	1572413	1254920	1296939	1545717	163820
183.5	1434233	2180368	1541327	1227017	1295337	1535656	170145
184.5	1426281	2196694	1510982	1200065	1292558	1525316	176171
185.5	1419023	2210053	1481464	1174075	1288586	1514640	181787
186.5	1412378	2220199	1452845	1149052	1283420	1503579	186895
187.5	1406268	2226914	1425184	1124999	1277069	1492087	191416
188.5	1400613	2230022	1398530	1101916	1269554	1480127	195283
189.5	1395333	2229382	1372918	1079800	1260906	1467668	198445
190.5	1390349	2224899	1348371	1058646	1251169	1454687	200865
191.5	1385583	2216516	1324904	1038445	1240394	1441168	202518
192.5	1380959	2204221	1302521	1019188	1228642	1427106	203389
193.5	1376399	2188046	1281218	1000862	1215981	1412501	203479
194.5	1371833	2168061	1260984	983453	1202487	1397363	202796
195.5	1367187	2144376	1241801	966943	1188239	1381709	201359
196.5	1362395	2117138	1223643	951315	1173323	1365563	199195
197.5	1357392	2086525	1206481	936548	1157826	1348954	196340
198.5	1352117	2052745	1190280	922621	1141839	1331920	192836
199.5	1346511	2016030	1175001	909510	1125452	1314501	188731
200.5	1340523	1976635	1160603	897190	1108757	1296742	184077
201.5	1334105	1934827	1147041	885636	1091841	1278690	178930
202.5	1327212	1890886	1134266	874820	1074793	1260395	173351
203.5	1319806	1845100	1122230	864712	1057697	1241909	167398
204.5	1311856	1797758	1110883	855284	1040631	1223282	161134
205.5	1303332	1749149	1100171	846504	1023674	1204566	154621
206.5	1294214	1699556	1090043	838340	1006894	1185809	147919
207.5	1284484	1649253	1080446	830758	990358	1167060	141089
208.5	1274132	1598505	1071326	823724	974126	1148363	134188
209.5	1263152	1547562	1062632	817202	958252	1129760	127272
210.5	1251545	1496659	1054310	811156	942783	1111290	120396
211.5	1239314	1446016	1046309	805548	927761	1092989	113609
212.5	1226470	1395831	1038578	800340	913223	1074888	106961
213.5	1213027	1346286	1031068	795492	899197	1057014	100497
214.5	1199003	1297545	1023732	790965	885708	1039391	94260
215.5	1184420	1249751	1016522	786717	872774	1022037	88291
216.5	1169305	1203028	1009395	782706	860406	1004968	82629
217.5	1153686	1157484	1002307	778890	848613	988196	77310
218.5	1137595	1113207	995220	775227	837396	971729	72366
219.5	1121064	1070271	988094	771673	826751	955571	67829
220.5	1104131	1028732	980894	768185	816671	939723	63724
221.5	1086830	988634	973588	764719	807144	924183	60073
222.5	1069201	950005	966145	761234	798153	908947	56892
223.5	1051282	912863	958536	757685	789677	894008	54186
224.5	1033110	877214	950739	754031	781692	879357	51954
225.5	1014724	843054	942729	750230	774169	864981	50181
226.5	996163	810373	934488	746243	767076	850869	48842
227.5	977463	779150	926000	742031	760379	837005	47900
228.5	958659	749360	917251	737556	754039	823373	47310
229.5	939788	720970	908230	732785	748016	809958	47024
230.5	920881	693946	898929	727683	742265	796741	46988
231.5	901971	668246	889341	722221	736740	783704	47150
232.5	883088	643828	879465	716372	731394	770829	47462
233.5	864260	620647	869299	710110	726175	758098	47880
234.5	845512	598656	858844	703415	721033	745492	48364
235.5	826869	577806	848105	696270	715913	732993	48881
236.5	808354	558048	837088	688660	710762	720582	49402
237.5	789987	539332	825799	680576	705525	708244	49903
238.5	771785	521609	814249	672011	700148	695960	50364
239.5	753766	504830	802449	662963	694577	683717	50771
240.5	735945	488944	790411	653434	688758	671498	51110
241.5	718334	473905	778148	643431	682640	659292	51370
242.5	700945	459664	765677	632962	676173	647084	51545
243.5	683788	446175	753013	622043	669310	634866	51627
244.5	666871	433392	740172	610691	662007	622626	51613
245.5	650201	421270	727173	598926	654223	610359	51499
246.5	633784	409766	714033	586773	645925	598056	51283
247.5	617625	398837	700771	574260	637079	585714	50965
248.5	601728	388443	687406	561416	627662	573331	50546
249.5	586095	378542	673957	548274	617653	560904	50026
250.5	570728	369096	660444	534868	607040	548435	49409
251.5	555629	360067	646885	521235	595816	535926	48698
252.5	540799	351418	633300	507411	583980	523382	47898
253.5	526237	343114	619708	493435	571540	510807	47015
254.5	511944	335119	606127	479346	558510	498209	46057
255.5	497919	327400	592575	465182	544910	485597	45032
256.5	484160	319925	579070	450982	530768	472981	43948
257.5	470668	312663	565630	436784	516118	460372	42818
258.5	457440	305582	552270	422625	501000	447783	41651
259.5	444475	298655	539008	408540	485458	435227	40462
260.5	431772	291852	525858	394565	469542	422718	39262
261.5	419329	285148	512835	380732	453308	410270	38067
262.5	407145	278518	499953	367071	436811	397899	36890
263.5	395217	271937	487224	353611	420113	385620	35745
264.5	383545	265384	474661	340378	403275	373449	34646
265.5	372127	258838	462275	327397	386360	361399	33607
266.5	360961	252281	450076	314690	369431	349488	32640
267.5	350046	245694	438075	302274	352551	337728	31755
268.5	339380	239064	426279	290168	335780	326134	30961
269.5	328963	232378	414696	278386	319178	314720	30264
270.5	318791	225626	403332	266939	302801	303498	29666
271.5	308866	218799	392195	255838	286701	292480	29169
272.5	299184	211891	381288	245090	270927	281676	28769
273.5	289744	204901	370616	234700	255525	271097	28461
274.5	280545	197826	360182	224672	240535	260752	28238
275.5	271586	190671	349988	215008	225991	250649	28091
276.5	262865	183439	340037	205707	211926	240794	28009
277.5	254380	176138	330327	196767	198364	231195	27981
278.5	246130	168779	320861	188186	185326	221856	27997
279.5	238113	161373	311637	179959	172829	212782	28045
280.5	230326	153938	302653	172080	160883	203976	28116
281.5	222769	146488	293908	164543	149497	195441	28200
282.5	215438	139045	285399	157340	138672	187179	28289
283.5	208332	131627	277122	150463	128408	179190	28378
284.5	201448	124259	269074	143903	118701	171477	28459
285.5	194783	116962	261251	137652	109542	164038	28529
286.5	188335	109762	253648	131698	100923	156873	28582
287.5	182100	102681	246260	126032	92829	149981	28617
288.5	176077	95745	239081	120644	85246	143359	28630
289.5	170261	88977	232106	115523	78157	137005	28619
290.5	164649	82400	225328	110658	71544	130916	28584
291.5	159238	76034	218741	106040	65388	125088	28522
292.5	154024	69901	212339	101658	59669	119518	28433
293.5	149004	64017	206114	97501	54366	114201	28317
294.5	144173	58399	200060	93560	49459	109130	28172
295.5	139528	53060	194171	89825	44926	104302	27998
296.5	135065	48010	188438	86286	40746	99709	27796
297.5	130779	43257	182855	82933	36899	95344	27565
298.5	126667	38805	177414	79757	33365	91202	27306
299.5	122724	34658	172110	76750	30123	87273	27018
300.5	118946	30814	166935	73903	27154	83550	26703
301.5	115329	27270	161882	71208	24440	80026	26360
302.5	111868	24020	156944	68657	21963	76691	25992
303.5	108560	21056	152116	66243	19707	73536	25599
304.5	105399	18367	147391	63958	17654	70554	25183
305.5	102382	15943	142763	61795	15789	67734	24745
306.5	99505	13768	138227	59748	14098	65069	24286
307.5	96763	11829	133776	57811	12567	62549	23809
308.5	94152	10110	129407	55977	11184	60166	23315
309.5	91668	8595	125114	54241	9935	57911	22807
310.5	89307	7269	120892	52597	8811	55775	22286
311.5	87066	6113	116739	51041	7799	53752	21755
312.5	84940	5113	112651	49568	6891	51832	21216
313.5	82925	4253	108624	48173	6077	50010	20672
314.5	81019	3517	104656	46851	5349	48278	20123
315.5	79217	2893	100745	45599	4698	46631	19574
316.5	77517	2365	96890	44413	4119	45061	19025
317.5	75914	1923	93088	43288	3603	43563	18480
318.5	74406	1554	89340	42223	3145	42133	17940
319.5	72989	1248	85645	41213	2739	40767	17407
320.5	71660	997	82004	40255	2380	39459	16885
321.5	70418	791	78417	39347	2064	38207	16374
322.5	69258	624	74886	38485	1785	37008	15877
323.5	68178	490	71412	37668	1540	35858	15396
324.5	67176	382	67997	36893	1326	34754	14933
325.5	66249	296	64643	36157	1138	33696	14490
326.5	65395	228	61353	35458	974	32682	14069
327.5	64611	174	58131	34795	832	31709	13671
328.5	63896	132	54978	34165	708	30776	13299
329.5	63248	100	51899	33567	601	29883	12954
330.5	62664	75	48897	32999	509	29029	12636
331.5	62142	56	45974	32459	430	28212	12348
332.5	61682	42	43136	31947	362	27433	12089
333.5	61280	31	40384	31460	303	26692	11861
334.5	60936	22	37722	30997	254	25986	11663
335.5	60648	16	35154	30557	212	25317	11495
336.5	60414	12	32682	30139	176	24684	11357
337.5	60233	8	30308	29742	146	24087	11248
338.5	60104	6	28035	29364	120	23526	11165
339.5	60024	4	25864	29005	99	22999	11109
340.5	59994	3	23797	28664	81	22508	11077
341.5	60010	2	21835	28341	66	22051	11068
342.5	60073	1	19978	28033	54	21628	11079
343.5	60181	1	18225	27741	44	21238	11109
344.5	60332	0	16577	27464	35	20882	11155
345.5	60525	0	15032	27201	28	20557	11216
346.5	60759	0	13589	26951	23	20264	11290
347.5	61032	0	12246	26714	18	20002	11376
348.5	61343	0	10999	26490	14	19769	11471
349.5	61691	0	9848	26277	11	19565	11574
350.5	62074	0	8787	26076	9	19389	11685
351.5	62490	0	7814	25886	7	19239	11801
352.5	62938	0	6925	25707	6	19115	11923
353.5	63417	0	6115	25537	4	19015	12049
354.5	63924	0	5381	25377	3	18937	12178
355.5	64457	0	4718	25227	3	18881	12310
356.5	65015	0	4121	25086	2	18845	12445
357.5	65595	0	3587	24953	2	18827	12582
358.5	66195	0	3110	24829	1	18827	12719
359.5	66814	0	2687	24714	0	18843	12858
360.5	67447	0	2312	24606	0	18873	12998
361.5	68094	0	1982	24506	0	18916	13138
362.5	68750	0	1692	24413	0	18971	13278
363.5	69414	0	1439	24328	0	19036	13417
364.5	70082	0	1219	24250	0	19110	13555
365.5	70751	0	1028	24178	0	19192	13693
366.5	71418	0	864	24114	0	19279	13828
367.5	72080	0	723	24056	0	19372	13961
368.5	72732	0	603	24004	0	19468	14092
369.5	73372	0	500	23959	0	19566	14219
370.5	73996	0	413	23919	0	19666	14342
371.5	74600	0	340	23886	0	19765	14461
372.5	75179	0	279	23858	0	19863	14575
373.5	75730	0	228	23836	0	19959	14683
374.5	76250	0	185	23819	0	20051	14784
375.5	76733	0	150	23808	0	20138	14878
376.5	77176	0	121	23802	0	20220	14964
377.5	77575	0	97	23800	0	20295	15042
378.5	77926	0	77	23804	0	20362	15110
379.5	78225	0	62	23813	0	20420	15168
380.5	78467	0	49	23826	0	20468	15215
381.5	78650	0	38	23844	0	20506	15251
382.5	78769	0	30	23866	0	20533	15274
383.5	78821	0	24	23892	0	20547	15285
384.5	78803	0	18	23922	0	20549	15282
385.5	78711	0	14	23956	0	20536	15265
386.5	78544	0	11	23994	0	20510	15234
387.5	78298	0	8	24035	0	20468	15188
388.5	77972	0	6	24080	0	20412	15127
389.5	77563	0	5	24128	0	20339	15050
390.5	77070	0	4	24178	0	20250	14957
391.5	76493	0	3	24232	0	20145	14848
392.5	75829	0	2	24287	0	20024	14723
393.5	75080	0	2	24345	0	19885	14582
394.5	74245	0	1	24405	0	19730	14425
395.5	73325	0	0	24467	0	19559	14252
396.5	72321	0	0	24530	0	19370	14064
397.5	71234	0	0	24595	0	19166	13861
398.5	70067	0	0	24660	0	18946	13643
399.5	68822	0	0	24726	0	18710	13412
400.5	67503	0	0	24792	0	18459	13167
401.5	66111	0	0	24858	0	18194	12910
402.5	64652	0	0	24924	0	17915	12642
403.5	63128	0	0	24989	0	17623	12363
404.5	61546	0	0	25052	0	17320	12074
405.5	59908	0	0	25115	0	17005	11777
406.5	58221	0	0	25175	0	16679	11473
407.5	56491	0	0	25233	0	16345	11163
408.5	54721	0	0	25288	0	16002	10848
409.5	52919	0	0	25340	0	15652	10530
410.5	51089	0	0	25389	0	15296	10210
411.5	49239	0	0	25433	0	14934	9890
412.5	47373	0	0	25473	0	14569	9570
413.5	45499	0	0	25507	0	14201	9253
414.5	43621	0	0	25537	0	13832	8940
415.5	41746	0	0	25560	0	13461	8631
416.5	39880	0	0	25577	0	13091	8330
417.5	38028	0	0	25586	0	12723	8036
418.5	36195	0	0	25589	0	12357	7750
419.5	34386	0	0	25583	0	11994	7475
420.5	32607	0	0	25569	0	11635	7211
421.5	30861	0	0	25546	0	11281	6959
422.5	29154	0	0	25513	0	10933	6720
423.5	27488	0	0	25471	0	10592	6494
424.5	25868	0	0	25418	0	10257	6282
425.5	24296	0	0	25355	0	9930	6083
426.5	22775	0	0	25280	0	9611	5899
427.5	21307	0	0	25193	0	9300	5728
428.5	19895	0	0	25095	0	8998	5571
429.5	18540	0	0	24984	0	8705	5427
430.5	17242	0	0	24860	0	8420	5295
431.5	16003	0	0	24723	0	8145	5175
432.5	14824	0	0	24573	0	7879	5065
433.5	13703	0	0	24409	0	7622	4965
434.5	12642	0	0	24231	0	7375	4874
435.5	11639	0	0	24039	0	7136	4789
436.5	10694	0	0	23833	0	6905	4711
437.5	9806	0	0	23612	0	6684	4639
438.5	8973	0	0	23377	0	6470	4570
439.5	8193	0	0	23128	0	6264	4505
440.5	7467	0	0	22864	0	6066	4441
441.5	6790	0	0	22587	0	5875	4380
442.5	6162	0	0	22295	0	5691	4319
443.5	5581	0	0	21989	0	5514	4258
444.5	5044	0	0	21669	0	5343	4197
445.5	4549	0	0	21336	0	5177	4135
446.5	4094	0	0	20990	0	5017	4071
447.5	3677	0	0	20631	0	4862	4006
448.5	3296	0	0	20260	0	4711	3939
449.5	2948	0	0	19878	0	4565	3870
450.5	2631	0	0	19484	0	4423	3800
451.5	2343	0	0	19079	0	4285	3726
452.5	2083	0	0	18665	0	4150	3651
453.5	1847	0	0	18241	0	4018	3574
454.5	1635	0	0	17809	0	3889	3494
455.5	1444	0	0	17369	0	3763	3413
456.5	1273	0	0	16922	0	3639	3330
457.5	1120	0	0	16468	0	3518	3245
458.5	983	0	0	16010	0	3399	3159
459.5	861	0	0	15546	0	3281	3071
460.5	753	0	0	15080	0	3166	2982
461.5	657	0	0	14610	0	3053	2892
462.5	572	0	0	14139	0	2942	2801
463.5	497	0	0	13666	0	2833	2710
464.5	431	0	0	13194	0	2725	2619
465.5	373	0	0	12723	0	2619	2527
466.5	322	0	0	12253	0	2515	2435
467.5	277	0	0	11786	0	2413	2344
468.5	238	0	0	11323	0	2312	2253
469.5	205	0	0	10864	0	2214	2163
470.5	175	0	0	10410	0	2117	2074
471.5	150	0	0	9963	0	2022	1985
472.5	128	0	0	9522	0	1930	1898
473.5	109	0	0	9088	0	1839	1812
474.5	92	0	0	8663	0	1751	1728
475.5	78	0	0	8246	0	1665	1645
476.5	66	0	0	7838	0	1581	1564
477.5	56	0	0	7441	0	1499	1485
478.5	47	0	0	7054	0	1420	1408
479.5	40	0	0	6677	0	1343	1333
480.5	33	0	0	6312	0	1269	1261
481.5	28	0	0	5958	0	1197	1190
482.5	23	0	0	5616	0	1128	1122
483.5	19	0	0	5286	0	1061	1056
484.5	16	0	0	4968	0	997	993
485.5	13	0	0	4662	0	935	932
486.5	11	0	0	4369	0	876	873
487.5	9	0	0	4088	0	819	817
488.5	8	0	0	3819	0	765	763
489.5	6	0	0	3562	0	714	712
490.5	5	0	0	3318	0	665	663
491.5	4	0	0	3086	0	618	617
492.5	4	0	0	2866	0	574	573
493.5	3	0	0	2657	0	532	531
494.5	2	0	0	2459	0	492	492
495.5	2	0	0	2273	0	455	455
496.5	2	0	0	2098	0	420	419
497.5	1	0	0	1933	0	387	386
498.5	1	0	0	1778	0	356	356
499.5	0	0	0	1633	0	327	327
500.5	0	0	0	1497	0	300	299
501.5	0	0	0	1371	0	274	274
502.5	0	0	0	1253	0	251	251
503.5	0	0	0	1144	0	229	229
504.5	0	0	0	1042	0	208	208
505.5	0	0	0	948	0	190	190
506.5	0	0	0	861	0	172	172
507.5	0	0	0	780	0	156	156
508.5	0	0	0	706	0	141	141
509.5	0	0	0	638	0	128	128
510.5	0	0	0	576	0	115	115
511.5	0	0	0	519	0	104	104
512.5	0	0	0	466	0	93	93
513.5	0	0	0	419	0	84	84
514.5	0	0	0	375	0	75	75
515.5	0	0	0	336	0	67	67
516.5	0	0	0	300	0	60	60
517.5	0	0	0	267	0	53	53
518.5	0	0	0	238	0	48	48
519.5	0	0	0	212	0	42	42
520.5	0	0	0	188	0	38	38
521.5	0	0	0	166	0	33	33
522.5	0	0	0	147	0	29	29
523.5	0	0	0	130	0	26	26
524.5	0	0	0	114	0	23	23
525.5	0	0	0	101	0	20	20
526.5	0	0	0	88	0	18	18
527.5	0	0	0	78	0	16	16
528.5	0	0	0	68	0	14	14
529.5	0	0	0	59	0	12	12
530.5	0	0	0	52	0	10	10
531.5	0	0	0	45	0	9	9
532.5	0	0	0	39	0	8	8
533.5	0	0	0	34	0	7	7
534.5	0	0	0	29	0	6	6
535.5	0	0	0	25	0	5	5
536.5	0	0	0	22	0	4	4
537.5	0	0	0	19	0	4	4
538.5	0	0	0	16	0	3	3
539.5	0	0	0	14	0	3	3
540.5	0	0	0	12	0	2	2
541.5	0	0	0	10	0	2	2
542.5	0	0	0	9	0	2	2
543.5	0	0	0	8	0	2	2
544.5	0	0	0	6	0	1	1
545.5	0	0	0	5	0	1	1
546.5	0	0	0	5	0	0	0
547.5	0	0	0	4	0	0	0
548.5	0	0	0	3	0	0	0
549.5	0	0	0	3	0	0	0
550.5	0	0	0	2	0	0	0
551.5	0	0	0	2	0	0	0
552.5	0	0	0	2	0	0	0
553.5	0	0	0	1	0	0	0
554.5	0	0	0	1	0	0	0
555.5	0	0	0	0	0	0	0
556.5	0	0	0	0	0	0	0
557.5	0	0	0	0	0	0	0
558.5	0	0	0	0	0	0	0
559.5	0	0	0	0	0	0	0
560.5	0	0	0	0	0	0	0
561.5	0	0	0	0	0	0	0
562.5	0	0	0	0	0	0	0
563.5	0	0	0	0	0	0	0
564.5	0	0	0	0	0	0	0
565.5	0	0	0	0	0	0	0
566.5	0	0	0	0	0	0	0
567.5	0	0	0	0	0	0	0
568.5	0	0	0	0	0	0	0
569.5	0	0	0	0	0	0	0
570.5	0	0	0	0	0	0	0
571.5	0	0	0	0	0	0	0
572.5	0	0	0	0	0	0	0
573.5	0	0	0	0	0	0	0
574.5	0	0	0	0	0	0	0
575.5	0	0	0	0	0	0	0
576.5	0	0	0	0	0	0	0
577.5	0	0	0	0	0	0	0
578.5	0	0	0	0	0	0	0
579.5	0	0	0	0	0	0	0
580.5	0	0	0	0	0	0	0
581.5	0	0	0	0	0	0	0
582.5	0	0	0	0	0	0	0
583.5	0	0	0	0	0	0	0
584.5	0	0	0	0	0	0	0
585.5	0	0	0	0	0	0	0
586.5	0	0	0	0	0	0	0
587.5	0	0	0	0	0	0	0
588.5	0	0	0	0	0	0	0
589.5	0	0	0	0	0	0	0
590.5	0	0	0	0	0	0	0
591.5	0	0	0	0	0	0	0
592.5	0	0	0	0	0	0	0
593.5	0	0	0	0	0	0	0
594.5	0	0	0	0	0	0	0
595.5	0	0	0	0	0	0	0
596.5	0	0	0	0	0	0	0
597.5	0	0	0	0	0	0	0
598.5	0	0	0	0	0	0	0
599.5	0	0	0	0	0	0	0
600.5	0	0	0	0	0	0	0
601.5	0	0	0	0	0	0	0
602.5	0	0	0	0	0	0	0
603.5	0	0	0	0	0	0	0
604.5	0	0	0	0	0	0	0
605.5	0	0	0	0	0	0	0
606.5	0	0	0	0	0	0	0
607.5	0	0	0	0	0	0	0
608.5	0	0	0	0	0	0	0
609.5	0	0	0	0	0	0	0
610.5	0	0	0	0	0	0	0
611.5	0	0	0	0	0	0	0
612.5	0	0	0	0	0	0	0
613.5	0	0	0	0	0	0	0
614.5	0	0	0	0	0	0	0
615.5	0	0	0	0	0	0	0
616.5	0	0	0	0	0	0	0
617.5	0	0	0	0	0	0	0
618.5	0	0	0	0	0	0	0
619.5	0	0	0	0	0	0	0
620.5	0	0	0	0	0	0	0
621.5	0	0	0	0	0	0	0
622.5	0	0	0	0	0	0	0
623.5	0	0	0	0	0	0	0
624.5	0	0	0	0	0	0	0
625.5	0	0	0	0	0	0	0
626.5	0	0	0	0	0	0	0
627.5	0	0	0	0	0	0	0
628.5	0	0	0	0	0	0	0
629.5	0	0	0	0	0	0	0
630.5	0	0	0	0	0	0	0
631.5	0	0	0	0	0	0	0
632.5	0	0	0	0	0	0	0
633.5	0	0	0	0	0	0	0
634.5	0	0	0	0	0	0	0
635.5	0	0	0	0	0	0	0
636.5	0	0	0	0	0	0	0
637.5	0	0	0	0	0	0	0
638.5	0	0	0	0	0	0	0
639.5	0	0	0	0	0	0	0
640.5	0	0	0	0	0	0	0
641.5	0	0	0	0	0	0	0
642.5	0	0	0	0	0	0	0
643.5	0	0	0	0	0	0	0
644.5	0	0	0	0	0	0	0
645.5	0	0	0	0	0	0	0
646.5	0	0	0	0	0	0	0
647.5	0	0	0	0	0	0	0
648.5	0	0	0	0	0	0	0
649.5	0	0	0	0	0	0	0
650.5	0	0	0	0	0	0	0
651.5	0	0	0	0	0	0	0
652.5	0	0	0	0	0	0	0
653.5	0	0	0	0	0	0	0
654.5	0	0	0	0	0	0	0
655.5	0	0	0	0	0	0	0
656.5	0	0	0	0	0	0	0
657.5	0	0	0	0	0	0	0
658.5	0	0	0	0	0	0	0
659.5	0	0	0	0	0	0	0
660.5	0	0	0	0	0	0	0
661.5	0	0	0	0	0	0	0
662.5	0	0	0	0	0	0	0
663.5	0	0	0	0	0	0	0
664.5	0	0	0	0	0	0	0
665.5	0	0	0	0	0	0	0
666.5	0	0	0	0	0	0	0
667.5	0	0	0	0	0	0	0
668.5	0	0	0	0	0	0	0
669.5	0	0	0	0	0	0	0
670.5	0	0	0	0	0	0	0
671.5	0	0	0	0	0	0	0
672.5	0	0	0	0	0	0	0
673.5	0	0	0	0	0	0	0
674.5	0	0	0	0	0	0	0
675.5	0	0	0	0	0	0	0
676.5	0	0	0	0	0	0	0
677.5	0	0	0	0	0	0	0
678.5	0	0	0	0	0	0	0
679.5	0	0	0	0	0	0	0
680.5	0	0	0	0	0	0	0
681.5	0	0	0	0	0	0	0
682.5	0	0	0	0	0	0	0
683.5	0	0	0	0	0	0	0
684.5	0	0	0	0	0	0	0
685.5	0	0	0	0	0	0	0
686.5	0	0	0	0	0	0	0
687.5	0	0	0	0	0	0	0
688.5	0	0	0	0	0	0	0
689.5	0	0	0	0	0	0	0
690.5	0	0	0	0	0	0	0
691.5	0	0	0	0	0	0	0
692.5	0	0	0	0	0	0	0
693.5	0	0	0	0	0	0	0
694.5	0	0	0	0	0	0	0
695.5	0	0	0	0	0	0	0
696.5	0	0	0	0	0	0	0
697.5	0	0	0	0	0	0	0
698.5	0	0	0	0	0	0	0
699.5	0	0	0	0	0	0	0
700.5	0	0	0	0	0	0	0
701.5	0	0	0	0	0	0	0
702.5	0	0	0	0	0	0	0
703.5	0	0	0	0	0	0	0
704.5	0	0	0	0	0	0	0
705.5	0	0	0	0	0	0	0
706.5	0	0	0	0	0	0	0
707.5	0	0	0	0	0	0	0
708.5	0	0	0	0	0	0	0
709.5	0	0	0	0	0	0	0
710.5	0	0	0	0	0	0	0
711.5	0	0	0	0	0	0	0
712.5	0	0	0	0	0	0	0
713.5	0	0	0	0	0	0	0
714.5	0	0	0	0	0	0	0
715.5	0	0	0	0	0	0	0
716.5	0	0	0	0	0	0	0
717.5	0	0	0	0	0	0	0
718.5	0	0	0	0	0	0	0
719.5	0	0	0	0	0	0	0
720.5	0	0	0	0	0	0	0
721.5	0	0	0	0	0	0	0
722.5	0	0	0	0	0	0	0
723.5	0	0	0	0	0	0	0
724.5	0	0	0	0	0	0	0
725.5	0	0	0	0	0	0	0
726.5	0	0	0	0	0	0	0
727.5	0	0	0	0	0	0	0
728.5	0	0	0	0	0	0	0
729.5	0	0	0	0	0	0	0
730.5	0	0	0	0	0	0	0
731.5	0	0	0	0	0	0	0
732.5	0	0	0	0	0	0	0
733.5	0	0	0	0	0	0	0
734.5	0	0	0	0	0	0	0
735.5	0	0	0	0	0	0	0
736.5	0	0	0	0	0	0	0
737.5	0	0	0	0	0	0	0
738.5	0	0	0	0	0	0	0
739.5	0	0	0	0	0	0	0
740.5	0	0	0	0	0	0	0
741.5	0	0	0	0	0	0	0
742.5	0	0	0	0	0	0	0
743.5	0	0	0	0	0	0	0
744.5	0	0	0	0	0	0	0
745.5	0	0	0	0	0	0	0
746.5	0	0	0	0	0	0	0
747.5	0	0	0	0	0	0	0
748.5	0	0	0	0	0	0	0
749.5	0	0	0	0	0	0	0
750.5	0	0	0	0	0	0	0
751.5	0	0	0	0	0	0	0
752.5	0	0	0	0	0	0	0
753.5	0	0	0	0	0	0	0
754.5	0	0	0	0	0	0	0
755.5	0	0	0	0	0	0	0
756.5	0	0	0	0	0	0	0
757.5	0	0	0	0	0	0	0
758.5	0	0	0	0	0	0	0
759.5	0	0	0	0	0	0	0
760.5	0	0	0	0	0	0	0
761.5	0	0	0	0	0	0	0
762.5	0	0	0	0	0	0	0
763.5	0	0	0	0	0	0	0
764.5	0	0	0	0	0	0	0
765.5	0	0	0	0	0	0	0
766.5	0	0	0	0	0	0	0
767.5	0	0	0	0	0	0	0
768.5	0	0	0	0	0	0	0
769.5	0	0	0	0	0	0	0
770.5	0	0	0	0	0	0	0
771.5	0	0	0	0	0	0	0
772.5	0	0	0	0	0	0	0
773.5	0	0	0	0	0	0	0
774.5	0	0	0	0	0	0	0
775.5	0	0	0	0	0	0	0
776.5	0	0	0	0	0	0	0
777.5	0	0	0	0	0	0	0
778.5	0	0	0	0	0	0	0
779.5	0	0	0	0	0	0	0
780.5	0	0	0	0	0	0	0
781.5	0	0	0	0	0	0	0
782.5	0	0	0	0	0	0	0
783.5	0	0	0	0	0	0	0
784.5	0	0	0	0	0	0	0
785.5	0	0	0	0	0	0	0
786.5	0	0	0	0	0	0	0
787.5	0	0	0	0	0	0	0
788.5	0	0	0	0	0	0	0
789.5	0	0	0	0	0	0	0
790.5	0	0	0	0	0	0	0
791.5	0	0	0	0	0	0	0
792.5	0	0	0	0	0	0	0
793.5	0	0	0	0	0	0	0
794.5	0	0	0	0	0	0	0
795.5	0	0	0	0	0	0	0
796.5	0	0	0	0	0	0	0
797.5	0	0	0	0	0	0	0
798.5	0	0	0	0	0	0	0
799.5	0	0	0	0	0	0	0
800.5	0	0	0	0	0	0	0
801.5	0	0	0	0	0	0	0
802.5	0	0	0	0	0	0	0
803.5	0	0	0	0	0	0	0
804.5	0	0	0	0	0	0	0
805.5	0	0	0	0	0	0	0
806.5	0	0	0	0	0	0	0
807.5	0	0	0	0	0	0	0
808.5	0	0	0	0	0	0	0
809.5	0	0	0	0	0	0	0
810.5	0	0	0	0	0	0	0
811.5	0	0	0	0	0	0	0
812.5	0	0	0	0	0	0	0
813.5	0	0	0	0	0	0	0
814.5	0	0	0	0	0	0	0
815.5	0	0	0	0	0	0	0
816.5	0	0	0	0	0	0	0
817.5	0	0	0	0	0	0	0
818.5	0	0	0	0	0	0	0
819.5	0	0	0	0	0	0	0
820.5	0	0	0	0	0	0	0
821.5	0	0	0	0	0	0	0
822.5	0	0	0	0	0	0	0
823.5	0	0	0	0	0	0	0
824.5	0	0	0	0	0	0	0
825.5	0	0	0	0	0	0	0
826.5	0	0	0	0	0	0	0
827.5	0	0	0	0	0	0	0
828.5	0	0	0	0	0	0	0
829.5	0	0	0	0	0	0	0
830.5	0	0	0	0	0	0	0
831.5	0	0	0	0	0	0	0
832.5	0	0	0	0	0	0	0
833.5	0	0	0	0	0	0	0
834.5	0	0	0	0	0	0	0
835.5	0	0	0	0	0	0	0
836.5	0	0	0	0	0	0	0
837.5	0	0	0	0	0	0	0
838.5	0	0	0	0	0	0	0
839.5	0	0	0	0	0	0	0
840.5	0	0	0	0	0	0	0
841.5	0	0	0	0	0	0	0
842.5	0	0	0	0	0	0	0
843.5	0	0	0	0	0	0	0
844.5	0	0	0	0	0	0	0
845.5	0	0	0	0	0	0	0
846.5	0	0	0	0	0	0	0
847.5	0	0	0	0	0	0	0
848.5	0	0	0	0	0	0	0
849.5	0	0	0	0	0	0	0
850.5	0	0	0	0	0	0	0
851.5	0	0	0	0	0	0	0
852.5	0	0	0	0	0	0	0
853.5	0	0	0	0	0	0	0
854.5	0	0	0	0	0	0	0
855.5	0	0	0	0	0	0	0
856.5	0	0	0	0	0	0	0
857.5	0	0	0	0	0	0	0
858.5	0	0	0	0	0	0	0
859.5	0	0	0	0	0	0	0
860.5	0	0	0	0	0	0	0
861.5	0	0	0	0	0	0	0
862.5	0	0	0	0	0	0	0
863.5	0	0	0	0	0	0	0
864.5	0	0	0	0	0	0	0
865.5	0	0	0	0	0	0	0
866.5	0	0	0	0	0	0	0
867.5	0	0	0	0	0	0	0
868.5	0	0	0	0	0	0	0
869.5	0	0	0	0	0	0	0
870.5	0	0	0	0	0	0	0
871.5	0	0	0	0	0	0	0
872.5	0	0	0	0	0	0	0
873.5	0	0	0	0	0	0	0
874.5	0	0	0	0	0	0	0
875.5	0	0	0	0	0	0	0
876.5	0	0	0	0	0	0	0
877.5	0	0	0	0	0	0	0
878.5	0	0	0	0	0	0	0
879.5	0	0	0	0	0	0	0
880.5	0	0	0	0	0	0	0
881.5	0	0	0	0	0	0	0
882.5	0	0	0	0	0	0	0
883.5	0	0	0	0	0	0	0
884.5	0	0	0	0	0	0	0
885.5	0	0	0	0	0	0	0
886.5	0	0	0	0	0	0	0
887.5	0	0	0	0	0	0	0
888.5	0	0	0	0	0	0	0
889.5	0	0	0	0	0	0	0
890.5	0	0	0	0	0	0	0
891.5	0	0	0	0	0	0	0
892.5	0	0	0	0	0	0	0
893.5	0	0	0	0	0	0	0
894.5	0	0	0	0	0	0	0
895.5	0	0	0	0	0	0	0
896.5	0	0	0	0	0	0	0
897.5	0	0	0	0	0	0	0
898.5	0	0	0	0	0	0	0
899.5	0	0	0	0	0	0	0
900.5	0	0	0	0	0	0	0
901.5	0	0	0	0	0	0	0
902.5	0	0	0	0	0	0	0
903.5	0	0	0	0	0	0	0
904.5	0	0	0	0	0	0	0
905.5	0	0	0	0	0	0	0
906.5	0	0	0	0	0	0	0
907.5	0	0	0	0	0	0	0
908.5	0	0	0	0	0	0	0
909.5	0	0	0	0	0	0	0
910.5	0	0	0	0	0	0	0
911.5	0	0	0	0	0	0	0
912.5	0	0	0	0	0	0	0
913.5	0	0	0	0	0	0	0
914.5	0	0	0	0	0	0	0
915.5	0	0	0	0	0	0	0
916.5	0	0	0	0	0	0	0
917.5	0	0	0	0	0	0	0
918.5	0	0	0	0	0	0	0
919.5	0	0	0	0	0	0	0
920.5	0	0	0	0	0	0	0
921.5	0	0	0	0	0	0	0
922.5	0	0	0	0	0	0	0
923.5	0	0	0	0	0	0	0
924.5	0	0	0	0	0	0	0
925.5	0	0	0	0	0	0	0
926.5	0	0	0	0	0	0	0
927.5	0	0	0	0	0	0	0
928.5	0	0	0	0	0	0	0
929.5	0	0	0	0	0	0	0
930.5	0	0	0	0	0	0	0
931.5	0	0	0	0	0	0	0
932.5	0	0	0	0	0	0	0
933.5	0	0	0	0	0	0	0
934.5	0	0	0	0	0	0	0
935.5	0	0	0	0	0	0	0
936.5	0	0	0	0	0	0	0
937.5	0	0	0	0	0	0	0
938.5	0	0	0	0	0	0	0
939.5	0	0	0	0	0	0	0
940.5	0	0	0	0	0	0	0
941.5	0	0	0	0	0	0	0
942.5	0	0	0	0	0	0	0
943.5	0	0	0	0	0	0	0
944.5	0	0	0	0	0	0	0
945.5	0	0	0	0	0	0	0
946.5	0	0	0	0	0	0	0
947.5	0	0	0	0	0	0	0
948.5	0	0	0	0	0	0	0
949.5	0	0	0	0	0	0	0
950.5	0	0	0	0	0	0	0
951.5	0	0	0	0	0	0	0
952.5	0	0	0	0	0	0	0
953.5	0	0	0	0	0	0	0
954.5	0	0	0	0	0	0	0
955.5	0	0	0	0	0	0	0
956.5	0	0	0	0	0	0	0
957.5	0	0	0	0	0	0	0
958.5	0	0	0	0	0	0	0
959.5	0	0	0	0	0	0	0
960.5	0	0	0	0	0	0	0
961.5	0	0	0	0	0	0	0
962.5	0	0	0	0	0	0	0
963.5	0	0	0	0	0	0	0
964.5	0	0	0	0	0	0	0
965.5	0	0	0	0	0	0	0
966.5	0	0	0	0	0	0	0
967.5	0	0	0	0	0	0	0
968.5	0	0	0	0	0	0	0
969.5	0	0	0	0	0	0	0
970.5	0	0	0	0	0	0	0
971.5	0	0	0	0	0	0	0
972.5	0	0	0	0	0	0	0
973.5	0	0	0	0	0	0	0
974.5	0	0	0	0	0	0	0
975.5	0	0	0	0	0	0	0
976.5	0	0	0	0	0	0	0
977.5	0	0	0	0	0	0	0
978.5	0	0	0	0	0	0	0
979.5	0	0	0	0	0	0	0
980.5	0	0	0	0	0	0	0
981.5	0	0	0	0	0	0	0
982.5	0	0	0	0	0	0	0
983.5	0	0	0	0	0	0	0
984.5	0	0	0	0	0	0	0
985.5	0	0	0	0	0	0	0
986.5	0	0	0	0	0	0	0
987.5	0	0	0	0	0	0	0
988.5	0	0	0	0	0	0	0
989.5	0	0	0	0	0	0	0
990.5	0	0	0	0	0	0	0
991.5	0	0	0	0	0	0	0
992.5	0	0	0	0	0	0	0
993.5	0	0	0	0	0	0	0
994.5	0	0	0	0	0	0	0
995.5	0	0	0	0	0	0	0
996.5	0	0	0	0	0	0	0
997.5	0	0	0	0	0	0	0
998.5	0	0	0	0	0	0	0
999.5	0	0	0	0	0	0	0
1000.5	0	0	0	0	0	0	0
1001.5	0	0	0	0	0	0	0
1002.5	0	0	0	0	0	0	0
1003.5	0	0	0	0	0	0	0
1004.5	0	0	0	0	0	0	0
1005.5	0	0	0	0	0	0	0
1006.5	0	0	0	0	0	0	0
1007.5	0	0	0	0	0	0	0
1008.5	0	0	0	0	0	0	0
1009.5	0	0	0	0	0	0	0
1010.5	0	0	0	0	0	0	0
1011.5	0	0	0	0	0	0	0
1012.5	0	0	0	0	0	0	0
1013.5	0	0	0	0	0	0	0
1014.5	0	0	0	0	0	0	0
1015.5	0	0	0	0	0	0	0
1016.5	0	0	0	0	0	0	0
1017.5	0	0	0	0	0	0	0
1018.5	0	0	0	0	0	0	0
1019.5	0	0	0	0	0	0	0
1020.5	0	0	0	0	0	0	0
1021.5	0	0	0	0	0	0	0
1022.5	0	0	0	0	0	0	0
1023.5	0	0	0	0	0	0	0
1024.5	0	0	0	0	0	0	0
1025.5	0	0	0	0	0	0	0
1026.5	0	0	0	0	0	0	0
1027.5	0	0	0	0	0	0	0
1028.5	0	0	0	0	0	0	0
1029.5	0	0	0	0	0	0	0
1030.5	0	0	0	0	0	0	0
1031.5	0	0	0	0	0	0	0
1032.5	0	0	0	0	0	0	0
1033.5	0	0	0	0	0	0	0
1034.5	0	0	0	0	0	0	0
1035.5	0	0	0	0	0	0	0
1036.5	0	0	0	0	0	0	0
1037.5	0	0	0	0	0	0	0
1038.5	0	0	0	0	0	0	0
1039.5	0	0	0	0	0	0	0
1040.5	0	0	0	0	0	0	0
1041.5	0	0	0	0	0	0	0
1042.5	0	0	0	0	0	0	0
1043.5	0	0	0	0	0	0	0
1044.5	0	0	0	0	0	0	0
1045.5	0	0	0	0	0	0	0
1046.5	0	0	0	0	0	0	0
1047.5	0	0	0	0	0	0	0
1048.5	0	0	0	0	0	0	0
1049.5	0	0	0	0	0	0	0
1050.5	0	0	0	0	0	0	0
1051.5	0	0	0	0	0	0	0
1052.5	0	0	0	0	0	0	0
1053.5	0	0	0	0	0	0	0
1054.5	0	0	0	0	0	0	0
1055.5	0	0	0	0	0	0	0
1056.5	0	0	0	0	0	0	0
1057.5	0	0	0	0	0	0	0
1058.5	0	0	0	0	0	0	0
1059.5	0	0	0	0	0	0	0
1060.5	0	0	0	0	0	0	0
1061.5	0	0	0	0	0	0	0
1062.5	0	0	0	0	0	0	0
1063.5	0	0	0	0	0	0	0
1064.5	0	0	0	0	0	0	0
1065.5	0	0	0	0	0	0	0
1066.5	0	0	0	0	0	0	0
1067.5	0	0	0	0	0	0	0
1068.5	0	0	0	0	0	0	0
1069.5	0	0	0	0	0	0	0
1070.5	0	0	0	0	0	0	0
1071.5	0	0	0	0	0	0	0
1072.5	0	0	0	0	0	0	0
1073.5	0	0	0	0	0	0	0
1074.5	0	0	0	0	0	0	0
1075.5	0	0	0	0	0	0	0
1076.5	0	0	0	0	0	0	0
1077.5	0	0	0	0	0	0	0
1078.5	0	0	0	0	0	0	0
1079.5	0	0	0	0	0	0	0
1080.5	0	0	0	0	0	0	0
1081.5	0	0	0	0	0	0	0
1082.5	0	0	0	0	0	0	0
1083.5	0	0	0	0	0	0	0
1084.5	0	0	0	0	0	0	0
1085.5	0	0	0	0	0	0	0
1086.5	0	0	0	0	0	0	0
1087.5	0	0	0	0	0	0	0
1088.5	0	0	0	0	0	0	0
1089.5	0	0	0	0	0	0	0
1090.5	0	0	0	0	0	0	0
1091.5	0	0	0	0	0	0	0
1092.5	0	0	0	0	0	0	0
1093.5	0	0	0	0	0	0	0
1094.5	0	0	0	0	0	0	0
1095.5	0	0	0	0	0	0	0
1096.5	0	0	0	0	0	0	0
1097.5	0	0	0	0	0	0	0
1098.5	0	0	0	0	0	0	0
1099.5	0	0	0	0	0	0	0
1100.5	0	0	0	0	0	0	0
1101.5	0	0	0	0	0	0	0
1102.5	0	0	0	0	0	0	0
1103.5	0	0	0	0	0	0	0
1104.5	0	0	0	0	0	0	0
1105.5	0	0	0	0	0	0	0
1106.5	0	0	0	0	0	0	0
1107.5	0	0	0	0	0	0	0
1108.5	0	0	0	0	0	0	0
1109.5	0	0	0	0	0	0	0
1110.5	0	0	0	0	0	0	0
1111.5	0	0	0	0	0	0	0
1112.5	0	0	0	0	0	0	0
1113.5	0	0	0	0	0	0	0
1114.5	0	0	0	0	0	0	0
1115.5	0	0	0	0	0	0	0
1116.5	0	0	0	0	0	0	0
1117.5	0	0	0	0	0	0	0
1118.5	0	0	0	0	0	0	0
1119.5	0	0	0	0	0	0	0
1120.5	0	0	0	0	0	0	0
1121.5	0	0	0	0	0	0	0
1122.5	0	0	0	0	0	0	0
1123.5	0	0	0	0	0	0	0
1124.5	0	0	0	0	0	0	0
1125.5	0	0	0	0	0	0	0
1126.5	0	0	0	0	0	0	0
1127.5	0	0	0	0	0	0	0
1128.5	0	0	0	0	0	0	0
1129.5	0	0	0	0	0	0	0
1130.5	0	0	0	0	0	0	0
1131.5	0	0	0	0	0	0	0
1132.5	0	0	0	0	0	0	0
1133.5	0	0	0	0	0	0	0
1134.5	0	0	0	0	0	0	0
1135.5	0	0	0	0	0	0	0
1136.5	0	0	0	0	0	0	0
1137.5	0	0	0	0	0	0	0
1138.5	0	0	0	0	0	0	0
1139.5	0	0	0	0	0	0	0
1140.5	0	0	0	0	0	0	0
1141.5	0	0	0	0	0	0	0
1142.5	0	0	0	0	0	0	0
1143.5	0	0	0	0	0	0	0
1144.5	0	0	0	0	0	0	0
1145.5	0	0	0	0	0	0	0
1146.5	0	0	0	0	0	0	0
1147.5	0	0	0	0	0	0	0
1148.5	0	0	0	0	0	0	0
1149.5	0	0	0	0	0	0	0
1150.5	0	0	0	0	0	0	0
1151.5	0	0	0	0	0	0	0
1152.5	0	0	0	0	0	0	0
1153.5	0	0	0	0	0	0	0
1154.5	0	0	0	0	0	0	0
1155.5	0	0	0	0	0	0	0
1156.5	0	0	0	0	0	0	0
1157.5	0	0	0	0	0	0	0
1158.5	0	0	0	0	0	0	0
1159.5	0	0	0	0	0	0	0
1160.5	0	0	0	0	0	0	0
1161.5	0	0	0	0	0	0	0
1162.5	0	0	0	0	0	0	0
1163.5	0	0	0	0	0	0	0
1164.5	0	0	0	0	0	0	0
1165.5	0	0	0	0	0	0	0
1166.5	0	0	0	0	0	0	0
1167.5	0	0	0	0	0	0	0
1168.5	0	0	0	0	0	0	0
1169.5	0	0	0	0	0	0	0
1170.5	0	0	0	0	0	0	0
1171.5	0	0	0	0	0	0	0
1172.5	0	0	0	0	0	0	0
1173.5	0	0	0	0	0	0	0
1174.5	0	0	0	0	0	0	0
1175.5	0	0	0	0	0	0	0
1176.5	0	0	0	0	0	0	0
1177.5	0	0	0	0	0	0	0
1178.5	0	0	0	0	0	0	0
1179.5	0	0	0	0	0	0	0
1180.5	0	0	0	0	0	0	0
1181.5	0	0	0	0	0	0	0
1182.5	0	0	0	0	0	0	0
1183.5	0	0	0	0	0	0	0
1184.5	0	0	0	0	0	0	0
1185.5	0	0	0	0	0	0	0
1186.5	0	0	0	0	0	0	0
1187.5	0	0	0	0	0	0	0
1188.5	0	0	0	0	0	0	0
1189.5	0	0	0	0	0	0	0
1190.5	0	0	0	0	0	0	0
1191.5	0	0	0	0	0	0	0
1192.5	0	0	0	0	0	0	0
1193.5	0	0	0	0	0	0	0
1194.5	0	0	0	0	0	0	0
1195.5	0	0	0	0	0	0	0
1196.5	0	0	0	0	0	0	0
1197.5	0	0	0	0	0	0	0
1198.5	0	0	0	0	0	0	0
1199.5	0	0	0	0	0	0	0
1200.5	0	0	0	0	0	0	0
1201.5	0	0	0	0	0	0	0
1202.5	0	0	0	0	0	0	0
1203.5	0	0	0	0	0	0	0
1204.5	0	0	0	0	0	0	0
1205.5	0	0	0	0	0	0	0
1206.5	0	0	0	0	0	0	0
1207.5	0	0	0	0	0	0	0
1208.5	0	0	0	0	0	0	0
1209.5	0	0	0	0	0	0	0
1210.5	0	0	0	0	0	0	0
1211.5	0	0	0	0	0	0	0
1212.5	0	0	0	0	0	0	0
1213.5	0	0	0	0	0	0	0
1214.5	0	0	0	0	0	0	0
1215.5	0	0	0	0	0	0	0
1216.5	0	0	0	0	0	0	0
1217.5	0	0	0	0	0	0	0
1218.5	0	0	0	0	0	0	0
1219.5	0	0	0	0	0	0	0
1220.5	0	0	0	0	0	0	0
1221.5	0	0	0	0	0	0	0
1222.5	0	0	0	0	0	0	0
1223.5	0	0	0	0	0	0	0
1224.5	0	0	0	0	0	0	0
1225.5	0	0	0	0	0	0	0
1226.5	0	0	0	0	0	0	0
1227.5	0	0	0	0	0	0	0
1228.5	0	0	0	0	0	0	0
1229.5	0	0	0	0	0	0	0
1230.5	0	0	0	0	0	0	0
1231.5	0	0	0	0	0	0	0
1232.5	0	0	0	0	0	0	0
1233.5	0	0	0	0	0	0	0
1234.5	0	0	0	0	0	0	0
1235.5	0	0	0	0	0	0	0
1236.5	0	0	0	0	0	0	0
1237.5	0	0	0	0	0	0	0
1238.5	0	0	0	0	0	0	0
1239.5	0	0	0	0	0	0	0
1240.5	0	0	0	0	0	0	0
1241.5	0	0	0	0	0	0	0
1242.5	0	0	0	0	0	0	0
1243.5	0	0	0	0	0	0	0
1244.5	0	0	0	0	0	0	0
1245.5	0	0	0	0	0	0	0
1246.5	0	0	0	0	0	0	0
1247.5	0	0	0	0	0	0	0
1248.5	0	0	0	0	0	0	0
1249.5	0	0	0	0	0	0	0
1250.5	0	0	0	0	0	0	0
1251.5	0	0	0	0	0	0	0
1252.5	0	0	0	0	0	0	0
1253.5	0	0	0	0	0	0	0
1254.5	0	0	0	0	0	0	0
1255.5	0	0	0	0	0	0	0
1256.5	0	0	0	0	0	0	0
1257.5	0	0	0	0	0	0	0
1258.5	0	0	0	0	0	0	0
1259.5	0	0	0	0	0	0	0
1260.5	0	0	0	0	0	0	0
1261.5	0	0	0	0	0	0	0
1262.5	0	0	0	0	0	0	0
1263.5	0	0	0	0	0	0	0
1264.5	0	0	0	0	0	0	0
1265.5	0	0	0	0	0	0	0
1266.5	0	0	0	0	0	0	0
1267.5	0	0	0	0	0	0	0
1268.5	0	0	0	0	0	0	0
1269.5	0	0	0	0	0	0	0
1270.5	0	0	0	0	0	0	0
1271.5	0	0	0	0	0	0	0
1272.5	0	0	0	0	0	0	0
1273.5	0	0	0	0	0	0	0
1274.5	0	0	0	0	0	0	0
1275.5	0	0	0	0	0	0	0
1276.5	0	0	0	0	0	0	0
1277.5	0	0	0	0	0	0	0
1278.5	0	0	0	0	0	0	0
1279.5	0	0	0	0	0	0	0
1280.5	0	0	0	0	0	0	0
1281.5	0	0	0	0	0	0	0
1282.5	0	0	0	0	0	0	0
1283.5	0	0	0	0	0	0	0
1284.5	0	0	0	0	0	0	0
1285.5	0	0	0	0	0	0	0
1286.5	0	0	0	0	0	0	0
1287.5	0	0	0	0	0	0	0
1288.5	0	0	0	0	0	0	0
1289.5	0	0	0	0	0	0	0
1290.5	0	0	0	0	0	0	0
1291.5	0	0	0	0	0	0	0
1292.5	0	0	0	0	0	0	0
1293.5	0	0	0	0	0	0	0
1294.5	0	0	0	0	0	0	0
1295.5	0	0	0	0	0	0	0
1296.5	0	0	0	0	0	0	0
1297.5	0	0	0	0	0	0	0
1298.5	0	0	0	0	0	0	0
1299.5	0	0	0	0	0	0	0
1300.5	0	0	0	0	0	0	0
1301.5	0	0	0	0	0	0	0
1302.5	0	0	0	0	0	0	0
1303.5	0	0	0	0	0	0	0
1304.5	0	0	0	0	0	0	0
1305.5	0	0	0	0	0	0	0
1306.5	0	0	0	0	0	0	0
1307.5	0	0	0	0	0	0	0
1308.5	0	0	0	0	0	0	0
1309.5	0	0	0	0	0	0	0
1310.5	0	0	0	0	0	0	0
1311.5	0	0	0	0	0	0	0
1312.5	0	0	0	0	0	0	0
1313.5	0	0	0	0	0	0	0
1314.5	0	0	0	0	0	0	0
1315.5	0	0	0	0	0	0	0
1316.5	0	0	0	0	0	0	0
1317.5	0	0	0	0	0	0	0
1318.5	0	0	0	0	0	0	0
1319.5	0	0	0	0	0	0	0
1320.5	0	0	0	0	0	0	0
1321.5	0	0	0	0	0	0	0
1322.5	0	0	0	0	0	0	0
1323.5	0	0	0	0	0	0	0
1324.5	0	0	0	0	0	0	0
1325.5	0	0	0	0	0	0	0
1326.5	0	0	0	0	0	0	0
1327.5	0	0	0	0	0	0	0
1328.5	0	0	0	0	0	0	0
1329.5	0	0	0	0	0	0	0
1330.5	0	0	0	0	0	0	0
1331.5	0	0	0	0	0	0	0
1332.5	0	0	0	0	0	0	0
1333.5	0	0	0	0	0	0	0
1334.5	0	0	0	0	0	0	0
1335.5	0	0	0	0	0	0	0
1336.5	0	0	0	0	0	0	0
1337.5	0	0	0	0	0	0	0
1338.5	0	0	0	0	0	0	0
1339.5	0	0	0	0	0	0	0
1340.5	0	0	0	0	0	0	0
1341.5	0	0	0	0	0	0	0
1342.5	0	0	0	0	0	0	0
1343.5	0	0	0	0	0	0	0
1344.5	0	0	0	0	0	0	0
1345.5	0	0	0	0	0	0	0
1346.5	0	0	0	0	0	0	0
1347.5	0	0	0	0	0	0	0
1348.5	0	0	0	0	0	0	0
1349.5	0	0	0	0	0	0	0
1350.5	0	0	0	0	0	0	0
1351.5	0	0	0	0	0	0	0
1352.5	0	0	0	0	0	0	0
1353.5	0	0	0	0	0	0	0
1354.5	0	0	0	0	0	0	0
1355.5	0	0	0	0	0	0	0
1356.5	0	0	0	0	0	0	0
1357.5	0	0	0	0	0	0	0
1358.5	0	0	0	0	0	0	0
1359.5	0	0	0	0	0	0	0
1360.5	0	0	0	0	0	0	0
1361.5	0	0	0	0	0	0	0
1362.5	0	0	0	0	0	0	0
1363.5	0	0	0	0	0	0	0
1364.5	0	0	0	0	0	0	0
1365.5	0	0	0	0	0	0	0
1366.5	0	0	0	0	0	0	0
1367.5	0	0	0	0	0	0	0
1368.5	0	0	0	0	0	0	0
1369.5	0	0	0	0	0	0	0
1370.5	0	0	0	0	0	0	0
1371.5	0	0	0	0	0	0	0
1372.5	0	0	0	0	0	0	0
1373.5	0	0	0	0	0	0	0
1374.5	0	0	0	0	0	0	0
1375.5	0	0	0	0	0	0	0
1376.5	0	0	0	0	0	0	0
1377.5	0	0	0	0	0	0	0
1378.5	0	0	0	0	0	0	0
1379.5	0	0	0	0	0	0	0
1380.5	0	0	0	0	0	0	0
1381.5	0	0	0	0	0	0	0
1382.5	0	0	0	0	0	0	0
1383.5	0	0	0	0	0	0	0
1384.5	0	0	0	0	0	0	0
1385.5	0	0	0	0	0	0	0
1386.5	0	0	0	0	0	0	0
1387.5	0	0	0	0	0	0	0
1388.5	0	0	0	0	0	0	0
1389.5	0	0	0	0	0	0	0
1390.5	0	0	0	0	0	0	0
1391.5	0	0	0	0	0	0	0
1392.5	0	0	0	0	0	0	0
1393.5	0	0	0	0	0	0	0
1394.5	0	0	0	0	0	0	0
1395.5	0	0	0	0	0	0	0
1396.5	0	0	0	0	0	0	0
1397.5	0	0	0	0	0	0	0
1398.5	0	0	0	0	0	0	0
1399.5	0	0	0	0	0	0	0
1400.5	0	0	0	0	0	0	0
1401.5	0	0	0	0	0	0	0
1402.5	0	0	0	0	0	0	0
1403.5	0	0	0	0	0	0	0
1404.5	0	0	0	0	0	0	0
1405.5	0	0	0	0	0	0	0
1406.5	0	0	0	0	0	0	0
1407.5	0	0	0	0	0	0	0
1408.5	0	0	0	0	0	0	0
1409.5	0	0	0	0	0	0	0
1410.5	0	0	0	0	0	0	0
1411.5	0	0	0	0	0	0	0
1412.5	0	0	0	0	0	0	0
1413.5	0	0	0	0	0	0	0
1414.5	0	0	0	0	0	0	0
1415.5	0	0	0	0	0	0	0
1416.5	0	0	0	0	0	0	0
1417.5	0	0	0	0	0	0	0
1418.5	0	0	0	0	0	0	0
1419.5	0	0	0	0	0	0	0
1420.5	0	0	0	0	0	0	0
1421.5	0	0	0	0	0	0	0
1422.5	0	0	0	0	0	0	0
1423.5	0	0	0	0	0	0	0
1424.5	0	0	0	0	0	0	0
1425.5	0	0	0	0	0	0	0
1426.5	0	0	0	0	0	0	0
1427.5	0	0	0	0	0	0	0
1428.5	0	0	0	0	0	0	0
1429.5	0	0	0	0	0	0	0
1430.5	0	0	0	0	0	0	0
1431.5	0	0	0	0	0	0	0
1432.5	0	0	0	0	0	0	0
1433.5	0	0	0	0	0	0	0
1434.5	0	0	0	0	0	0	0
1435.5	0	0	0	0	0	0	0
1436.5	0	0	0	0	0	0	0
1437.5	0	0	0	0	0	0	0
1438.5	0	0	0	0	0	0	0
1439.5	0	0	0	0	0	0	0
1440.5	0	0	0	0	0	0	0
1441.5	0	0	0	0	0	0	0
1442.5	0	0	0	0	0	0	0
1443.5	0	0	0	0	0	0	0
1444.5	0	0	0	0	0	0	0
1445.5	0	0	0	0	0	0	0
1446.5	0	0	0	0	0	0	0
1447.5	0	0	0	0	0	0	0
1448.5	0	0	0	0	0	0	0
1449.5	0	0	0	0	0	0	0
1450.5	0	0	0	0	0	0	0
1451.5	0	0	0	0	0	0	0
1452.5	0	0	0	0	0	0	0
1453.5	0	0	0	0	0	0	0
1454.5	0	0	0	0	0	0	0
1455.5	0	0	0	0	0	0	0
1456.5	0	0	0	0	0	0	0
1457.5	0	0	0	0	0	0	0
1458.5	0	0	0	0	0	0	0
1459.5	0	0	0	0	0	0	0
1460.5	0	0	0	0	0	0	0
1461.5	0	0	0	0	0	0	0
1462.5	0	0	0	0	0	0	0
1463.5	0	0	0	0	0	0	0
1464.5	0	0	0	0	0	0	0
1465.5	0	0	0	0	0	0	0
1466.5	0	0	0	0	0	0	0
1467.5	0	0	0	0	0	0	0
1468.5	0	0	0	0	0	0	0
1469.5	0	0	0	0	0	0	0
1470.5	0	0	0	0	0	0	0
1471.5	0	0	0	0	0	0	0
1472.5	0	0	0	0	0	0	0
1473.5	0	0	0	0	0	0	0
1474.5	0	0	0	0	0	0	0
1475.5	0	0	0	0	0	0	0
1476.5	0	0	0	0	0	0	0
1477.5	0	0	0	0	0	0	0
1478.5	0	0	0	0	0	0	0
1479.5	0	0	0	0	0	0	0
1480.5	0	0	0	0	0	0	0
1481.5	0	0	0	0	0	0	0
1482.5	0	0	0	0	0	0	0
1483.5	0	0	0	0	0	0	0
1484.5	0	0	0	0	0	0	0
1485.5	0	0	0	0	0	0	0
1486.5	0	0	0	0	0	0	0
1487.5	0	0	0	0	0	0	0
1488.5	0	0	0	0	0	0	0
1489.5	0	0	0	0	0	0	0
1490.5	0	0	0	0	0	0	0
1491.5	0	0	0	0	0	0	0
1492.5	0	0	0	0	0	0	0
1493.5	0	0	0	0	0	0	0
1494.5	0	0	0	0	0	0	0
1495.5	0	0	0	0	0	0	0
1496.5	0	0	0	0	0	0	0
1497.5	0	0	0	0	0	0	0
1498.5	0	0	0	0	0	0	0
1499.5	0	0	0	0	0	0	0
1500.5	0	0	0	0	0	0	0
1501.5	0	0	0	0	0	0	0
1502.5	0	0	0	0	0	0	0
1503.5	0	0	0	0	0	0	0
1504.5	0	0	0	0	0	0	0
1505.5	0	0	0	0	0	0	0
1506.5	0	0	0	0	0	0	0
1507.5	0	0	0	0	0	0	0
1508.5	0	0	0	0	0	0	0
1509.5	0	0	0	0	0	0	0
1510.5	0	0	0	0	0	0	0
1511.5	0	0	0	0	0	0	0
1512.5	0	0	0	0	0	0	0
1513.5	0	0	0	0	0	0	0
1514.5	0	0	0	0	0	0	0
1515.5	0	0	0	0	0	0	0
1516.5	0	0	0	0	0	0	0
1517.5	0	0	0	0	0	0	0
1518.5	0	0	0	0	0	0	0
1519.5	0	0	0	0	0	0	0
1520.5	0	0	0	0	0	0	0
1521.5	0	0	0	0	0	0	0
1522.5	0	0	0	0	0	0	0
1523.5	0	0	0	0	0	0	0
1524.5	0	0	0	0	0	0	0
1525.5	0	0	0	0	0	0	0
1526.5	0	0	0	0	0	0	0
1527.5	0	0	0	0	0	0	0
1528.5	0	0	0	0	0	0	0
1529.5	0	0	0	0	0	0	0
1530.5	0	0	0	0	0	0	0
1531.5	0	0	0	0	0	0	0
1532.5	0	0	0	0	0	0	0
1533.5	0	0	0	0	0	0	0
1534.5	0	0	0	0	0	0	0
1535.5	0	0	0	0	0	0	0
1536.5	0	0	0	0	0	0	0
1537.5	0	0	0	0	0	0	0
1538.5	0	0	0	0	0	0	0
1539.5	0	0	0	0	0	0	0
1540.5	0	0	0	0	0	0	0
1541.5	0	0	0	0	0	0	0
1542.5	0	0	0	0	0	0	0
1543.5	0	0	0	0	0	0	0
1544.5	0	0	0	0	0	0	0
1545.5	0	0	0	0	0	0	0
1546.5	0	0	0	0	0	0	0
1547.5	0	0	0	0	0	0	0
1548.5	0	0	0	0	0	0	0
1549.5	0	0	0	0	0	0	0
1550.5	0	0	0	0	0	0	0
1551.5	0	0	0	0	0	0	0
1552.5	0	0	0	0	0	0	0
1553.5	0	0	0	0	0	0	0
1554.5	0	0	0	0	0	0	0
1555.5	0	0	0	0	0	0	0
1556.5	0	0	0	0	0	0	0
1557.5	0	0	0	0	0	0	0
1558.5	0	0	0	0	0	0	0
1559.5	0	0	0	0	0	0	0
1560.5	0	0	0	0	0	0	0
1561.5	0	0	0	0	0	0	0
1562.5	0	0	0	0	0	0	0
1563.5	0	0	0	0	0	0	0
1564.5	0	0	0	0	0	0	0
1565.5	0	0	0	0	0	0	0
1566.5	0	0	0	0	0	0	0
1567.5	0	0	0	0	0	0	0
1568.5	0	0	0	0	0	0	0
1569.5	0	0	0	0	0	0	0
1570.5	0	0	0	0	0	0	0
1571.5	0	0	0	0	0	0	0
1572.5	0	0	0	0	0	0	0
1573.5	0	0	0	0	0	0	0
1574.5	0	0	0	0	0	0	0
1575.5	0	0	0	0	0	0	0
1576.5	0	0	0	0	0	0	0
1577.5	0	0	0	0	0	0	0
1578.5	0	0	0	0	0	0	0
1579.5	0	0	0	0	0	0	0
1580.5	0	0	0	0	0	0	0
1581.5	0	0	0	0	0	0	0
1582.5	0	0	0	0	0	0	0
1583.5	0	0	0	0	0	0	0
1584.5	0	0	0	0	0	0	0
1585.5	0	0	0	0	0	0	0
1586.5	0	0	0	0	0	0	0
1587.5	0	0	0	0	0	0	0
1588.5	0	0	0	0	0	0	0
1589.5	0	0	0	0	0	0	0
1590.5	0	0	0	0	0	0	0
1591.5	0	0	0	0	0	0	0
1592.5	0	0	0	0	0	0	0
1593.5	0	0	0	0	0	0	0
1594.5	0	0	0	0	0	0	0
1595.5	0	0	0	0	0	0	0
1596.5	0	0	0	0	0	0	0
1597.5	0	0	0	0	0	0	0
1598.5	0	0	0	0	0	0	0
1599.5	0	0	0	0	0	0	0
1600.5	0	0	0	0	0	0	0
1601.5	0	0	0	0	0	0	0
1602.5	0	0	0	0	0	0	0
1603.5	0	0	0	0	0	0	0
1604.5	0	0	0	0	0	0	0
1605.5	0	0	0	0	0	0	0
1606.5	0	0	0	0	0	0	0
1607.5	0	0	0	0	0	0	0
1608.5	0	0	0	0	0	0	0
1609.5	0	0	0	0	0	0	0
1610.5	0	0	0	0	0	0	0
1611.5	0	0	0	0	0	0	0
1612.5	0	0	0	0	0	0	0
1613.5	0	0	0	0	0	0	0
1614.5	0	0	0	0	0	0	0
1615.5	0	0	0	0	0	0	0
1616.5	0	0	0	0	0	0	0
1617.5	0	0	0	0	0	0	0
1618.5	0	0	0	0	0	0	0
1619.5	0	0	0	0	0	0	0
1620.5	0	0	0	0	0	0	0
1621.5	0	0	0	0	0	0	0
1622.5	0	0	0	0	0	0	0
1623.5	0	0	0	0	0	0	0
1624.5	0	0	0	0	0	0	0
1625.5	0	0	0	0	0	0	0
1626.5	0	0	0	0	0	0	0
1627.5	0	0	0	0	0	0	0
1628.5	0	0	0	0	0	0	0
1629.5	0	0	0	0	0	0	0
1630.5	0	0	0	0	0	0	0
1631.5	0	0	0	0	0	0	0
1632.5	0	0	0	0	0	0	0
1633.5	0	0	0	0	0	0	0
1634.5	0	0	0	0	0	0	0
1635.5	0	0	0	0	0	0	0
1636.5	0	0	0	0	0	0	0
1637.5	0	0	0	0	0	0	0
1638.5	0	0	0	0	0	0	0
1639.5	0	0	0	0	0	0	0
1640.5	0	0	0	0	0	0	0
1641.5	0	0	0	0	0	0	0
1642.5	0	0	0	0	0	0	0
1643.5	0	0	0	0	0	0	0
1644.5	0	0	0	0	0	0	0
1645.5	0	0	0	0	0	0	0
1646.5	0	0	0	0	0	0	0
1647.5	0	0	0	0	0	0	0
1648.5	0	0	0	0	0	0	0
1649.5	0	0	0	0	0	0	0
1650.5	0	0	0	0	0	0	0
1651.5	0	0	0	0	0	0	0
1652.5	0	0	0	0	0	0	0
1653.5	0	0	0	0	0	0	0
1654.5	0	0	0	0	0	0	0
1655.5	0	0	0	0	0	0	0
1656.5	0	0	0	0	0	0	0
1657.5	0	0	0	0	0	0	0
1658.5	0	0	0	0	0	0	0
1659.5	0	0	0	0	0	0	0
1660.5	0	0	0	0	0	0	0
1661.5	0	0	0	0	0	0	0
1662.5	0	0	0	0	0	0	0
1663.5	0	0	0	0	0	0	0
1664.5	0	0	0	0	0	0	0
1665.5	0	0	0	0	0	0	0
1666.5	0	0	0	0	0	0	0
1667.5	0	0	0	0	0	0	0
1668.5	0	0	0	0	0	0	0
1669.5	0	0	0	0	0	0	0
1670.5	0	0	0	0	0	0	0
1671.5	0	0	0	0	0	0	0
1672.5	0	0	0	0	0	0	0
1673.5	0	0	0	0	0	0	0
1674.5	0	0	0	0	0	0	0
1675.5	0	0	0	0	0	0	0
1676.5	0	0	0	0	0	0	0
1677.5	0	0	0	0	0	0	0
1678.5	0	0	0	0	0	0	0
1679.5	0	0	0	0	0	0	0
1680.5	0	0	0	0	0	0	0
1681.5	0	0	0	0	0	0	0
1682.5	0	0	0	0	0	0	0
1683.5	0	0	0	0	0	0	0
1684.5	0	0	0	0	0	0	0
1685.5	0	0	0	0	0	0	0
1686.5	0	0	0	0	0	0	0
1687.5	0	0	0	0	0	0	0
1688.5	0	0	0	0	0	0	0
1689.5	0	0	0	0	0	0	0
1690.5	0	0	0	0	0	0	0
1691.5	0	0	0	0	0	0	0
1692.5	0	0	0	0	0	0	0
1693.5	0	0	0	0	0	0	0
1694.5	0	0	0	0	0	0	0
1695.5	0	0	0	0	0	0	0
1696.5	0	0	0	0	0	0	0
1697.5	0	0	0	0	0	0	0
1698.5	0	0	0	0	0	0	0
1699.5	0	0	0	0	0	0	0
1700.5	0	0	0	0	0	0	0
1701.5	0	0	0	0	0	0	0
1702.5	0	0	0	0	0	0	0
1703.5	0	0	0	0	0	0	0
1704.5	0	0	0	0	0	0	0
1705.5	0	0	0	0	0	0	0
1706.5	0	0	0	0	0	0	0
1707.5	0	0	0	0	0	0	0
1708.5	0	0	0	0	0	0	0
1709.5	0	0	0	0	0	0	0
1710.5	0	0	0	0	0	0	0
1711.5	0	0	0	0	0	0	0
1712.5	0	0	0	0	0	0	0
1713.5	0	0	0	0	0	0	0
1714.5	0	0	0	0	0	0	0
1715.5	0	0	0	0	0	0	0
1716.5	0	0	0	0	0	0	0
1717.5	0	0	0	0	0	0	0
1718.5	0	0	0	0	0	0	0
1719.5	0	0	0	0	0	0	0
1720.5	0	0	0	0	0	0	0
1721.5	0	0	0	0	0	0	0
1722.5	0	0	0	0	0	0	0
1723.5	0	0	0	0	0	0	0
1724.5	0	0	0	0	0	0	0
1725.5	0	0	0	0	0	0	0
1726.5	0	0	0	0	0	0	0
1727.5	0	0	0	0	0	0	0
1728.5	0	0	0	0	0	0	0
1729.5	0	0	0	0	0	0	0
1730.5	0	0	0	0	0	0	0
1731.5	0	0	0	0	0	0	0
1732.5	0	0	0	0	0	0	0
1733.5	0	0	0	0	0	0	0
1734.5	0	0	0	0	0	0	0
1735.5	0	0	0	0	0	0	0
1736.5	0	0	0	0	0	0	0
1737.5	0	0	0	0	0	0	0
1738.5	0	0	0	0	0	0	0
1739.5	0	0	0	0	0	0	0
1740.5	0	0	0	0	0	0	0
1741.5	0	0	0	0	0	0	0
1742.5	0	0	0	0	0	0	0
1743.5	0	0	0	0	0	0	0
1744.5	0	0	0	0	0	0	0
1745.5	0	0	0	0	0	0	0
1746.5	0	0	0	0	0	0	0
1747.5	0	0	0	0	0	0	0
1748.5	0	0	0	0	0	0	0
1749.5	0	0	0	0	0	0	0
1750.5	0	0	0	0	0	0	0
1751.5	0	0	0	0	0	0	0
1752.5	0	0	0	0	0	0	0
1753.5	0	0	0	0	0	0	0
1754.5	0	0	0	0	0	0	0
1755.5	0	0	0	0	0	0	0
1756.5	0	0	0	0	0	0	0
1757.5	0	0	0	0	0	0	0
1758.5	0	0	0	0	0	0	0
1759.5	0	0	0	0	0	0	0
1760.5	0	0	0	0	0	0	0
1761.5	0	0	0	0	0	0	0
1762.5	0	0	0	0	0	0	0
1763.5	0	0	0	0	0	0	0
1764.5	0	0	0	0	0	0	0
1765.5	0	0	0	0	0	0	0
1766.5	0	0	0	0	0	0	0
1767.5	0	0	0	0	0	0	0
1768.5	0	0	0	0	0	0	0
1769.5	0	0	0	0	0	0	0
1770.5	0	0	0	0	0	0	0
1771.5	0	0	0	0	0	0	0
1772.5	0	0	0	0	0	0	0
1773.5	0	0	0	0	0	0	0
1774.5	0	0	0	0	0	0	0
1775.5	0	0	0	0	0	0	0
1776.5	0	0	0	0	0	0	0
1777.5	0	0	0	0	0	0	0
1778.5	0	0	0	0	0	0	0
1779.5	0	0	0	0	0	0	0
1780.5	0	0	0	0	0	0	0
1781.5	0	0	0	0	0	0	0
1782.5	0	0	0	0	0	0	0
1783.5	0	0	0	0	0	0	0
1784.5	0	0	0	0	0	0	0
1785.5	0	0	0	0	0	0	0
1786.5	0	0	0	0	0	0	0
1787.5	0	0	0	0	0	0	0
1788.5	0	0	0	0	0	0	0
1789.5	0	0	0	0	0	0	0
1790.5	0	0	0	0	0	0	0
1791.5	0	0	0	0	0	0	0
1792.5	0	0	0	0	0	0	0
1793.5	0	0	0	0	0	0	0
1794.5	0	0	0	0	0	0	0
1795.5	0	0	0	0	0	0	0
1796.5	0	0	0	0	0	0	0
1797.5	0	0	0	0	0	0	0
1798.5	0	0	0	0	0	0	0
1799.5	0	0	0	0	0	0	0
1800.5	0	0	0	0	0	0	0
1801.5	0	0	0	0	0	0	0
1802.5	0	0	0	0	0	0	0
1803.5	0	0	0	0	0	0	0
1804.5	0	0	0	0	0	0	0
1805.5	0	0	0	0	0	0	0
1806.5	0	0	0	0	0	0	0
1807.5	0	0	0	0	0	0	0
1808.5	0	0	0	0	0	0	0
1809.5	0	0	0	0	0	0	0
1810.5	0	0	0	0	0	0	0
1811.5	0	0	0	0	0	0	0
1812.5	0	0	0	0	0	0	0
1813.5	0	0	0	0	0	0	0
1814.5	0	0	0	0	0	0	0
1815.5	0	0	0	0	0	0	0
1816.5	0	0	0	0	0	0	0
1817.5	0	0	0	0	0	0	0
1818.5	0	0	0	0	0	0	0
1819.5	0	0	0	0	0	0	0
1820.5	0	0	0	0	0	0	0
1821.5	0	0	0	0	0	0	0
1822.5	0	0	0	0	0	0	0
1823.5	0	0	0	0	0	0	0
1824.5	0	0	0	0	0	0	0
1825.5	0	0	0	0	0	0	0
1826.5	0	0	0	0	0	0	0
1827.5	0	0	0	0	0	0	0
1828.5	0	0	0	0	0	0	0
1829.5	0	0	0	0	0	0	0
1830.5	0	0	0	0	0	0	0
1831.5	0	0	0	0	0	0	0
1832.5	0	0	0	0	0	0	0
1833.5	0	0	0	0	0	0	0
1834.5	0	0	0	0	0	0	0
1835.5	0	0	0	0	0	0	0
1836.5	0	0	0	0	0	0	0
1837.5	0	0	0	0	0	0	0
1838.5	0	0	0	0	0	0	0
1839.5	0	0	0	0	0	0	0
1840.5	0	0	0	0	0	0	0
1841.5	0	0	0	0	0	0	0
1842.5	0	0	0	0	0	0	0
1843.5	0	0	0	0	0	0	0
1844.5	0	0	0	0	0	0	0
1845.5	0	0	0	0	0	0	0
1846.5	0	0	0	0	0	0	0
1847.5	0	0	0	0	0	0	0
1848.5	0	0	0	0	0	0	0
1849.5	0	0	0	0	0	0	0
1850.5	0	0	0	0	0	0	0
1851.5	0	0	0	0	0	0	0
1852.5	0	0	0	0	0	0	0
1853.5	0	0	0	0	0	0	0
1854.5	0	0	0	0	0	0	0
1855.5	0	0	0	0	0	0	0
1856.5	0	0	0	0	0	0	0
1857.5	0	0	0	0	0	0	0
1858.5	0	0	0	0	0	0	0
1859.5	0	0	0	0	0	0	0
1860.5	0	0	0	0	0	0	0
1861.5	0	0	0	0	0	0	0
1862.5	0	0	0	0	0	0	0
1863.5	0	0	0	0	0	0	0
1864.5	0	0	0	0	0	0	0
1865.5	0	0	0	0	0	0	0
1866.5	0	0	0	0	0	0	0
1867.5	0	0	0	0	0	0	0
1868.5	0	0	0	0	0	0	0
1869.5	0	0	0	0	0	0	0
1870.5	0	0	0	0	0	0	0
1871.5	0	0	0	0	0	0	0
1872.5	0	0	0	0	0	0	0
1873.5	0	0	0	0	0	0	0
1874.5	0	0	0	0	0	0	0
1875.5	0	0	0	0	0	0	0
1876.5	0	0	0	0	0	0	0
1877.5	0	0	0	0	0	0	0
1878.5	0	0	0	0	0	0	0
1879.5	0	0	0	0	0	0	0
1880.5	0	0	0	0	0	0	0
1881.5	0	0	0	0	0	0	0
1882.5	0	0	0	0	0	0	0
1883.5	0	0	0	0	0	0	0
1884.5	0	0	0	0	0	0	0
1885.5	0	0	0	0	0	0	0
1886.5	0	0	0	0	0	0	0
1887.5	0	0	0	0	0	0	0
1888.5	0	0	0	0	0	0	0
1889.5	0	0	0	0	0	0	0
1890.5	0	0	0	0	0	0	0
1891.5	0	0	0	0	0	0	0
1892.5	0	0	0	0	0	0	0
1893.5	0	0	0	0	0	0	0
1894.5	0	0	0	0	0	0	0
1895.5	0	0	0	0	0	0	0
1896.5	0	0	0	0	0	0	0
1897.5	0	0	0	0	0	0	0
1898.5	0	0	0	0	0	0	0
1899.5	0	0	0	0	0	0	0
1900.5	0	0	0	0	0	0	0
1901.5	0	0	0	0	0	0	0
1902.5	0	0	0	0	0	0	0
1903.5	0	0	0	0	0	0	0
1904.5	0	0	0	0	0	0	0
1905.5	0	0	0	0	0	0	0
1906.5	0	0	0	0	0	0	0
1907.5	0	0	0	0	0	0	0
1908.5	0	0	0	0	0	0	0
1909.5	0	0	0	0	0	0	0
1910.5	0	0	0	0	0	0	0
1911.5	0	0	0	0	0	0	0
1912.5	0	0	0	0	0	0	0
1913.5	0	0	0	0	0	0	0
1914.5	0	0	0	0	0	0	0
1915.5	0	0	0	0	0	0	0
1916.5	0	0	0	0	0	0	0
1917.5	0	0	0	0	0	0	0
1918.5	0	0	0	0	0	0	0
1919.5	0	0	0	0	0	0	0
1920.5	0	0	0	0	0	0	0
1921.5	0	0	0	0	0	0	0
1922.5	0	0	0	0	0	0	0
1923.5	0	0	0	0	0	0	0
1924.5	0	0	0	0	0	0	0
1925.5	0	0	0	0	0	0	0
1926.5	0	0	0	0	0	0	0
1927.5	0	0	0	0	0	0	0
1928.5	0	0	0	0	0	0	0
1929.5	0	0	0	0	0	0	0
1930.5	0	0	0	0	0	0	0
1931.5	0	0	0	0	0	0	0
1932.5	0	0	0	0	0	0	0
1933.5	0	0	0	0	0	0	0
1934.5	0	0	0	0	0	0	0
1935.5	0	0	0	0	0	0	0
1936.5	0	0	0	0	0	0	0
[truncated: 7,732 more rows]

## Sheet: S12-HOM-3
Filename:	20190926_S12_3_1 to 20k 2019-09-26 15-42-59	20190926_S12_3_1 to 20k 2019-09-26 15-44-16	20190926_S12_3_1 to 20k 2019-09-26 15-45-41	20190926_S12_3_1 to 20k 2019-09-26 15-46-49	20190926_S12_3_1 to 20k 2019-09-26 15-47-57
Processed	Yes	Yes	Yes	Yes	Yes
[Conditions]
Temperature/C	22.038	22.066	22.094	22.115	22.162
Viscosity/cP	0.952081	0.951449	0.950817	0.950343	0.949284
Camera Type	sCMOS	sCMOS	sCMOS	sCMOS	sCMOS
Laser Type	Red	Red	Red	Red	Red
Camera Level	12	12	12	12	12
Slider Shutter	1200	1200	1200	1200	1200
Slider Gain	146	146	146	146	146
Shutter/ms	30	30	30	30	30
Camera Histogram Upper Limit	11529	11529	11529	11529	11529
Camera Histogram Lower Limit	0	0	0	0	0
Frame rate/fps	24.9825	24.9825	24.9825	24.9825	24.9825
Syringe Pump Speed/AU	30	30	30	30	30
[Settings]
Detection Threshold	8	8	8	8	8
Max Jump Mode	Auto	Auto	Auto	Auto	Auto
Max Jump Distance	13.5099	11.9359	11.213	11.9077	11.7965
Blur	Auto	Auto	Auto	Auto	Auto
Min Track Length	Auto	Auto	Auto	Auto	Auto
First frame	0	0	0	0	0
Total frames analysed	1498	1498	1498	1498	1498
[Exclusion Regions]
No Exclusion Regions Used
[Results]						Average	Standard Error
Dilution factor (concentrations adjusted for this factor)	Not recorded	Not recorded	Not recorded	Not recorded	Not recorded
Concentration (Particles / ml)	328000000	327000000	285000000	277000000	250000000	293000000	15000000
Particles per frame	17.9	17.8	15.6	15.1	13.7	16	0.8
Centres per frame	19.7	20.2	18.1	17.3	15.6	18.2	0.8
Completed tracks	2258	2288	1929	1982	1771
X-Drift (pix/frame)	-10.4	-10.2	-10.2	-10.1	-10
Y-Drift (pix/frame)	0.9	0.8	0.9	0.9	0.9
[Information]
Completed Tracks	OK	OK	OK	OK	OK
Concentration	OK	OK	OK	OK	OK
Video length	OK	OK	OK	OK	OK
Noise level	No	No	No	No	No
Vibration detected	Minor vibration	Moderate vibration	Moderate vibration	Minor vibration	Moderate vibration
Vibration correction applied	Yes	Yes	Yes	Yes	Yes
Settings changed?	No	No	No	No	No
Errors (1)
Errors (2)
[Data Included]
Size distribution - Number weighting - With Percentiles
Size distribution - Surface area weighting - With Percentiles
Size distribution - Volume weighting - With Percentiles
Diffusion distribution - Number weighting - With Percentiles
Diffusion distribution - Surface area weighting - With Percentiles
Diffusion distribution - Volume weighting - With Percentiles
[Size Data]
Analysis Method	FTLA
Weighting	Number
Filename	20190926_S12_3_1 to 20k 2019-09-26 15-42-59	20190926_S12_3_1 to 20k 2019-09-26 15-44-16	20190926_S12_3_1 to 20k 2019-09-26 15-45-41	20190926_S12_3_1 to 20k 2019-09-26 15-46-49	20190926_S12_3_1 to 20k 2019-09-26 15-47-57	Average	Standard Error
Mean	157	158.6	164.9	160.7	160.7	160.4	1.3
Mode	109.8	118.1	117	119.5	138.3	120.5	4.8
SD	52.1	48.7	50.5	54.3	49.1	50.9	1
D10	100	103.9	108	102.1	106.5	104.1	1.5
D50	143.6	145.7	157.7	148	150.3	149.1	2.4
D90	229.2	229.1	231	235.4	229.6	230.8	1.2
Valid Tracks	1029	1059	928	929	850
Graph Data
Bin centre (nm)	Concentration (particles / ml)	Concentration (particles / ml)	Concentration (particles / ml)	Concentration (particles / ml)	Concentration (particles / ml)	Concentration average	Standard Error
0.5	0	0	0	0	0	0	0
1.5	0	0	0	0	0	0	0
2.5	0	0	0	0	0	0	0
3.5	0	0	0	0	0	0	0
4.5	0	0	0	0	0	0	0
5.5	0	0	0	0	0	0	0
6.5	0	0	0	0	0	0	0
7.5	0	0	0	0	0	0	0
8.5	0	0	0	0	0	0	0
9.5	0	0	0	0	0	0	0
10.5	0	0	0	0	0	0	0
11.5	0	0	0	0	0	0	0
12.5	0	0	0	0	0	0	0
13.5	0	0	0	0	0	0	0
14.5	0	0	0	0	0	0	0
15.5	0	0	0	0	0	0	0
16.5	0	0	0	0	0	0	0
17.5	0	0	0	0	0	0	0
18.5	0	0	0	0	0	0	0
19.5	0	0	0	0	0	0	0
20.5	0	0	0	0	0	0	0
21.5	0	0	0	0	0	0	0
22.5	0	0	0	0	0	0	0
23.5	0	0	0	0	0	0	0
24.5	0	0	0	0	0	0	0
25.5	0	0	0	0	0	0	0
26.5	0	0	0	0	0	0	0
27.5	0	0	0	0	2	0	0
28.5	0	0	0	0	3	0	0
29.5	0	0	0	0	6	1	1
30.5	0	0	0	0	10	2	2
31.5	0	0	0	0	16	3	3
32.5	0	0	0	0	24	5	5
33.5	0	0	0	0	35	7	7
34.5	0	0	0	0	50	10	10
35.5	0	0	0	2	68	14	13
36.5	0	0	0	3	89	18	18
37.5	0	0	0	6	114	24	22
38.5	0	0	0	10	142	30	28
39.5	0	1	0	17	173	38	34
40.5	0	7	0	28	207	48	40
41.5	0	24	0	45	245	63	46
42.5	0	78	0	70	285	87	52
43.5	0	213	0	106	329	130	64
44.5	0	505	0	159	376	208	101
45.5	0	1050	0	232	428	342	194
46.5	0	1926	1	335	485	549	357
47.5	0	3155	2	474	548	836	591
48.5	0	4665	3	662	619	1190	880
49.5	0	6295	5	912	701	1583	1192
50.5	0	7841	7	1241	796	1977	1485
51.5	0	9119	11	1670	907	2341	1723
52.5	0	10013	17	2224	1039	2659	1883
53.5	0	10495	25	2933	1197	2930	1965
54.5	0	10612	37	3834	1388	3174	1986
55.5	0	10454	55	4968	1620	3419	1977
56.5	0	10126	79	6385	1904	3699	1982
57.5	0	9727	114	8141	2254	4047	2050
58.5	0	9334	162	10301	2688	4497	2229
59.5	0	9006	230	12936	3227	5080	2548
60.5	0	8785	324	16129	3900	5828	3023
61.5	0	8700	454	19967	4742	6773	3659
62.5	0	8777	633	24549	5796	7951	4459
63.5	0	9040	878	29979	7119	9403	5431
64.5	0	9517	1212	36373	8779	11176	6586
65.5	0	10248	1665	43851	10859	13325	7940
66.5	4	11282	2276	52544	13462	15914	9509
67.5	12	12688	3098	62591	16713	19020	11311
68.5	39	14554	4196	74139	20760	22738	13364
69.5	116	16999	5655	87344	25775	27178	15686
70.5	317	20174	7582	102372	31962	32481	18291
71.5	807	24273	10109	119397	39551	38827	21183
72.5	1909	29540	13399	138602	48802	46450	24351
73.5	4210	36281	17648	160179	59999	55663	27758
74.5	8676	44867	23092	184326	73448	66882	31326
75.5	16769	55751	30004	211247	89469	80648	34928
76.5	30507	69468	38699	241148	108387	97642	38396
77.5	52439	86643	49531	274236	130516	118673	41553
78.5	85498	107992	62890	310711	156151	144648	44292
79.5	132737	134312	79199	350762	185546	176511	46697
80.5	196985	166474	98900	394562	218900	215165	49202
81.5	280474	205398	122450	442261	256341	261385	52699
82.5	384517	252025	150304	493977	297906	315746	58415
83.5	509286	307278	182900	549788	343536	378558	67453
84.5	653737	372014	220650	609728	393063	449838	80295
85.5	815665	446976	263917	673775	446210	529309	96692
86.5	991890	532728	313007	741849	502596	616414	115916
87.5	1178523	629607	368155	813804	561741	710366	137038
88.5	1371269	737670	429510	889426	623088	810193	159102
89.5	1565740	856655	497133	968430	686020	914795	181213
90.5	1757725	985951	570984	1050464	749886	1023002	202590
91.5	1943421	1124599	650921	1135110	814027	1133616	222598
92.5	2119593	1271301	736696	1221887	877805	1245456	240764
93.5	2283674	1424455	827955	1310264	940624	1357394	256780
94.5	2433810	1582215	924241	1399668	1001957	1468378	270497
95.5	2568841	1742559	1024989	1489493	1061361	1577449	281906
96.5	2688259	1903377	1129541	1579117	1118489	1683757	291109
97.5	2792121	2062555	1237142	1667914	1173101	1786567	298295
98.5	2880957	2218066	1346953	1755267	1225061	1885261	303703
99.5	2955660	2368048	1458056	1840581	1274334	1979336	307597
100.5	3017384	2510871	1569474	1923299	1320983	2068402	310239
101.5	3067448	2645185	1680177	2002908	1365151	2152174	311870
102.5	3107243	2769952	1789107	2078952	1407054	2230462	312693
103.5	3138167	2884455	1895193	2151036	1446964	2303163	312873
104.5	3161564	2988292	1997379	2218834	1485191	2370252	312525
105.5	3178678	3081352	2094643	2282086	1522076	2431767	311724
106.5	3190631	3163779	2186028	2340604	1557968	2487802	310503
107.5	3198400	3235931	2270660	2394263	1593220	2538495	308867
108.5	3202813	3298334	2347778	2443004	1628173	2584021	306797
109.5	3204549	3351628	2416750	2486822	1663149	2624580	304260
110.5	3204147	3396522	2477093	2525765	1698441	2660394	301217
111.5	3202013	3433754	2528483	2559920	1734309	2691696	297630
112.5	3198444	3464051	2570761	2589413	1770971	2718728	293470
113.5	3193635	3488096	2603935	2614393	1808605	2741733	288722
114.5	3187702	3506508	2628176	2635032	1847340	2760952	283385
115.5	3180699	3519821	2643804	2651513	1887256	2776619	277479
116.5	3172632	3528474	2651275	2664025	1928382	2788958	271039
117.5	3163476	3532807	2651162	2672759	1970695	2798180	264121
118.5	3153189	3533058	2644131	2677901	2014120	2804480	256790
119.5	3141721	3529368	2630920	2679632	2058532	2808035	249126
120.5	3129027	3521792	2612315	2678123	2103753	2809002	241213
121.5	3115069	3510309	2589124	2673535	2149558	2807519	233138
122.5	3099826	3494836	2562160	2666020	2195676	2803704	224983
123.5	3083293	3475244	2532220	2655717	2241794	2797654	216829
124.5	3065482	3451377	2500067	2642758	2287565	2789450	208745
125.5	3046424	3423071	2466420	2627265	2332607	2779157	200791
126.5	3026162	3390172	2431944	2609354	2376516	2766830	193016
127.5	3004751	3352551	2397239	2589141	2418873	2752511	185458
128.5	2982252	3310127	2362842	2566735	2459248	2736241	178150
129.5	2958730	3262874	2329218	2542248	2497215	2718057	171118
130.5	2934245	3210837	2296767	2515796	2532357	2698000	164383
131.5	2908855	3154140	2265822	2487496	2564276	2676118	157972
132.5	2882602	3092987	2236653	2457473	2592604	2652464	151909
133.5	2855522	3027669	2209471	2425857	2617011	2627106	146227
134.5	2827629	2958555	2184433	2392788	2637210	2600123	140960
135.5	2798928	2886090	2161646	2358410	2652966	2571608	136146
136.5	2769402	2810781	2141172	2322879	2664101	2541667	131822
137.5	2739022	2733189	2123034	2286353	2670498	2510419	128020
138.5	2707745	2653913	2107219	2249001	2672100	2477996	124764
139.5	2675519	2573573	2093684	2210992	2668915	2444537	122063
140.5	2642282	2492798	2082357	2172502	2661009	2410190	119910
141.5	2607970	2412209	2073145	2133708	2648510	2375108	118280
142.5	2572521	2332406	2065933	2094783	2631595	2339448	117131
143.5	2535878	2253956	2060591	2055904	2610493	2303365	116406
144.5	2497995	2177384	2056972	2017240	2585474	2267013	116040
145.5	2458841	2103163	2054920	1978955	2556841	2230544	115965
146.5	2418402	2031713	2054268	1941207	2524925	2194103	116111
147.5	2376689	1963394	2054845	1904144	2490078	2157830	116416
148.5	2333734	1898508	2056470	1867907	2452662	2121856	116828
149.5	2289601	1837300	2058963	1832622	2413046	2086306	117302
150.5	2244376	1779961	2062143	1798406	2371594	2051296	117806
151.5	2198177	1726630	2065827	1765364	2328665	2016933	118317
152.5	2151145	1677401	2069837	1733587	2284605	1983315	118823
153.5	2103447	1632326	2073999	1703154	2239742	1950534	119315
154.5	2055272	1591424	2078143	1674131	2194385	1918671	119791
155.5	2006825	1554681	2082107	1646572	2148818	1887801	120252
156.5	1958327	1522060	2085740	1620518	2103299	1857989	120697
157.5	1910005	1493503	2088898	1595999	2058064	1829294	121125
158.5	1862095	1468935	2091448	1573032	2013317	1801766	121533
159.5	1814830	1448269	2093271	1551627	1969240	1775447	121914
160.5	1768441	1431408	2094259	1531778	1925987	1750375	122259
161.5	1723150	1418244	2094317	1513476	1883687	1726575	122558
162.5	1679167	1408667	2093365	1496696	1842446	1704068	122798
163.5	1636690	1402558	2091335	1481411	1802348	1682868	122966
164.5	1595899	1399794	2088174	1467583	1763456	1662981	123051
165.5	1556956	1400247	2083842	1455165	1725815	1644405	123046
166.5	1520003	1403784	2078312	1444107	1689454	1627132	122944
167.5	1485163	1410263	2071570	1434350	1654386	1611147	122748
168.5	1452541	1419538	2063614	1425829	1620612	1596427	122463
169.5	1422220	1431450	2054453	1418475	1588120	1582944	122103
170.5	1394267	1445834	2044106	1412213	1556891	1570662	121685
171.5	1368730	1462510	2032602	1406964	1526894	1559540	121235
172.5	1345644	1481288	2019978	1402643	1498095	1549529	120783
173.5	1325024	1501962	2006278	1399162	1470453	1540576	120363
174.5	1306877	1524313	1991553	1396430	1443922	1532619	120013
175.5	1291195	1548107	1975858	1394352	1418453	1525593	119769
176.5	1277958	1573093	1959253	1392832	1393995	1519426	119665
177.5	1267138	1599007	1941802	1391770	1370496	1514043	119732
178.5	1258695	1625569	1923569	1391066	1347903	1509360	119993
179.5	1252583	1652490	1904620	1390618	1326162	1505295	120464
180.5	1248743	1679468	1885023	1390323	1305221	1501756	121147
181.5	1247112	1706194	1864844	1390082	1285027	1498652	122038
182.5	1247616	1732355	1844148	1389794	1265530	1495888	123118
183.5	1250171	1757636	1822998	1389360	1246680	1493369	124361
184.5	1254685	1781727	1801458	1388685	1228432	1490997	125730
185.5	1261057	1804323	1779585	1387677	1210739	1488676	127185
186.5	1269172	1825133	1757436	1386248	1193560	1486310	128681
187.5	1278907	1843882	1735063	1384314	1176854	1483804	130170
188.5	1290125	1860314	1712516	1381800	1160584	1481068	131609
189.5	1302678	1874201	1689841	1378633	1144715	1478014	132955
190.5	1316403	1885341	1667078	1374751	1129214	1474557	134172
191.5	1331126	1893565	1644267	1370097	1114052	1470621	135230
192.5	1346658	1898740	1621441	1364623	1099200	1466132	136104
193.5	1362799	1900768	1598631	1358289	1084635	1461024	136781
194.5	1379335	1899589	1575862	1351064	1070333	1455237	137252
195.5	1396042	1895182	1553159	1342925	1056275	1448717	137517
196.5	1412687	1887562	1530540	1333860	1042442	1441418	137580
197.5	1429027	1876783	1508022	1323863	1028818	1433303	137452
198.5	1444817	1862932	1485617	1312939	1015389	1424339	137147
199.5	1459806	1846128	1463336	1301099	1002142	1414502	136682
200.5	1473748	1826519	1441185	1288363	989066	1403776	136072
201.5	1486397	1804278	1419169	1274760	976152	1392151	135332
202.5	1497518	1779601	1397290	1260322	963391	1379624	134476
203.5	1506884	1752700	1375549	1245090	950776	1366200	133511
204.5	1514287	1723799	1353944	1229110	938300	1351888	132443
205.5	1519536	1693133	1332471	1212433	925959	1336707	131271
206.5	1522464	1660941	1311127	1195113	913748	1320679	129990
207.5	1522928	1627464	1289906	1177208	901661	1303833	128590
208.5	1520816	1592941	1268800	1158777	889696	1286206	127061
209.5	1516044	1557602	1247802	1139884	877848	1267836	125386
210.5	1508561	1521674	1226906	1120589	866115	1248769	123552
211.5	1498351	1485370	1206102	1100957	854492	1229054	121542
212.5	1485429	1448892	1185383	1081050	842977	1208746	119345
213.5	1469844	1412427	1164741	1060930	831566	1187901	116948
214.5	1451673	1376149	1144168	1040656	820255	1166580	114345
215.5	1431027	1340215	1123657	1020287	809041	1144845	111534
216.5	1408041	1304765	1103202	999880	797920	1122761	108516
217.5	1382874	1269925	1082797	979485	786886	1100393	105297
218.5	1355705	1235803	1062437	959155	775937	1077807	101890
219.5	1326730	1202494	1042120	938935	765067	1055069	98308
220.5	1296159	1170076	1021841	918868	754270	1032243	94573
221.5	1264208	1138613	1001600	898995	743542	1009392	90707
222.5	1231100	1108157	981397	879352	732876	986576	86736
223.5	1197058	1078746	961232	859972	722267	963855	82688
224.5	1162302	1050409	941109	840882	711708	941282	78595
225.5	1127048	1023162	921030	822110	701193	918909	74487
226.5	1091504	997013	901002	803677	690716	896782	70396
227.5	1055866	971961	881030	785602	680270	874946	66356
228.5	1020318	947998	861122	767900	669847	853437	62399
229.5	985030	925109	841288	750586	659443	832291	58557
230.5	950156	903273	821535	733667	649050	811536	54862
231.5	915835	882463	801877	717153	638661	791198	51346
232.5	882190	862649	782324	701048	628272	771297	48039
233.5	849329	843796	762889	685354	617876	751849	44972
234.5	817340	825868	743586	670073	607468	732867	42171
235.5	786301	808822	724428	655202	597043	714359	39663
236.5	756271	792617	705431	640739	586596	696331	37469
237.5	727298	777207	686608	626680	576124	678783	35606
238.5	699417	762546	667974	613019	565623	661716	34083
239.5	672650	748585	649546	599748	555091	645124	32898
240.5	647010	735275	631337	586860	544526	629002	32044
241.5	622500	722566	613363	574345	533927	613340	31497
242.5	599116	710407	595637	562195	523294	598130	31229
243.5	576845	698748	578175	550398	512627	583359	31204
244.5	555669	687535	560989	538944	501928	569013	31380
245.5	535563	676718	544093	527821	491198	555079	31719
246.5	516502	666244	527498	517018	480442	541541	32179
247.5	498453	656060	511217	506523	469663	528383	32724
248.5	481383	646116	495259	496324	458866	515589	33324
249.5	465255	636359	479634	486408	448056	503143	33948
250.5	450033	626740	464352	476763	437241	491026	34573
251.5	435678	617208	449418	467378	426426	479222	35180
252.5	422151	607714	434841	458239	415621	467713	35749
253.5	409413	598211	420626	449336	404834	456484	36268
254.5	397424	588652	406777	440655	394074	445517	36723
255.5	386147	578993	393298	432187	383351	434795	37105
256.5	375544	569193	380191	423918	372674	424304	37405
257.5	365577	559211	367458	415838	362055	414028	37616
258.5	356211	549011	355099	407937	351504	403952	37732
259.5	347409	538558	343114	400203	341032	394063	37750
260.5	339137	527824	331501	392626	330650	384348	37666
261.5	331364	516781	320258	385197	320369	374794	37477
262.5	324056	505407	309382	377906	310201	365391	37184
263.5	317183	493685	298870	370744	300157	356128	36786
264.5	310716	481602	288716	363702	290247	346996	36284
265.5	304625	469150	278916	356772	280481	337989	35683
266.5	298884	456327	269464	349946	270870	329098	34987
267.5	293466	443137	260353	343216	261423	320319	34201
268.5	288346	429587	251577	336576	252150	311647	33334
269.5	283500	415693	243130	330018	243058	303080	32394
270.5	278905	401475	235002	323537	234157	294615	31394
271.5	274538	386958	227187	317127	225452	286252	30346
272.5	270379	372173	219677	310783	216951	277993	29266
273.5	266407	357157	212463	304499	208660	269837	28171
274.5	262602	341950	205536	298272	200584	261789	27081
275.5	258946	326598	198889	292097	192727	253852	26017
276.5	255422	311150	192512	285972	185093	246030	25002
277.5	252012	295656	186398	279892	177684	238328	24058
278.5	248701	280173	180537	273856	170503	230754	23210
279.5	245473	264756	174921	267861	163551	223312	22479
280.5	242314	249462	169540	261906	156828	216010	21885
281.5	239211	234349	164388	255989	150335	208855	21442
282.5	236151	219473	159455	250110	144072	201852	21156
283.5	233121	204889	154734	244267	138036	195009	21029
284.5	230110	190652	150215	238462	132225	188333	21053
285.5	227109	176810	145892	232694	126638	181829	21213
286.5	224108	163411	141756	226963	121271	175502	21490
287.5	221097	150496	137800	221272	116121	169357	21861
288.5	218070	138104	134016	215620	111184	163399	22300
289.5	215018	126265	130398	210011	106455	157629	22783
290.5	211935	115008	126938	204445	101930	152051	23288
291.5	208816	104352	123630	198924	97604	146665	23793
292.5	205656	94312	120467	193452	93472	141472	24280
293.5	202450	84899	117442	188031	89528	136470	24736
294.5	199196	76114	114551	182662	85767	131658	25146
295.5	195890	67956	111786	177350	82184	127033	25502
296.5	192531	60416	109141	172098	78772	122592	25796
297.5	189116	53484	106613	166907	75525	118329	26024
298.5	185646	47141	104194	161782	72439	114240	26182
299.5	182121	41366	101881	156726	69506	110320	26268
300.5	178540	36137	99668	151741	66721	106561	26284
301.5	174905	31425	97550	146831	64078	102958	26229
302.5	171218	27201	95523	141999	61571	99503	26107
303.5	167480	23435	93583	137248	59196	96189	25920
304.5	163694	20095	91725	132581	56945	93008	25672
305.5	159863	17149	89946	128001	54815	89955	25367
306.5	155990	14564	88240	123511	52798	87021	25011
307.5	152078	12308	86606	119112	50891	84199	24607
308.5	148133	10349	85039	114807	49089	81483	24161
309.5	144157	8659	83535	110600	47386	78867	23677
310.5	140155	7209	82092	106490	45777	76345	23160
311.5	136133	5970	80706	102481	44259	73910	22615
312.5	132094	4919	79375	98573	42827	71557	22047
313.5	128044	4032	78094	94768	41476	69283	21460
314.5	123988	3288	76862	91067	40203	67081	20858
315.5	119931	2667	75676	87471	39004	64950	20245
316.5	115878	2151	74533	83980	37875	62883	19625
317.5	111835	1726	73430	80594	36812	60880	19001
318.5	107807	1378	72366	77314	35813	58936	18377
319.5	103800	1094	71337	74140	34874	57049	17755
320.5	99818	863	70342	71071	33991	55217	17138
321.5	95868	678	69379	68106	33163	53439	16529
322.5	91954	529	68444	65245	32386	51712	15931
323.5	88081	411	67537	62487	31657	50035	15345
324.5	84256	317	66655	59829	30974	48406	14773
325.5	80482	244	65796	57272	30335	46826	14219
326.5	76766	186	64959	54814	29738	45292	13683
327.5	73110	141	64141	52452	29179	43805	13167
328.5	69522	107	63341	50184	28657	42362	12673
329.5	66004	80	62558	48010	28171	40964	12203
330.5	62561	60	61789	45926	27717	39611	11756
331.5	59198	44	61033	43931	27295	38300	11335
332.5	55919	33	60289	42022	26902	37033	10941
333.5	52726	24	59555	40197	26537	35808	10573
334.5	49624	17	58829	38454	26199	34625	10233
335.5	46615	13	58111	36789	25885	33483	9919
336.5	43703	9	57398	35201	25595	32381	9633
337.5	40891	7	56690	33687	25326	31320	9374
338.5	38180	5	55986	32245	25077	30299	9140
339.5	35573	3	55283	30871	24848	29316	8930
340.5	33071	2	54582	29564	24636	28371	8744
341.5	30675	2	53880	28321	24441	27464	8580
342.5	28387	1	53178	27140	24261	26593	8435
343.5	26207	0	52473	26017	24095	25759	8307
344.5	24135	0	51765	24951	23942	24959	8195
345.5	22170	0	51053	23939	23800	24193	8097
346.5	20313	0	50337	22980	23669	23460	8009
347.5	18562	0	49615	22070	23547	22759	7931
348.5	16915	0	48886	21207	23433	22088	7859
349.5	15371	0	48151	20390	23326	21448	7793
350.5	13928	0	47408	19617	23225	20836	7730
351.5	12584	0	46658	18884	23129	20251	7669
352.5	11335	0	45898	18191	23036	19692	7609
353.5	10178	0	45130	17536	22946	19158	7547
354.5	9111	0	44353	16916	22857	18647	7484
355.5	8129	0	43566	16331	22769	18159	7418
356.5	7229	0	42770	15777	22681	17691	7348
357.5	6407	0	41964	15255	22591	17243	7275
358.5	5659	0	41148	14762	22498	16813	7197
359.5	4981	0	40323	14296	22401	16400	7114
360.5	4368	0	39488	13857	22300	16003	7026
361.5	3817	0	38644	13443	22194	15620	6933
362.5	3323	0	37792	13053	22081	15250	6835
363.5	2882	0	36931	12685	21961	14892	6733
364.5	2489	0	36061	12339	21832	14544	6625
365.5	2142	0	35185	12014	21695	14207	6513
366.5	1836	0	34301	11707	21548	13878	6396
367.5	1567	0	33411	11419	21390	13558	6276
368.5	1332	0	32516	11149	21221	13244	6151
369.5	1127	0	31617	10895	21041	12936	6023
370.5	950	0	30714	10656	20848	12634	5892
371.5	798	0	29808	10433	20643	12336	5758
372.5	666	0	28900	10224	20425	12043	5622
373.5	554	0	27992	10028	20193	11753	5484
374.5	459	0	27084	9845	19947	11467	5344
375.5	378	0	26178	9673	19688	11183	5202
376.5	310	0	25275	9514	19414	10903	5060
377.5	253	0	24375	9365	19127	10624	4916
378.5	206	0	23481	9227	18825	10348	4773
379.5	167	0	22594	9098	18510	10074	4629
380.5	134	0	21714	8979	18181	9801	4485
381.5	107	0	20843	8868	17839	9531	4342
382.5	86	0	19982	8766	17484	9263	4200
383.5	68	0	19132	8671	17117	8998	4059
384.5	54	0	18296	8584	16738	8734	3919
385.5	42	0	17472	8504	16348	8473	3781
386.5	33	0	16664	8431	15948	8215	3645
387.5	26	0	15871	8364	15537	7960	3511
388.5	20	0	15095	8303	15119	7707	3379
389.5	15	0	14337	8248	14692	7458	3250
390.5	12	0	13598	8197	14258	7213	3125
391.5	9	0	12878	8152	13819	6971	3002
392.5	7	0	12178	8111	13374	6734	2883
393.5	5	0	11499	8074	12926	6501	2768
394.5	4	0	10841	8041	12475	6272	2656
395.5	3	0	10206	8012	12022	6049	2549
396.5	2	0	9593	7986	11569	5830	2446
397.5	2	0	9002	7963	11116	5617	2348
398.5	1	0	8434	7943	10665	5409	2255
399.5	0	0	7890	7925	10217	5206	2167
400.5	0	0	7368	7909	9772	5010	2084
401.5	0	0	6870	7895	9333	4820	2006
402.5	0	0	6395	7882	8899	4635	1934
403.5	0	0	5942	7871	8471	4457	1867
404.5	0	0	5513	7860	8052	4285	1806
405.5	0	0	5105	7851	7640	4119	1750
406.5	0	0	4720	7841	7238	3960	1699
407.5	0	0	4356	7832	6846	3807	1654
408.5	0	0	4013	7823	6464	3660	1614
409.5	0	0	3690	7813	6093	3519	1579
410.5	0	0	3387	7802	5734	3385	1548
411.5	0	0	3104	7791	5387	3256	1522
412.5	0	0	2839	7778	5052	3134	1500
413.5	0	0	2592	7764	4730	3017	1481
414.5	0	0	2362	7748	4421	2906	1465
415.5	0	0	2148	7730	4125	2801	1452
416.5	0	0	1951	7709	3842	2700	1441
417.5	0	0	1768	7687	3573	2605	1432
418.5	0	0	1599	7661	3316	2515	1425
419.5	0	0	1443	7633	3072	2430	1419
420.5	0	0	1301	7602	2842	2349	1414
421.5	0	0	1170	7567	2624	2272	1409
422.5	0	0	1050	7529	2418	2199	1404
423.5	0	0	941	7488	2225	2131	1400
424.5	0	0	841	7442	2043	2065	1395
425.5	0	0	750	7393	1873	2003	1390
426.5	0	0	668	7340	1714	1944	1385
427.5	0	0	594	7283	1566	1888	1379
428.5	0	0	527	7221	1428	1835	1372
429.5	0	0	467	7155	1299	1784	1364
430.5	0	0	412	7085	1181	1736	1355
431.5	0	0	364	7011	1071	1689	1345
432.5	0	0	320	6932	969	1644	1334
433.5	0	0	281	6849	876	1601	1322
434.5	0	0	246	6761	790	1560	1308
435.5	0	0	216	6670	712	1519	1294
436.5	0	0	188	6574	640	1480	1279
437.5	0	0	164	6473	574	1442	1262
438.5	0	0	143	6369	514	1405	1245
439.5	0	0	124	6261	460	1369	1226
440.5	0	0	107	6150	410	1333	1206
441.5	0	0	93	6034	365	1298	1186
442.5	0	0	80	5915	325	1264	1164
443.5	0	0	69	5793	288	1230	1142
444.5	0	0	59	5668	256	1197	1119
445.5	0	0	51	5540	226	1163	1095
446.5	0	0	43	5410	200	1131	1070
447.5	0	0	37	5277	176	1098	1045
448.5	0	0	32	5142	155	1066	1019
449.5	0	0	27	5005	136	1034	993
450.5	0	0	23	4866	119	1002	966
451.5	0	0	19	4727	104	970	939
452.5	0	0	16	4586	91	939	912
453.5	0	0	14	4444	80	908	884
454.5	0	0	12	4302	69	877	857
455.5	0	0	10	4160	60	846	829
456.5	0	0	8	4018	52	816	801
457.5	0	0	7	3877	45	786	773
458.5	0	0	6	3735	39	756	745
459.5	0	0	5	3595	34	727	717
460.5	0	0	4	3456	29	698	690
461.5	0	0	3	3319	25	669	662
462.5	0	0	3	3183	22	641	635
463.5	0	0	2	3049	19	614	609
464.5	0	0	2	2917	16	587	582
465.5	0	0	2	2787	14	560	557
466.5	0	0	1	2660	12	534	531
467.5	0	0	1	2535	10	509	506
468.5	0	0	0	2413	8	484	482
469.5	0	0	0	2294	7	460	458
470.5	0	0	0	2179	6	437	435
471.5	0	0	0	2066	5	414	413
472.5	0	0	0	1957	4	392	391
473.5	0	0	0	1851	4	371	370
474.5	0	0	0	1749	3	350	350
475.5	0	0	0	1650	3	331	330
476.5	0	0	0	1555	2	311	311
477.5	0	0	0	1463	2	293	293
478.5	0	0	0	1375	2	275	275
479.5	0	0	0	1291	1	258	258
480.5	0	0	0	1210	1	242	242
481.5	0	0	0	1132	0	227	226
482.5	0	0	0	1059	0	212	212
483.5	0	0	0	988	0	198	198
484.5	0	0	0	922	0	184	184
485.5	0	0	0	858	0	172	172
486.5	0	0	0	798	0	160	160
487.5	0	0	0	741	0	148	148
488.5	0	0	0	687	0	138	137
489.5	0	0	0	637	0	127	127
490.5	0	0	0	589	0	118	118
491.5	0	0	0	544	0	109	109
492.5	0	0	0	502	0	100	100
493.5	0	0	0	462	0	93	92
494.5	0	0	0	426	0	85	85
495.5	0	0	0	391	0	78	78
496.5	0	0	0	359	0	72	72
497.5	0	0	0	329	0	66	66
498.5	0	0	0	301	0	60	60
499.5	0	0	0	275	0	55	55
500.5	0	0	0	251	0	50	50
501.5	0	0	0	229	0	46	46
502.5	0	0	0	208	0	42	42
503.5	0	0	0	189	0	38	38
504.5	0	0	0	172	0	34	34
505.5	0	0	0	156	0	31	31
506.5	0	0	0	141	0	28	28
507.5	0	0	0	128	0	26	26
508.5	0	0	0	115	0	23	23
509.5	0	0	0	104	0	21	21
510.5	0	0	0	93	0	19	19
511.5	0	0	0	84	0	17	17
512.5	0	0	0	76	0	15	15
513.5	0	0	0	68	0	14	14
514.5	0	0	0	61	0	12	12
515.5	0	0	0	54	0	11	11
516.5	0	0	0	48	0	10	10
517.5	0	0	0	43	0	9	9
518.5	0	0	0	39	0	8	8
519.5	0	0	0	34	0	7	7
520.5	0	0	0	30	0	6	6
521.5	0	0	0	27	0	5	5
522.5	0	0	0	24	0	5	5
523.5	0	0	0	21	0	4	4
524.5	0	0	0	19	0	4	4
525.5	0	0	0	17	0	3	3
526.5	0	0	0	15	0	3	3
527.5	0	0	0	13	0	3	3
528.5	0	0	0	11	0	2	2
529.5	0	0	0	10	0	2	2
530.5	0	0	0	9	0	2	2
531.5	0	0	0	8	0	2	2
532.5	0	0	0	7	0	1	1
533.5	0	0	0	6	0	1	1
534.5	0	0	0	5	0	1	1
535.5	0	0	0	4	0	0	0
536.5	0	0	0	4	0	0	0
537.5	0	0	0	3	0	0	0
538.5	0	0	0	3	0	0	0
539.5	0	0	0	3	0	0	0
540.5	0	0	0	2	0	0	0
541.5	0	0	0	2	0	0	0
542.5	0	0	0	2	0	0	0
543.5	0	0	0	1	0	0	0
544.5	0	0	0	1	0	0	0
545.5	0	0	0	1	0	0	0
546.5	0	0	0	0	0	0	0
547.5	0	0	0	0	0	0	0
548.5	0	0	0	0	0	0	0
549.5	0	0	0	0	0	0	0
550.5	0	0	0	0	0	0	0
551.5	0	0	0	0	0	0	0
552.5	0	0	0	0	0	0	0
553.5	0	0	0	0	0	0	0
554.5	0	0	0	0	0	0	0
555.5	0	0	0	0	0	0	0
556.5	0	0	0	0	0	0	0
557.5	0	0	0	0	0	0	0
558.5	0	0	0	0	0	0	0
559.5	0	0	0	0	0	0	0
560.5	0	0	0	0	0	0	0
561.5	0	0	0	0	0	0	0
562.5	0	0	0	0	0	0	0
563.5	0	0	0	0	0	0	0
564.5	0	0	0	0	0	0	0
565.5	0	0	0	0	0	0	0
566.5	0	0	0	0	0	0	0
567.5	0	0	0	0	0	0	0
568.5	0	0	0	0	0	0	0
569.5	0	0	0	0	0	0	0
570.5	0	0	0	0	0	0	0
571.5	0	0	0	0	0	0	0
572.5	0	0	0	0	0	0	0
573.5	0	0	0	0	0	0	0
574.5	0	0	0	0	0	0	0
575.5	0	0	0	0	0	0	0
576.5	0	0	0	0	0	0	0
577.5	0	0	0	0	0	0	0
578.5	0	0	0	0	0	0	0
579.5	0	0	0	0	0	0	0
580.5	0	0	0	0	0	0	0
581.5	0	0	0	0	0	0	0
582.5	0	0	0	0	0	0	0
583.5	0	0	0	0	0	0	0
584.5	0	0	0	0	0	0	0
585.5	0	0	0	0	0	0	0
586.5	0	0	0	0	0	0	0
587.5	0	0	0	0	0	0	0
588.5	0	0	0	0	0	0	0
589.5	0	0	0	0	0	0	0
590.5	0	0	0	0	0	0	0
591.5	0	0	0	0	0	0	0
592.5	0	0	0	0	0	0	0
593.5	0	0	0	0	0	0	0
594.5	0	0	0	0	0	0	0
595.5	0	0	0	0	0	0	0
596.5	0	0	0	0	0	0	0
597.5	0	0	0	0	0	0	0
598.5	0	0	0	0	0	0	0
599.5	0	0	0	0	0	0	0
600.5	0	0	0	0	0	0	0
601.5	0	0	0	0	0	0	0
602.5	0	0	0	0	0	0	0
603.5	0	0	0	0	0	0	0
604.5	0	0	0	0	0	0	0
605.5	0	0	0	0	0	0	0
606.5	0	0	0	0	0	0	0
607.5	0	0	0	0	0	0	0
608.5	0	0	0	0	0	0	0
609.5	0	0	0	0	0	0	0
610.5	0	0	0	0	0	0	0
611.5	0	0	0	0	0	0	0
612.5	0	0	0	0	0	0	0
613.5	0	0	0	0	0	0	0
614.5	0	0	0	0	0	0	0
615.5	0	0	0	0	0	0	0
616.5	0	0	0	0	0	0	0
617.5	0	0	0	0	0	0	0
618.5	0	0	0	0	0	0	0
619.5	0	0	0	0	0	0	0
620.5	0	0	0	0	0	0	0
621.5	0	0	0	0	0	0	0
622.5	0	0	0	0	0	0	0
623.5	0	0	0	0	0	0	0
624.5	0	0	0	0	0	0	0
625.5	0	0	0	0	0	0	0
626.5	0	0	0	0	0	0	0
627.5	0	0	0	0	0	0	0
628.5	0	0	0	0	0	0	0
629.5	0	0	0	0	0	0	0
630.5	0	0	0	0	0	0	0
631.5	0	0	0	0	0	0	0
632.5	0	0	0	0	0	0	0
633.5	0	0	0	0	0	0	0
634.5	0	0	0	0	0	0	0
635.5	0	0	0	0	0	0	0
636.5	0	0	0	0	0	0	0
637.5	0	0	0	0	0	0	0
638.5	0	0	0	0	0	0	0
639.5	0	0	0	0	0	0	0
640.5	0	0	0	0	0	0	0
641.5	0	0	0	0	0	0	0
642.5	0	0	0	0	0	0	0
643.5	0	0	0	0	0	0	0
644.5	0	0	0	0	0	0	0
645.5	0	0	0	0	0	0	0
646.5	0	0	0	0	0	0	0
647.5	0	0	0	0	0	0	0
648.5	0	0	0	0	0	0	0
649.5	0	0	0	0	0	0	0
650.5	0	0	0	0	0	0	0
651.5	0	0	0	0	0	0	0
652.5	0	0	0	0	0	0	0
653.5	0	0	0	0	0	0	0
654.5	0	0	0	0	0	0	0
655.5	0	0	0	0	0	0	0
656.5	0	0	0	0	0	0	0
657.5	0	0	0	0	0	0	0
658.5	0	0	0	0	0	0	0
659.5	0	0	0	0	0	0	0
660.5	0	0	0	0	0	0	0
661.5	0	0	0	0	0	0	0
662.5	0	0	0	0	0	0	0
663.5	0	0	0	0	0	0	0
664.5	0	0	0	0	0	0	0
665.5	0	0	0	0	0	0	0
666.5	0	0	0	0	0	0	0
667.5	0	0	0	0	0	0	0
668.5	0	0	0	0	0	0	0
669.5	0	0	0	0	0	0	0
670.5	0	0	0	0	0	0	0
671.5	0	0	0	0	0	0	0
672.5	0	0	0	0	0	0	0
673.5	0	0	0	0	0	0	0
674.5	0	0	0	0	0	0	0
675.5	0	0	0	0	0	0	0
676.5	0	0	0	0	0	0	0
677.5	0	0	0	0	0	0	0
678.5	0	0	0	0	0	0	0
679.5	0	0	0	0	0	0	0
680.5	0	0	0	0	0	0	0
681.5	0	0	0	0	0	0	0
682.5	0	0	0	0	0	0	0
683.5	0	0	0	0	0	0	0
684.5	0	0	0	0	0	0	0
685.5	0	0	0	0	0	0	0
686.5	0	0	0	0	0	0	0
687.5	0	0	0	0	0	0	0
688.5	0	0	0	0	0	0	0
689.5	0	0	0	0	0	0	0
690.5	0	0	0	0	0	0	0
691.5	0	0	0	0	0	0	0
692.5	0	0	0	0	0	0	0
693.5	0	0	0	0	0	0	0
694.5	0	0	0	0	0	0	0
695.5	0	0	0	0	0	0	0
696.5	0	0	0	0	0	0	0
697.5	0	0	0	0	0	0	0
698.5	0	0	0	0	0	0	0
699.5	0	0	0	0	0	0	0
700.5	0	0	0	0	0	0	0
701.5	0	0	0	0	0	0	0
702.5	0	0	0	0	0	0	0
703.5	0	0	0	0	0	0	0
704.5	0	0	0	0	0	0	0
705.5	0	0	0	0	0	0	0
706.5	0	0	0	0	0	0	0
707.5	0	0	0	0	0	0	0
708.5	0	0	0	0	0	0	0
709.5	0	0	0	0	0	0	0
710.5	0	0	0	0	0	0	0
711.5	0	0	0	0	0	0	0
712.5	0	0	0	0	0	0	0
713.5	0	0	0	0	0	0	0
714.5	0	0	0	0	0	0	0
715.5	0	0	0	0	0	0	0
716.5	0	0	0	0	0	0	0
717.5	0	0	0	0	0	0	0
718.5	0	0	0	0	0	0	0
719.5	0	0	0	0	0	0	0
720.5	0	0	0	0	0	0	0
721.5	0	0	0	0	0	0	0
722.5	0	0	0	0	0	0	0
723.5	0	0	0	0	0	0	0
724.5	0	0	0	0	0	0	0
725.5	0	0	0	0	0	0	0
726.5	0	0	0	0	0	0	0
727.5	0	0	0	0	0	0	0
728.5	0	0	0	0	0	0	0
729.5	0	0	0	0	0	0	0
730.5	0	0	0	0	0	0	0
731.5	0	0	0	0	0	0	0
732.5	0	0	0	0	0	0	0
733.5	0	0	0	0	0	0	0
734.5	0	0	0	0	0	0	0
735.5	0	0	0	0	0	0	0
736.5	0	0	0	0	0	0	0
737.5	0	0	0	0	0	0	0
738.5	0	0	0	0	0	0	0
739.5	0	0	0	0	0	0	0
740.5	0	0	0	0	0	0	0
741.5	0	0	0	0	0	0	0
742.5	0	0	0	0	0	0	0
743.5	0	0	0	0	0	0	0
744.5	0	0	0	0	0	0	0
745.5	0	0	0	0	0	0	0
746.5	0	0	0	0	0	0	0
747.5	0	0	0	0	0	0	0
748.5	0	0	0	0	0	0	0
749.5	0	0	0	0	0	0	0
750.5	0	0	0	0	0	0	0
751.5	0	0	0	0	0	0	0
752.5	0	0	0	0	0	0	0
753.5	0	0	0	0	0	0	0
754.5	0	0	0	0	0	0	0
755.5	0	0	0	0	0	0	0
756.5	0	0	0	0	0	0	0
757.5	0	0	0	0	0	0	0
758.5	0	0	0	0	0	0	0
759.5	0	0	0	0	0	0	0
760.5	0	0	0	0	0	0	0
761.5	0	0	0	0	0	0	0
762.5	0	0	0	0	0	0	0
763.5	0	0	0	0	0	0	0
764.5	0	0	0	0	0	0	0
765.5	0	0	0	0	0	0	0
766.5	0	0	0	0	0	0	0
767.5	0	0	0	0	0	0	0
768.5	0	0	0	0	0	0	0
769.5	0	0	0	0	0	0	0
770.5	0	0	0	0	0	0	0
771.5	0	0	0	0	0	0	0
772.5	0	0	0	0	0	0	0
773.5	0	0	0	0	0	0	0
774.5	0	0	0	0	0	0	0
775.5	0	0	0	0	0	0	0
776.5	0	0	0	0	0	0	0
777.5	0	0	0	0	0	0	0
778.5	0	0	0	0	0	0	0
779.5	0	0	0	0	0	0	0
780.5	0	0	0	0	0	0	0
781.5	0	0	0	0	0	0	0
782.5	0	0	0	0	0	0	0
783.5	0	0	0	0	0	0	0
784.5	0	0	0	0	0	0	0
785.5	0	0	0	0	0	0	0
786.5	0	0	0	0	0	0	0
787.5	0	0	0	0	0	0	0
788.5	0	0	0	0	0	0	0
789.5	0	0	0	0	0	0	0
790.5	0	0	0	0	0	0	0
791.5	0	0	0	0	0	0	0
792.5	0	0	0	0	0	0	0
793.5	0	0	0	0	0	0	0
794.5	0	0	0	0	0	0	0
795.5	0	0	0	0	0	0	0
796.5	0	0	0	0	0	0	0
797.5	0	0	0	0	0	0	0
798.5	0	0	0	0	0	0	0
799.5	0	0	0	0	0	0	0
800.5	0	0	0	0	0	0	0
801.5	0	0	0	0	0	0	0
802.5	0	0	0	0	0	0	0
803.5	0	0	0	0	0	0	0
804.5	0	0	0	0	0	0	0
805.5	0	0	0	0	0	0	0
806.5	0	0	0	0	0	0	0
807.5	0	0	0	0	0	0	0
808.5	0	0	0	0	0	0	0
809.5	0	0	0	0	0	0	0
810.5	0	0	0	0	0	0	0
811.5	0	0	0	0	0	0	0
812.5	0	0	0	0	0	0	0
813.5	0	0	0	0	0	0	0
814.5	0	0	0	0	0	0	0
815.5	0	0	0	0	0	0	0
816.5	0	0	0	0	0	0	0
817.5	0	0	0	0	0	0	0
818.5	0	0	0	0	0	0	0
819.5	0	0	0	0	0	0	0
820.5	0	0	0	0	0	0	0
821.5	0	0	0	0	0	0	0
822.5	0	0	0	0	0	0	0
823.5	0	0	0	0	0	0	0
824.5	0	0	0	0	0	0	0
825.5	0	0	0	0	0	0	0
826.5	0	0	0	0	0	0	0
827.5	0	0	0	0	0	0	0
828.5	0	0	0	0	0	0	0
829.5	0	0	0	0	0	0	0
830.5	0	0	0	0	0	0	0
831.5	0	0	0	0	0	0	0
832.5	0	0	0	0	0	0	0
833.5	0	0	0	0	0	0	0
834.5	0	0	0	0	0	0	0
835.5	0	0	0	0	0	0	0
836.5	0	0	0	0	0	0	0
837.5	0	0	0	0	0	0	0
838.5	0	0	0	0	0	0	0
839.5	0	0	0	0	0	0	0
840.5	0	0	0	0	0	0	0
841.5	0	0	0	0	0	0	0
842.5	0	0	0	0	0	0	0
843.5	0	0	0	0	0	0	0
844.5	0	0	0	0	0	0	0
845.5	0	0	0	0	0	0	0
846.5	0	0	0	0	0	0	0
847.5	0	0	0	0	0	0	0
848.5	0	0	0	0	0	0	0
849.5	0	0	0	0	0	0	0
850.5	0	0	0	0	0	0	0
851.5	0	0	0	0	0	0	0
852.5	0	0	0	0	0	0	0
853.5	0	0	0	0	0	0	0
854.5	0	0	0	0	0	0	0
855.5	0	0	0	0	0	0	0
856.5	0	0	0	0	0	0	0
857.5	0	0	0	0	0	0	0
858.5	0	0	0	0	0	0	0
859.5	0	0	0	0	0	0	0
860.5	0	0	0	0	0	0	0
861.5	0	0	0	0	0	0	0
862.5	0	0	0	0	0	0	0
863.5	0	0	0	0	0	0	0
864.5	0	0	0	0	0	0	0
865.5	0	0	0	0	0	0	0
866.5	0	0	0	0	0	0	0
867.5	0	0	0	0	0	0	0
868.5	0	0	0	0	0	0	0
869.5	0	0	0	0	0	0	0
870.5	0	0	0	0	0	0	0
871.5	0	0	0	0	0	0	0
872.5	0	0	0	0	0	0	0
873.5	0	0	0	0	0	0	0
874.5	0	0	0	0	0	0	0
875.5	0	0	0	0	0	0	0
876.5	0	0	0	0	0	0	0
877.5	0	0	0	0	0	0	0
878.5	0	0	0	0	0	0	0
879.5	0	0	0	0	0	0	0
880.5	0	0	0	0	0	0	0
881.5	0	0	0	0	0	0	0
882.5	0	0	0	0	0	0	0
883.5	0	0	0	0	0	0	0
884.5	0	0	0	0	0	0	0
885.5	0	0	0	0	0	0	0
886.5	0	0	0	0	0	0	0
887.5	0	0	0	0	0	0	0
888.5	0	0	0	0	0	0	0
889.5	0	0	0	0	0	0	0
890.5	0	0	0	0	0	0	0
891.5	0	0	0	0	0	0	0
892.5	0	0	0	0	0	0	0
893.5	0	0	0	0	0	0	0
894.5	0	0	0	0	0	0	0
895.5	0	0	0	0	0	0	0
896.5	0	0	0	0	0	0	0
897.5	0	0	0	0	0	0	0
898.5	0	0	0	0	0	0	0
899.5	0	0	0	0	0	0	0
900.5	0	0	0	0	0	0	0
901.5	0	0	0	0	0	0	0
902.5	0	0	0	0	0	0	0
903.5	0	0	0	0	0	0	0
904.5	0	0	0	0	0	0	0
905.5	0	0	0	0	0	0	0
906.5	0	0	0	0	0	0	0
907.5	0	0	0	0	0	0	0
908.5	0	0	0	0	0	0	0
909.5	0	0	0	0	0	0	0
910.5	0	0	0	0	0	0	0
911.5	0	0	0	0	0	0	0
912.5	0	0	0	0	0	0	0
913.5	0	0	0	0	0	0	0
914.5	0	0	0	0	0	0	0
915.5	0	0	0	0	0	0	0
916.5	0	0	0	0	0	0	0
917.5	0	0	0	0	0	0	0
918.5	0	0	0	0	0	0	0
919.5	0	0	0	0	0	0	0
920.5	0	0	0	0	0	0	0
921.5	0	0	0	0	0	0	0
922.5	0	0	0	0	0	0	0
923.5	0	0	0	0	0	0	0
924.5	0	0	0	0	0	0	0
925.5	0	0	0	0	0	0	0
926.5	0	0	0	0	0	0	0
927.5	0	0	0	0	0	0	0
928.5	0	0	0	0	0	0	0
929.5	0	0	0	0	0	0	0
930.5	0	0	0	0	0	0	0
931.5	0	0	0	0	0	0	0
932.5	0	0	0	0	0	0	0
933.5	0	0	0	0	0	0	0
934.5	0	0	0	0	0	0	0
935.5	0	0	0	0	0	0	0
936.5	0	0	0	0	0	0	0
937.5	0	0	0	0	0	0	0
938.5	0	0	0	0	0	0	0
939.5	0	0	0	0	0	0	0
940.5	0	0	0	0	0	0	0
941.5	0	0	0	0	0	0	0
942.5	0	0	0	0	0	0	0
943.5	0	0	0	0	0	0	0
944.5	0	0	0	0	0	0	0
945.5	0	0	0	0	0	0	0
946.5	0	0	0	0	0	0	0
947.5	0	0	0	0	0	0	0
948.5	0	0	0	0	0	0	0
949.5	0	0	0	0	0	0	0
950.5	0	0	0	0	0	0	0
951.5	0	0	0	0	0	0	0
952.5	0	0	0	0	0	0	0
953.5	0	0	0	0	0	0	0
954.5	0	0	0	0	0	0	0
955.5	0	0	0	0	0	0	0
956.5	0	0	0	0	0	0	0
957.5	0	0	0	0	0	0	0
958.5	0	0	0	0	0	0	0
959.5	0	0	0	0	0	0	0
960.5	0	0	0	0	0	0	0
961.5	0	0	0	0	0	0	0
962.5	0	0	0	0	0	0	0
963.5	0	0	0	0	0	0	0
964.5	0	0	0	0	0	0	0
965.5	0	0	0	0	0	0	0
966.5	0	0	0	0	0	0	0
967.5	0	0	0	0	0	0	0
968.5	0	0	0	0	0	0	0
969.5	0	0	0	0	0	0	0
970.5	0	0	0	0	0	0	0
971.5	0	0	0	0	0	0	0
972.5	0	0	0	0	0	0	0
973.5	0	0	0	0	0	0	0
974.5	0	0	0	0	0	0	0
975.5	0	0	0	0	0	0	0
976.5	0	0	0	0	0	0	0
977.5	0	0	0	0	0	0	0
978.5	0	0	0	0	0	0	0
979.5	0	0	0	0	0	0	0
980.5	0	0	0	0	0	0	0
981.5	0	0	0	0	0	0	0
982.5	0	0	0	0	0	0	0
983.5	0	0	0	0	0	0	0
984.5	0	0	0	0	0	0	0
985.5	0	0	0	0	0	0	0
986.5	0	0	0	0	0	0	0
987.5	0	0	0	0	0	0	0
988.5	0	0	0	0	0	0	0
989.5	0	0	0	0	0	0	0
990.5	0	0	0	0	0	0	0
991.5	0	0	0	0	0	0	0
992.5	0	0	0	0	0	0	0
993.5	0	0	0	0	0	0	0
994.5	0	0	0	0	0	0	0
995.5	0	0	0	0	0	0	0
996.5	0	0	0	0	0	0	0
997.5	0	0	0	0	0	0	0
998.5	0	0	0	0	0	0	0
999.5	0	0	0	0	0	0	0
1000.5	0	0	0	0	0	0	0
1001.5	0	0	0	0	0	0	0
1002.5	0	0	0	0	0	0	0
1003.5	0	0	0	0	0	0	0
1004.5	0	0	0	0	0	0	0
1005.5	0	0	0	0	0	0	0
1006.5	0	0	0	0	0	0	0
1007.5	0	0	0	0	0	0	0
1008.5	0	0	0	0	0	0	0
1009.5	0	0	0	0	0	0	0
1010.5	0	0	0	0	0	0	0
1011.5	0	0	0	0	0	0	0
1012.5	0	0	0	0	0	0	0
1013.5	0	0	0	0	0	0	0
1014.5	0	0	0	0	0	0	0
1015.5	0	0	0	0	0	0	0
1016.5	0	0	0	0	0	0	0
1017.5	0	0	0	0	0	0	0
1018.5	0	0	0	0	0	0	0
1019.5	0	0	0	0	0	0	0
1020.5	0	0	0	0	0	0	0
1021.5	0	0	0	0	0	0	0
1022.5	0	0	0	0	0	0	0
1023.5	0	0	0	0	0	0	0
1024.5	0	0	0	0	0	0	0
1025.5	0	0	0	0	0	0	0
1026.5	0	0	0	0	0	0	0
1027.5	0	0	0	0	0	0	0
1028.5	0	0	0	0	0	0	0
1029.5	0	0	0	0	0	0	0
1030.5	0	0	0	0	0	0	0
1031.5	0	0	0	0	0	0	0
1032.5	0	0	0	0	0	0	0
1033.5	0	0	0	0	0	0	0
1034.5	0	0	0	0	0	0	0
1035.5	0	0	0	0	0	0	0
1036.5	0	0	0	0	0	0	0
1037.5	0	0	0	0	0	0	0
1038.5	0	0	0	0	0	0	0
1039.5	0	0	0	0	0	0	0
1040.5	0	0	0	0	0	0	0
1041.5	0	0	0	0	0	0	0
1042.5	0	0	0	0	0	0	0
1043.5	0	0	0	0	0	0	0
1044.5	0	0	0	0	0	0	0
1045.5	0	0	0	0	0	0	0
1046.5	0	0	0	0	0	0	0
1047.5	0	0	0	0	0	0	0
1048.5	0	0	0	0	0	0	0
1049.5	0	0	0	0	0	0	0
1050.5	0	0	0	0	0	0	0
1051.5	0	0	0	0	0	0	0
1052.5	0	0	0	0	0	0	0
1053.5	0	0	0	0	0	0	0
1054.5	0	0	0	0	0	0	0
1055.5	0	0	0	0	0	0	0
1056.5	0	0	0	0	0	0	0
1057.5	0	0	0	0	0	0	0
1058.5	0	0	0	0	0	0	0
1059.5	0	0	0	0	0	0	0
1060.5	0	0	0	0	0	0	0
1061.5	0	0	0	0	0	0	0
1062.5	0	0	0	0	0	0	0
1063.5	0	0	0	0	0	0	0
1064.5	0	0	0	0	0	0	0
1065.5	0	0	0	0	0	0	0
1066.5	0	0	0	0	0	0	0
1067.5	0	0	0	0	0	0	0
1068.5	0	0	0	0	0	0	0
1069.5	0	0	0	0	0	0	0
1070.5	0	0	0	0	0	0	0
1071.5	0	0	0	0	0	0	0
1072.5	0	0	0	0	0	0	0
1073.5	0	0	0	0	0	0	0
1074.5	0	0	0	0	0	0	0
1075.5	0	0	0	0	0	0	0
1076.5	0	0	0	0	0	0	0
1077.5	0	0	0	0	0	0	0
1078.5	0	0	0	0	0	0	0
1079.5	0	0	0	0	0	0	0
1080.5	0	0	0	0	0	0	0
1081.5	0	0	0	0	0	0	0
1082.5	0	0	0	0	0	0	0
1083.5	0	0	0	0	0	0	0
1084.5	0	0	0	0	0	0	0
1085.5	0	0	0	0	0	0	0
1086.5	0	0	0	0	0	0	0
1087.5	0	0	0	0	0	0	0
1088.5	0	0	0	0	0	0	0
1089.5	0	0	0	0	0	0	0
1090.5	0	0	0	0	0	0	0
1091.5	0	0	0	0	0	0	0
1092.5	0	0	0	0	0	0	0
1093.5	0	0	0	0	0	0	0
1094.5	0	0	0	0	0	0	0
1095.5	0	0	0	0	0	0	0
1096.5	0	0	0	0	0	0	0
1097.5	0	0	0	0	0	0	0
1098.5	0	0	0	0	0	0	0
1099.5	0	0	0	0	0	0	0
1100.5	0	0	0	0	0	0	0
1101.5	0	0	0	0	0	0	0
1102.5	0	0	0	0	0	0	0
1103.5	0	0	0	0	0	0	0
1104.5	0	0	0	0	0	0	0
1105.5	0	0	0	0	0	0	0
1106.5	0	0	0	0	0	0	0
1107.5	0	0	0	0	0	0	0
1108.5	0	0	0	0	0	0	0
1109.5	0	0	0	0	0	0	0
1110.5	0	0	0	0	0	0	0
1111.5	0	0	0	0	0	0	0
1112.5	0	0	0	0	0	0	0
1113.5	0	0	0	0	0	0	0
1114.5	0	0	0	0	0	0	0
1115.5	0	0	0	0	0	0	0
1116.5	0	0	0	0	0	0	0
1117.5	0	0	0	0	0	0	0
1118.5	0	0	0	0	0	0	0
1119.5	0	0	0	0	0	0	0
1120.5	0	0	0	0	0	0	0
1121.5	0	0	0	0	0	0	0
1122.5	0	0	0	0	0	0	0
1123.5	0	0	0	0	0	0	0
1124.5	0	0	0	0	0	0	0
1125.5	0	0	0	0	0	0	0
1126.5	0	0	0	0	0	0	0
1127.5	0	0	0	0	0	0	0
1128.5	0	0	0	0	0	0	0
1129.5	0	0	0	0	0	0	0
1130.5	0	0	0	0	0	0	0
1131.5	0	0	0	0	0	0	0
1132.5	0	0	0	0	0	0	0
1133.5	0	0	0	0	0	0	0
1134.5	0	0	0	0	0	0	0
1135.5	0	0	0	0	0	0	0
1136.5	0	0	0	0	0	0	0
1137.5	0	0	0	0	0	0	0
1138.5	0	0	0	0	0	0	0
1139.5	0	0	0	0	0	0	0
1140.5	0	0	0	0	0	0	0
1141.5	0	0	0	0	0	0	0
1142.5	0	0	0	0	0	0	0
1143.5	0	0	0	0	0	0	0
1144.5	0	0	0	0	0	0	0
1145.5	0	0	0	0	0	0	0
1146.5	0	0	0	0	0	0	0
1147.5	0	0	0	0	0	0	0
1148.5	0	0	0	0	0	0	0
1149.5	0	0	0	0	0	0	0
1150.5	0	0	0	0	0	0	0
1151.5	0	0	0	0	0	0	0
1152.5	0	0	0	0	0	0	0
1153.5	0	0	0	0	0	0	0
1154.5	0	0	0	0	0	0	0
1155.5	0	0	0	0	0	0	0
1156.5	0	0	0	0	0	0	0
1157.5	0	0	0	0	0	0	0
1158.5	0	0	0	0	0	0	0
1159.5	0	0	0	0	0	0	0
1160.5	0	0	0	0	0	0	0
1161.5	0	0	0	0	0	0	0
1162.5	0	0	0	0	0	0	0
1163.5	0	0	0	0	0	0	0
1164.5	0	0	0	0	0	0	0
1165.5	0	0	0	0	0	0	0
1166.5	0	0	0	0	0	0	0
1167.5	0	0	0	0	0	0	0
1168.5	0	0	0	0	0	0	0
1169.5	0	0	0	0	0	0	0
1170.5	0	0	0	0	0	0	0
1171.5	0	0	0	0	0	0	0
1172.5	0	0	0	0	0	0	0
1173.5	0	0	0	0	0	0	0
1174.5	0	0	0	0	0	0	0
1175.5	0	0	0	0	0	0	0
1176.5	0	0	0	0	0	0	0
1177.5	0	0	0	0	0	0	0
1178.5	0	0	0	0	0	0	0
1179.5	0	0	0	0	0	0	0
1180.5	0	0	0	0	0	0	0
1181.5	0	0	0	0	0	0	0
1182.5	0	0	0	0	0	0	0
1183.5	0	0	0	0	0	0	0
1184.5	0	0	0	0	0	0	0
1185.5	0	0	0	0	0	0	0
1186.5	0	0	0	0	0	0	0
1187.5	0	0	0	0	0	0	0
1188.5	0	0	0	0	0	0	0
1189.5	0	0	0	0	0	0	0
1190.5	0	0	0	0	0	0	0
1191.5	0	0	0	0	0	0	0
1192.5	0	0	0	0	0	0	0
1193.5	0	0	0	0	0	0	0
1194.5	0	0	0	0	0	0	0
1195.5	0	0	0	0	0	0	0
1196.5	0	0	0	0	0	0	0
1197.5	0	0	0	0	0	0	0
1198.5	0	0	0	0	0	0	0
1199.5	0	0	0	0	0	0	0
1200.5	0	0	0	0	0	0	0
1201.5	0	0	0	0	0	0	0
1202.5	0	0	0	0	0	0	0
1203.5	0	0	0	0	0	0	0
1204.5	0	0	0	0	0	0	0
1205.5	0	0	0	0	0	0	0
1206.5	0	0	0	0	0	0	0
1207.5	0	0	0	0	0	0	0
1208.5	0	0	0	0	0	0	0
1209.5	0	0	0	0	0	0	0
1210.5	0	0	0	0	0	0	0
1211.5	0	0	0	0	0	0	0
1212.5	0	0	0	0	0	0	0
1213.5	0	0	0	0	0	0	0
1214.5	0	0	0	0	0	0	0
1215.5	0	0	0	0	0	0	0
1216.5	0	0	0	0	0	0	0
1217.5	0	0	0	0	0	0	0
1218.5	0	0	0	0	0	0	0
1219.5	0	0	0	0	0	0	0
1220.5	0	0	0	0	0	0	0
1221.5	0	0	0	0	0	0	0
1222.5	0	0	0	0	0	0	0
1223.5	0	0	0	0	0	0	0
1224.5	0	0	0	0	0	0	0
1225.5	0	0	0	0	0	0	0
1226.5	0	0	0	0	0	0	0
1227.5	0	0	0	0	0	0	0
1228.5	0	0	0	0	0	0	0
1229.5	0	0	0	0	0	0	0
1230.5	0	0	0	0	0	0	0
1231.5	0	0	0	0	0	0	0
1232.5	0	0	0	0	0	0	0
1233.5	0	0	0	0	0	0	0
1234.5	0	0	0	0	0	0	0
1235.5	0	0	0	0	0	0	0
1236.5	0	0	0	0	0	0	0
1237.5	0	0	0	0	0	0	0
1238.5	0	0	0	0	0	0	0
1239.5	0	0	0	0	0	0	0
1240.5	0	0	0	0	0	0	0
1241.5	0	0	0	0	0	0	0
1242.5	0	0	0	0	0	0	0
1243.5	0	0	0	0	0	0	0
1244.5	0	0	0	0	0	0	0
1245.5	0	0	0	0	0	0	0
1246.5	0	0	0	0	0	0	0
1247.5	0	0	0	0	0	0	0
1248.5	0	0	0	0	0	0	0
1249.5	0	0	0	0	0	0	0
1250.5	0	0	0	0	0	0	0
1251.5	0	0	0	0	0	0	0
1252.5	0	0	0	0	0	0	0
1253.5	0	0	0	0	0	0	0
1254.5	0	0	0	0	0	0	0
1255.5	0	0	0	0	0	0	0
1256.5	0	0	0	0	0	0	0
1257.5	0	0	0	0	0	0	0
1258.5	0	0	0	0	0	0	0
1259.5	0	0	0	0	0	0	0
1260.5	0	0	0	0	0	0	0
1261.5	0	0	0	0	0	0	0
1262.5	0	0	0	0	0	0	0
1263.5	0	0	0	0	0	0	0
1264.5	0	0	0	0	0	0	0
1265.5	0	0	0	0	0	0	0
1266.5	0	0	0	0	0	0	0
1267.5	0	0	0	0	0	0	0
1268.5	0	0	0	0	0	0	0
1269.5	0	0	0	0	0	0	0
1270.5	0	0	0	0	0	0	0
1271.5	0	0	0	0	0	0	0
1272.5	0	0	0	0	0	0	0
1273.5	0	0	0	0	0	0	0
1274.5	0	0	0	0	0	0	0
1275.5	0	0	0	0	0	0	0
1276.5	0	0	0	0	0	0	0
1277.5	0	0	0	0	0	0	0
1278.5	0	0	0	0	0	0	0
1279.5	0	0	0	0	0	0	0
1280.5	0	0	0	0	0	0	0
1281.5	0	0	0	0	0	0	0
1282.5	0	0	0	0	0	0	0
1283.5	0	0	0	0	0	0	0
1284.5	0	0	0	0	0	0	0
1285.5	0	0	0	0	0	0	0
1286.5	0	0	0	0	0	0	0
1287.5	0	0	0	0	0	0	0
1288.5	0	0	0	0	0	0	0
1289.5	0	0	0	0	0	0	0
1290.5	0	0	0	0	0	0	0
1291.5	0	0	0	0	0	0	0
1292.5	0	0	0	0	0	0	0
1293.5	0	0	0	0	0	0	0
1294.5	0	0	0	0	0	0	0
1295.5	0	0	0	0	0	0	0
1296.5	0	0	0	0	0	0	0
1297.5	0	0	0	0	0	0	0
1298.5	0	0	0	0	0	0	0
1299.5	0	0	0	0	0	0	0
1300.5	0	0	0	0	0	0	0
1301.5	0	0	0	0	0	0	0
1302.5	0	0	0	0	0	0	0
1303.5	0	0	0	0	0	0	0
1304.5	0	0	0	0	0	0	0
1305.5	0	0	0	0	0	0	0
1306.5	0	0	0	0	0	0	0
1307.5	0	0	0	0	0	0	0
1308.5	0	0	0	0	0	0	0
1309.5	0	0	0	0	0	0	0
1310.5	0	0	0	0	0	0	0
1311.5	0	0	0	0	0	0	0
1312.5	0	0	0	0	0	0	0
1313.5	0	0	0	0	0	0	0
1314.5	0	0	0	0	0	0	0
1315.5	0	0	0	0	0	0	0
1316.5	0	0	0	0	0	0	0
1317.5	0	0	0	0	0	0	0
1318.5	0	0	0	0	0	0	0
1319.5	0	0	0	0	0	0	0
1320.5	0	0	0	0	0	0	0
1321.5	0	0	0	0	0	0	0
1322.5	0	0	0	0	0	0	0
1323.5	0	0	0	0	0	0	0
1324.5	0	0	0	0	0	0	0
1325.5	0	0	0	0	0	0	0
1326.5	0	0	0	0	0	0	0
1327.5	0	0	0	0	0	0	0
1328.5	0	0	0	0	0	0	0
1329.5	0	0	0	0	0	0	0
1330.5	0	0	0	0	0	0	0
1331.5	0	0	0	0	0	0	0
1332.5	0	0	0	0	0	0	0
1333.5	0	0	0	0	0	0	0
1334.5	0	0	0	0	0	0	0
1335.5	0	0	0	0	0	0	0
1336.5	0	0	0	0	0	0	0
1337.5	0	0	0	0	0	0	0
1338.5	0	0	0	0	0	0	0
1339.5	0	0	0	0	0	0	0
1340.5	0	0	0	0	0	0	0
1341.5	0	0	0	0	0	0	0
1342.5	0	0	0	0	0	0	0
1343.5	0	0	0	0	0	0	0
1344.5	0	0	0	0	0	0	0
1345.5	0	0	0	0	0	0	0
1346.5	0	0	0	0	0	0	0
1347.5	0	0	0	0	0	0	0
1348.5	0	0	0	0	0	0	0
1349.5	0	0	0	0	0	0	0
1350.5	0	0	0	0	0	0	0
1351.5	0	0	0	0	0	0	0
1352.5	0	0	0	0	0	0	0
1353.5	0	0	0	0	0	0	0
1354.5	0	0	0	0	0	0	0
1355.5	0	0	0	0	0	0	0
1356.5	0	0	0	0	0	0	0
1357.5	0	0	0	0	0	0	0
1358.5	0	0	0	0	0	0	0
1359.5	0	0	0	0	0	0	0
1360.5	0	0	0	0	0	0	0
1361.5	0	0	0	0	0	0	0
1362.5	0	0	0	0	0	0	0
1363.5	0	0	0	0	0	0	0
1364.5	0	0	0	0	0	0	0
1365.5	0	0	0	0	0	0	0
1366.5	0	0	0	0	0	0	0
1367.5	0	0	0	0	0	0	0
1368.5	0	0	0	0	0	0	0
1369.5	0	0	0	0	0	0	0
1370.5	0	0	0	0	0	0	0
1371.5	0	0	0	0	0	0	0
1372.5	0	0	0	0	0	0	0
1373.5	0	0	0	0	0	0	0
1374.5	0	0	0	0	0	0	0
1375.5	0	0	0	0	0	0	0
1376.5	0	0	0	0	0	0	0
1377.5	0	0	0	0	0	0	0
1378.5	0	0	0	0	0	0	0
1379.5	0	0	0	0	0	0	0
1380.5	0	0	0	0	0	0	0
1381.5	0	0	0	0	0	0	0
1382.5	0	0	0	0	0	0	0
1383.5	0	0	0	0	0	0	0
1384.5	0	0	0	0	0	0	0
1385.5	0	0	0	0	0	0	0
1386.5	0	0	0	0	0	0	0
1387.5	0	0	0	0	0	0	0
1388.5	0	0	0	0	0	0	0
1389.5	0	0	0	0	0	0	0
1390.5	0	0	0	0	0	0	0
1391.5	0	0	0	0	0	0	0
1392.5	0	0	0	0	0	0	0
1393.5	0	0	0	0	0	0	0
1394.5	0	0	0	0	0	0	0
1395.5	0	0	0	0	0	0	0
1396.5	0	0	0	0	0	0	0
1397.5	0	0	0	0	0	0	0
1398.5	0	0	0	0	0	0	0
1399.5	0	0	0	0	0	0	0
1400.5	0	0	0	0	0	0	0
1401.5	0	0	0	0	0	0	0
1402.5	0	0	0	0	0	0	0
1403.5	0	0	0	0	0	0	0
1404.5	0	0	0	0	0	0	0
1405.5	0	0	0	0	0	0	0
1406.5	0	0	0	0	0	0	0
1407.5	0	0	0	0	0	0	0
1408.5	0	0	0	0	0	0	0
1409.5	0	0	0	0	0	0	0
1410.5	0	0	0	0	0	0	0
1411.5	0	0	0	0	0	0	0
1412.5	0	0	0	0	0	0	0
1413.5	0	0	0	0	0	0	0
1414.5	0	0	0	0	0	0	0
1415.5	0	0	0	0	0	0	0
1416.5	0	0	0	0	0	0	0
1417.5	0	0	0	0	0	0	0
1418.5	0	0	0	0	0	0	0
1419.5	0	0	0	0	0	0	0
1420.5	0	0	0	0	0	0	0
1421.5	0	0	0	0	0	0	0
1422.5	0	0	0	0	0	0	0
1423.5	0	0	0	0	0	0	0
1424.5	0	0	0	0	0	0	0
1425.5	0	0	0	0	0	0	0
1426.5	0	0	0	0	0	0	0
1427.5	0	0	0	0	0	0	0
1428.5	0	0	0	0	0	0	0
1429.5	0	0	0	0	0	0	0
1430.5	0	0	0	0	0	0	0
1431.5	0	0	0	0	0	0	0
1432.5	0	0	0	0	0	0	0
1433.5	0	0	0	0	0	0	0
1434.5	0	0	0	0	0	0	0
1435.5	0	0	0	0	0	0	0
1436.5	0	0	0	0	0	0	0
1437.5	0	0	0	0	0	0	0
1438.5	0	0	0	0	0	0	0
1439.5	0	0	0	0	0	0	0
1440.5	0	0	0	0	0	0	0
1441.5	0	0	0	0	0	0	0
1442.5	0	0	0	0	0	0	0
1443.5	0	0	0	0	0	0	0
1444.5	0	0	0	0	0	0	0
1445.5	0	0	0	0	0	0	0
1446.5	0	0	0	0	0	0	0
1447.5	0	0	0	0	0	0	0
1448.5	0	0	0	0	0	0	0
1449.5	0	0	0	0	0	0	0
1450.5	0	0	0	0	0	0	0
1451.5	0	0	0	0	0	0	0
1452.5	0	0	0	0	0	0	0
1453.5	0	0	0	0	0	0	0
1454.5	0	0	0	0	0	0	0
1455.5	0	0	0	0	0	0	0
1456.5	0	0	0	0	0	0	0
1457.5	0	0	0	0	0	0	0
1458.5	0	0	0	0	0	0	0
1459.5	0	0	0	0	0	0	0
1460.5	0	0	0	0	0	0	0
1461.5	0	0	0	0	0	0	0
1462.5	0	0	0	0	0	0	0
1463.5	0	0	0	0	0	0	0
1464.5	0	0	0	0	0	0	0
1465.5	0	0	0	0	0	0	0
1466.5	0	0	0	0	0	0	0
1467.5	0	0	0	0	0	0	0
1468.5	0	0	0	0	0	0	0
1469.5	0	0	0	0	0	0	0
1470.5	0	0	0	0	0	0	0
1471.5	0	0	0	0	0	0	0
1472.5	0	0	0	0	0	0	0
1473.5	0	0	0	0	0	0	0
1474.5	0	0	0	0	0	0	0
1475.5	0	0	0	0	0	0	0
1476.5	0	0	0	0	0	0	0
1477.5	0	0	0	0	0	0	0
1478.5	0	0	0	0	0	0	0
1479.5	0	0	0	0	0	0	0
1480.5	0	0	0	0	0	0	0
1481.5	0	0	0	0	0	0	0
1482.5	0	0	0	0	0	0	0
1483.5	0	0	0	0	0	0	0
1484.5	0	0	0	0	0	0	0
1485.5	0	0	0	0	0	0	0
1486.5	0	0	0	0	0	0	0
1487.5	0	0	0	0	0	0	0
1488.5	0	0	0	0	0	0	0
1489.5	0	0	0	0	0	0	0
1490.5	0	0	0	0	0	0	0
1491.5	0	0	0	0	0	0	0
1492.5	0	0	0	0	0	0	0
1493.5	0	0	0	0	0	0	0
1494.5	0	0	0	0	0	0	0
1495.5	0	0	0	0	0	0	0
1496.5	0	0	0	0	0	0	0
1497.5	0	0	0	0	0	0	0
1498.5	0	0	0	0	0	0	0
1499.5	0	0	0	0	0	0	0
1500.5	0	0	0	0	0	0	0
1501.5	0	0	0	0	0	0	0
1502.5	0	0	0	0	0	0	0
1503.5	0	0	0	0	0	0	0
1504.5	0	0	0	0	0	0	0
1505.5	0	0	0	0	0	0	0
1506.5	0	0	0	0	0	0	0
1507.5	0	0	0	0	0	0	0
1508.5	0	0	0	0	0	0	0
1509.5	0	0	0	0	0	0	0
1510.5	0	0	0	0	0	0	0
1511.5	0	0	0	0	0	0	0
1512.5	0	0	0	0	0	0	0
1513.5	0	0	0	0	0	0	0
1514.5	0	0	0	0	0	0	0
1515.5	0	0	0	0	0	0	0
1516.5	0	0	0	0	0	0	0
1517.5	0	0	0	0	0	0	0
1518.5	0	0	0	0	0	0	0
1519.5	0	0	0	0	0	0	0
1520.5	0	0	0	0	0	0	0
1521.5	0	0	0	0	0	0	0
1522.5	0	0	0	0	0	0	0
1523.5	0	0	0	0	0	0	0
1524.5	0	0	0	0	0	0	0
1525.5	0	0	0	0	0	0	0
1526.5	0	0	0	0	0	0	0
1527.5	0	0	0	0	0	0	0
1528.5	0	0	0	0	0	0	0
1529.5	0	0	0	0	0	0	0
1530.5	0	0	0	0	0	0	0
1531.5	0	0	0	0	0	0	0
1532.5	0	0	0	0	0	0	0
1533.5	0	0	0	0	0	0	0
1534.5	0	0	0	0	0	0	0
1535.5	0	0	0	0	0	0	0
1536.5	0	0	0	0	0	0	0
1537.5	0	0	0	0	0	0	0
1538.5	0	0	0	0	0	0	0
1539.5	0	0	0	0	0	0	0
1540.5	0	0	0	0	0	0	0
1541.5	0	0	0	0	0	0	0
1542.5	0	0	0	0	0	0	0
1543.5	0	0	0	0	0	0	0
1544.5	0	0	0	0	0	0	0
1545.5	0	0	0	0	0	0	0
1546.5	0	0	0	0	0	0	0
1547.5	0	0	0	0	0	0	0
1548.5	0	0	0	0	0	0	0
1549.5	0	0	0	0	0	0	0
1550.5	0	0	0	0	0	0	0
1551.5	0	0	0	0	0	0	0
1552.5	0	0	0	0	0	0	0
1553.5	0	0	0	0	0	0	0
1554.5	0	0	0	0	0	0	0
1555.5	0	0	0	0	0	0	0
1556.5	0	0	0	0	0	0	0
1557.5	0	0	0	0	0	0	0
1558.5	0	0	0	0	0	0	0
1559.5	0	0	0	0	0	0	0
1560.5	0	0	0	0	0	0	0
1561.5	0	0	0	0	0	0	0
1562.5	0	0	0	0	0	0	0
1563.5	0	0	0	0	0	0	0
1564.5	0	0	0	0	0	0	0
1565.5	0	0	0	0	0	0	0
1566.5	0	0	0	0	0	0	0
1567.5	0	0	0	0	0	0	0
1568.5	0	0	0	0	0	0	0
1569.5	0	0	0	0	0	0	0
1570.5	0	0	0	0	0	0	0
1571.5	0	0	0	0	0	0	0
1572.5	0	0	0	0	0	0	0
1573.5	0	0	0	0	0	0	0
1574.5	0	0	0	0	0	0	0
1575.5	0	0	0	0	0	0	0
1576.5	0	0	0	0	0	0	0
1577.5	0	0	0	0	0	0	0
1578.5	0	0	0	0	0	0	0
1579.5	0	0	0	0	0	0	0
1580.5	0	0	0	0	0	0	0
1581.5	0	0	0	0	0	0	0
1582.5	0	0	0	0	0	0	0
1583.5	0	0	0	0	0	0	0
1584.5	0	0	0	0	0	0	0
1585.5	0	0	0	0	0	0	0
1586.5	0	0	0	0	0	0	0
1587.5	0	0	0	0	0	0	0
1588.5	0	0	0	0	0	0	0
1589.5	0	0	0	0	0	0	0
1590.5	0	0	0	0	0	0	0
1591.5	0	0	0	0	0	0	0
1592.5	0	0	0	0	0	0	0
1593.5	0	0	0	0	0	0	0
1594.5	0	0	0	0	0	0	0
1595.5	0	0	0	0	0	0	0
1596.5	0	0	0	0	0	0	0
1597.5	0	0	0	0	0	0	0
1598.5	0	0	0	0	0	0	0
1599.5	0	0	0	0	0	0	0
1600.5	0	0	0	0	0	0	0
1601.5	0	0	0	0	0	0	0
1602.5	0	0	0	0	0	0	0
1603.5	0	0	0	0	0	0	0
1604.5	0	0	0	0	0	0	0
1605.5	0	0	0	0	0	0	0
1606.5	0	0	0	0	0	0	0
1607.5	0	0	0	0	0	0	0
1608.5	0	0	0	0	0	0	0
1609.5	0	0	0	0	0	0	0
1610.5	0	0	0	0	0	0	0
1611.5	0	0	0	0	0	0	0
1612.5	0	0	0	0	0	0	0
1613.5	0	0	0	0	0	0	0
1614.5	0	0	0	0	0	0	0
1615.5	0	0	0	0	0	0	0
1616.5	0	0	0	0	0	0	0
1617.5	0	0	0	0	0	0	0
1618.5	0	0	0	0	0	0	0
1619.5	0	0	0	0	0	0	0
1620.5	0	0	0	0	0	0	0
1621.5	0	0	0	0	0	0	0
1622.5	0	0	0	0	0	0	0
1623.5	0	0	0	0	0	0	0
1624.5	0	0	0	0	0	0	0
1625.5	0	0	0	0	0	0	0
1626.5	0	0	0	0	0	0	0
1627.5	0	0	0	0	0	0	0
1628.5	0	0	0	0	0	0	0
1629.5	0	0	0	0	0	0	0
1630.5	0	0	0	0	0	0	0
1631.5	0	0	0	0	0	0	0
1632.5	0	0	0	0	0	0	0
1633.5	0	0	0	0	0	0	0
1634.5	0	0	0	0	0	0	0
1635.5	0	0	0	0	0	0	0
1636.5	0	0	0	0	0	0	0
1637.5	0	0	0	0	0	0	0
1638.5	0	0	0	0	0	0	0
1639.5	0	0	0	0	0	0	0
1640.5	0	0	0	0	0	0	0
1641.5	0	0	0	0	0	0	0
1642.5	0	0	0	0	0	0	0
1643.5	0	0	0	0	0	0	0
1644.5	0	0	0	0	0	0	0
1645.5	0	0	0	0	0	0	0
1646.5	0	0	0	0	0	0	0
1647.5	0	0	0	0	0	0	0
1648.5	0	0	0	0	0	0	0
1649.5	0	0	0	0	0	0	0
1650.5	0	0	0	0	0	0	0
1651.5	0	0	0	0	0	0	0
1652.5	0	0	0	0	0	0	0
1653.5	0	0	0	0	0	0	0
1654.5	0	0	0	0	0	0	0
1655.5	0	0	0	0	0	0	0
1656.5	0	0	0	0	0	0	0
1657.5	0	0	0	0	0	0	0
1658.5	0	0	0	0	0	0	0
1659.5	0	0	0	0	0	0	0
1660.5	0	0	0	0	0	0	0
1661.5	0	0	0	0	0	0	0
1662.5	0	0	0	0	0	0	0
1663.5	0	0	0	0	0	0	0
1664.5	0	0	0	0	0	0	0
1665.5	0	0	0	0	0	0	0
1666.5	0	0	0	0	0	0	0
1667.5	0	0	0	0	0	0	0
1668.5	0	0	0	0	0	0	0
1669.5	0	0	0	0	0	0	0
1670.5	0	0	0	0	0	0	0
1671.5	0	0	0	0	0	0	0
1672.5	0	0	0	0	0	0	0
1673.5	0	0	0	0	0	0	0
1674.5	0	0	0	0	0	0	0
1675.5	0	0	0	0	0	0	0
1676.5	0	0	0	0	0	0	0
1677.5	0	0	0	0	0	0	0
1678.5	0	0	0	0	0	0	0
1679.5	0	0	0	0	0	0	0
1680.5	0	0	0	0	0	0	0
1681.5	0	0	0	0	0	0	0
1682.5	0	0	0	0	0	0	0
1683.5	0	0	0	0	0	0	0
1684.5	0	0	0	0	0	0	0
1685.5	0	0	0	0	0	0	0
1686.5	0	0	0	0	0	0	0
1687.5	0	0	0	0	0	0	0
1688.5	0	0	0	0	0	0	0
1689.5	0	0	0	0	0	0	0
1690.5	0	0	0	0	0	0	0
1691.5	0	0	0	0	0	0	0
1692.5	0	0	0	0	0	0	0
1693.5	0	0	0	0	0	0	0
1694.5	0	0	0	0	0	0	0
1695.5	0	0	0	0	0	0	0
1696.5	0	0	0	0	0	0	0
1697.5	0	0	0	0	0	0	0
1698.5	0	0	0	0	0	0	0
1699.5	0	0	0	0	0	0	0
1700.5	0	0	0	0	0	0	0
1701.5	0	0	0	0	0	0	0
1702.5	0	0	0	0	0	0	0
[truncated: 7,966 more rows]

## Sheet: S12HOM-SUMMARY
Bin centre (nm)	Concentration average	Standard Error	Concentration average	Standard Error	Concentration average	Standard Error	avg conc	avg error	standard error- across triplicates
[truncated: 9,669 more rows]

[truncated: 8 more sheets: S30-SON-1, S30-SON-2, S30-SON-3, S30SON-SUMMARY, S12-SON-1, S12-SON-2, S12-SON-3, S12SON-SUMMARY]
